# Supplementary material for: APOBEC3A is a prominent cytidine deaminase in breast cancer
Source: PLoS Genet. 2019 Dec 16;15(12):e1008545. doi: 10.1371/journal.pgen.1008545 (PMC6936861; doi:10.1371/journal.pgen.1008545)
Supplement: S1 Table — (XLSX) [file pgen.1008545.s016.xlsx]

## Sheet: Legend_APOBEC Mutation Analysis
Column Title	Description
A_T_coord_clusters	the number of clusters in a sample composed either entirely of base substitutions at adenines or entirely of base substitutions at thymines.
G_C_coord_clusters	the number of clusters in a sample composed either entirely of base substitutions at guanines or entirely of base substitutions at cytosines.
Non_coord_clusters	the number of clusters in a sample composed of any mix of mutation types.
clusters	the total number of clusters identified in a sample.
mutations	the total number of mutations identified in a sample.
complex	the total number of complex mutations (multiple sequence changes within 10 nucleotides of each other) identified in a sample.
insertions	the total number of insertions identified in a sample.
deletions	the total number of deletions identified in a sample.
indels	the total number of insertions and deletions identified in a sample.
substitutions	the total number of base substitutions identified in a sample.
bases	the total number of bases within all 41 nucleotide sequence contexts in a sample. This is equivalent to the number of base substitutions in a sample multiplied by 41.
A_to_T	the total number of adenine to thymine substitutions in a sample.
A_to_G	the total number of adenine to guanine substitutions in a sample.
A_to_C	the total number of adenine to cytosine substitutions in a sample.
A	the total number of adenine substitutions in a sample.
a	the total number of adenines present within all the 41 nucleotide contexts analyzed in a sample.
T_to_A	the total number of thymine to adenine substitutions in a sample.
T_to_C	the total number of thymine to cytosine substitutions in a sample.
T_to_G	the total number of thymine to guanine substitutions in a sample.
T	the total number of thymine substitutions in a sample.
t	the total number of thymines present within all the 41 nucleotide contexts analyzed in a sample.
G_to_C	the total number of guanine to cytosine substitutions in a sample.
G_to_T	the total number of guanine to thymine substitutions in a sample.
G_to_A	the total number of guanine to adenine substitutions in a sample.
G	the total number of guanine substitutions in a sample.
g	the total number of guanines present within all the 41 nucleotide contexts analyzed in a sample.
C_to_G	the total number of cytosine to guanine substitutions in a sample.
C_to_A	the total number of cytosine to adenine substitutions in a sample.
C_to_T	the total number of cytosine to thymine substitutions in a sample.
C	the total number of cytosine substitutions in a sample.
c	the total number of cytosines present within all the 41 nucleotide contexts analyzed in a sample.
tCw_to_G	the total number of cytosine to guanine substitutions in a sample where the mutated cytosine is preceded by a 5’ thymine and followed by either a 3’ adenine or thymine (i.e. the number of times the sequence TCW is changed to TGW in a sample).
tCw_to_A	the total number of cytosine to adenine substitutions in a sample where the mutated cytosine is preceded by a 5’ thymine and followed by either a 3’ adenine or thymine (i.e. the number of times the sequence TCW is changed to TAW in a sample).
tCw_to_T	the total number of cytosine to thymine substitutions in a sample where the mutated cytosine is preceded by a 5’ thymine and followed by either a 3’ adenine or thymine (i.e. the number of times the sequence TCW is changed to TTW in a sample).
tCw	the total number of cytosine substitutions in a sample where the mutated cytosine is preceded by a 5’ thymine and followed by either a 3’ adenine or thymine (i.e. the number of times the sequence TCW is changed to TDW in a sample, where D is A, G or T).
tcw	the total number of times the sequence tct and tca occur in all of the 41 nucleotide sequence contexts of a sample.
tCw_per_mut	The fraction of total mutations in a sample that involve the substitution of a cytosine preceded by a 5’ thymine and followed by either a 3’ adenine or thymine. This is calculated by dividing the value for “tCw” by the value for “mutations.”
tCw_per_C	The fraction of total substituted cytosines in a sample that occur with a 5’ thymine and either a 3’ adenine or thymine. This is calculated by dividing the value for “tCw” by the value for “C.”
tcw_per_c	The fraction of total cytosines in all the 41 nucleotide sequence contexts in a sample that occur with a 5’ thymine and either a 3’ adenine or thymine. This is calculated by dividing the value for “tcw” by the value for “c.”
enrich_tCw	The fold enrichment of cytosine substitutions preceded by a 5’ thymine and followed by a 3’ adenine or thymine among all cytosines over the fraction of cytosines in 41 nucleotide sequence contexts that occur in the contexts of tct and tca. This is calculated by dividing the value for “tCw_per_C” by the value for “tcw_per_c.”
freq_tCw	the fraction of tct and tca sequences in all the 41 nucleotide contexts in a sample where the cytosine is substituted. This is calculated by dividing the value for “tCw” by the value for “tcw.”
wGa_to_C	the total number of guanine to cytosine substitutions in a sample where the mutated guanine is preceded by either a 5’ adenine or thymine and followed by a 3’ adenine (i.e. the number of times the sequence WGA is changed to WCA in a sample).
wGa_to_T	the total number of guanine to thymine substitutions in a sample where the mutated guanine is preceded by either a 5’ adenine or thymine and followed by a 3’ adenine (i.e. the number of times the sequence WGA is changed to WTA in a sample).
wGa_to_A	the total number of guanine to adenine substitutions in a sample where the mutated guanine is preceded by either a 5’ adenine or thymine and followed by a 3’ adenine (i.e. the number of times the sequence WGA is changed to WAA in a sample).
wGa	the total number of guanine substitutions in a sample where the mutated guanine is preceded by either a 5’ adenine or thymine and followed by a 3’ adenine (i.e. the number of times the sequence WGA is changed to WHA in a sample, where H is A, C or T).
wga	the total number of times the sequence tga and aga occur in all of the 41 nucleotide sequence contexts of a sample.
wGa_per_mut	The fraction of total mutations in a sample that involve the substitution of a guanine preceded by either a 5’ adenine or thymine and followed by either a 3’ adenine. This is calculated by dividing the value for “wGa” by the value for “mutations.”
wGa_per_G	The fraction of total substituted guanines in a sample that occur with either a 5’ adenine or thymine and a 3’ adenine. This is calculated by dividing the value for “wGa” by the value for “G.”
wga_per_g	The fraction of total guanines in all the 41 nucleotide sequence contexts in a sample that occur with either a 5’ adenine or thymine and a 3’ adenine. This is calculated by dividing the value for “wga” by the value for “g.”
enrich_wGa	The fold enrichment of guanine substitutions preceded by either a 5’ adenine or thymine and followed by a 3’ adenine among all guanines over the fraction of guanines in 41 nucleotide sequence contexts that occur in the contexts of tga and aga. This is calculated by dividing the value for “wGa_per_G” by the value for “wga_per_g.”
freq_wGa	the fraction of tga and aga sequences in all the 41 nucleotide contexts in a sample where the guanine is substituted. This is calculated by dividing the value for “wGa” by the value for “wga.”
[tCw_to_G+tCw_to_T]_per_mut	The fraction of total mutations in a sample that are APOBEC signature mutations, i.e. the fraction of total mutations in a sample that fit one of the following:- cytosine to guanine substitutions in the sequences tct or tca, -cytosine to thymine substitutions in the sequences tct or tca, -guanine to cytosine substitutions in the sequences tga or aga, - guanine to adenine substitutions in the sequ…
tCw_to_G+tCw_to_T	The total number of APOBEC signature mutations in a sample, i.e. the number of cytosine to guanine substitutions in the sequences tct or tca, cytosine to thymine substitutions in the sequences tct or tca, guanine to cytosine substitutions in the sequences tga or aga, and guanine to adenine substitutions in the sequences tga or aga in the specified sample.
[(C_to_G)+(C_to_T)]-[(tCw_to_G)+(tCw_to_T)]	the number of cytosine to guanine, and cytosine to thymine substitutions that do not occur in the sequences tct and tca plus the number of guanine to cytosine and guanine to adenine substitutions that do not occur in a sequence context of tga or aga for a sample. This is calculated by adding the values in columns “G_to_C,” “G_to_A,” “C_to_G,” and “C_to_T” and subtracting from the resulting total …
tcw+wga	the number of times the sequences tct, tca, tga, and aga occur in all the 41 nucleotide sequence contexts in a sample. This is calculated by adding the values in “tcw” and “wga”
c-tcw	the number of cytosines and guanines in all the 41 nucleotide contexts in a sample that do not occur in the sequences tct, tca, or tga, aga respectively. This is calculated by adding the values in “c” and “g” and subtracting from the total the value in “tcw+wga.”
Fisher_p-value_tCw	p-value for statistical over-representation of APOBEC signature mutations in a sample. The p-value produced by comparing for each sample the ratio of “tCw_to_G+tCw_to_T” to “[(C_to_G)+(C_to_T)]-[(tCw_to_G)+(tCw_to_T)]” to the ratio of “tcw+wga” to “c-tcw” by a one sided Fisher’s exact text, predicting that the ratio of “tCw_to_G+tCw_to_T” to “[(C_to_G)+(C_to_T)]-[(tCw_to_G)+(tCw_to_T)]” is greate…
BH_Fisher_p-value_tCw	Benjamini-Hochberg-corrected p-values for statistical over-representation of APOBEC signature mutations in a sample. The resulting p-value generated by correcting the “Fisher_p-value_tCw” for multiple testing error by Benjamini-Hochberg (produced using p.adjust() in R).
bonferroni_Fisher_p-value_tCw	Bonferroni-corrected p-values for statistical over-representation of APOBEC signature mutations in a sample. The resulting p-value generated by correcting the “Fisher_p-value_tCw” for multiple testing error by the Bonferroni method (produced using p.adjust() in R).
odds_ratio_tCw	the odds ratio calculated for the comparison of the ratio of “tCw_to_G+tCw_to_T” to “[(C_to_G)+(C_to_T)]-[(tCw_to_G)+(tCw_to_T)]” to the ratio of “tcw+wga” to “c-tcw” in each sample.
95%_confidence_lower_tCw	the lower boundary of the 95% confidence interval for the odds ratio calculated for each sample in “odds_ratio_tCw”.
95%_confidence_upper_tCw	the upper boundary of the 95% confidence interval for the odds ratio calculated for each sample in “odds_ratio_tCw”. Since this is a one sided Fisher’s test predicting that the ratio of “tCw_to_G+tCw_to_T” to “[(C_to_G)+(C_to_T)]-[(tCw_to_G)+(tCw_to_T)]” is greater than the ratio of “tcw+wga” to “c-tcw,” this value is reported as “Inf” for infinite.
APOBEC_enrich	the enrichment over random of APOBEC pattern mutations. This is calculated as: [(tCw_to_G+tCw_to_T)/ (C_to_G)+(C_to_T)]/[ tcw/c]. While not written in the formula, the complement sequences and mutations (i.e. wGa_to_A, wGa_to_C, G _to_A, G_to_C, wga, and g) are included in the value provided in the file.
tCw_to_G_enrich	the enrichment over random of APOBEC signature mutations specifically involving C to G changes . This is calculated as: [(tCw_to_G)/ (C_to_G)]/[ tcw/c]. While not written in the formula, the complement sequences and mutations (i.e. wGa_to_C, G_to_C, wga, and g) are included in the value provided in the file.
Fisher_p-value_tCw_to_G	The p-value produced by comparing for each sample the ratio of (“tCw_to_G" + "wGa_to_C”) to ("C_to_G" + "G_to_C" - “tCw_to_G" - "wGa_to_C”) to the ratio of “tcw+wga” to “c-tcw” by a one sided Fisher’s exact text, predicting that the ratio of (“tCw_to_G" + "wGa_to_C”) to ("C_to_G" + "G_to_C" - “tCw_to_G" - "wGa_to_C”) is greater than the ratio of “tcw+wga” to “c-tcw”. All samples for which this pr…
BH_Fisher_p-value_tCw_to_G	The resulting p-value generated by correcting the “Fisher_p-value_tCw_to_G” for multiple testing error by Benjamini-Hochberg (produced using p.adjust() in R).
bonferroni_Fisher_p-value_tCw_to_G	The resulting p-value generated by correcting the “Fisher_p-value_tCw_to_G” for multiple testing error by the Bonferroni method (produced using p.adjust() in R).
odds_ratio_tCw_to_G	the odds ratio calculated for the comparison of the ratio of (“tCw_to_G" + "wGa_to_C”) to ("C_to_G" + "G_to_C" - “tCw_to_G" - "wGa_to_C”) to the ratio of “tcw+wga” to “c-tcw” in each sample.
tCw_to_T_enrich	the enrichment over random of APOBEC signature mutations specifically involving C to T changes . This is calculated as: [(tCw_to_T)/ (C_to_T)]/[ tcw/c]. While not written in the formula, the complement sequences and mutations (i.e. wGa_to_A, G _to_A wga, and g) are included in the value provided in the file.
Fisher_p-value_tCw_to_T	The p-value produced by comparing for each sample the ratio of (“tCw_to_T" + "wGa_to_A”) to ("C_to_T" + "G_to_A" - “tCw_to_T" - "wGa_to_A”) to the ratio of “tcw+wga” to “c-tcw” by a one sided Fisher’s exact text, predicting that the ratio of (“tCw_to_T" + "wGa_to_A”) to ("C_to_T" + "G_to_A" - “tCw_to_T" - "wGa_to_A”) is greater than the ratio of “tcw+wga” to “c-tcw”. All samples for which this pr…
BH_Fisher_p-value_tCw_to_T	The resulting p-value generated by correcting the “Fisher_p-value_tCw_to_T” for multiple testing error by Benjamini-Hochberg (produced using p.adjust() in R).
bonferroni_Fisher_p-value_tCw_to_T	The resulting p-value generated by correcting the “Fisher_p-value_tCw_to_T” for multiple testing error by the Bonferroni method (produced using p.adjust() in R).
odds_ratio_tCw_to_T	the odds ratio calculated for the comparison of the ratio of (“tCw_to_T" + "wGa_to_A”) to ("C_to_T" + "G_to_A" - “tCw_to_T" - "wGa_to_A”) to the ratio of “tcw+wga” to “c-tcw” in each sample.
p-value_GvT_skew	The p-value produced by comparing for each sample the ratio of [“tCw_to_G”+“wGa_to_C”] to “[“tCw” +"wGa"-“tCw_to_G”-“wGa_to_C”]” to the ratio of [“tCw_to_T”+“wGa_to_A”] to [“tCw” +"wGa"-“tCw_to_T”-“wGa_to_A”] by a two sided Fisher’s exact text
BH_p-value_GvT_skew	The resulting p-value generated by correcting the “p-value_GvT_skew” for multiple testing error by Benjamini-Hochberg (produced using p.adjust() in R).
bonferroni_p-value_GvT_skew	The resulting p-value generated by correcting the “p-value_GvT_skew” for multiple testing error by the Bonferroni method (produced using p.adjust() in R).
non-APOBEC_mutations	The total number of mutations in a sample that are not characterized by one of the following changes: TCA to TTA, TCA to TGA, TCT to TTT, TCT to TGT, AGA to AAA, AGA to ACA, TGA to TAA, or TGA to TCA. This is calculated by substrating the value in "tCw_to_G+tCw_to_T" from the value in "mutations"
non-APOBEC_substitutions	The total number of base substitutions in a sample that are not characterized by one of the following changes: TCA to TTA, TCA to TGA, TCT to TTT, TCT to TGT, AGA to AAA, AGA to ACA, TGA to TAA, or TGA to TCA. This is calculated by substrating the value in "tCw_to_G+tCw_to_T" from the value in "substitutions"
APOBEC_MutLoad_MinEstimate	A minimum estimate of the number of APOBEC induced mutations in a sample. This estimate is calculated using the formula: ["tCw_to_G+tCw_to_T"]*[("APOBEC_enrich"-1)/"APOBEC_enrich"] to determine the number of APOBEC signature mutations in excess of what would be expected by random mutagenesis. Calculated values are rounded to the nearest whole number. APOBEC_MutLoad_MinEstimate is calculated only …

## Sheet: APOBEC Mutation Analysis_CCLE
Sample	A_T_coord_clusters	G_C_coord_clusters	Non_coord_clusters	clusters	mutations	complex	insertions	deletions	indels	substitutions	bases	A_to_T	A_to_G	A_to_C	A	a	T_to_A	T_to_C	T_to_G	T	t	G_to_C	G_to_T	G_to_A	G	g	C_to_G	C_to_A	C_to_T	C	c	tCw_to_G	tCw_to_A	tCw_to_T	tCw	tcw	tCw_per_mut	tCw_per_C	tcw_per_c	enrich_tCw	freq_tCw	wGa_to_C	wGa_to_T	wGa_to_A	wGa	wga	wGa_per_mut	wGa_per_G	wga_per_g
AU565	0	1	0	1	777	9	13	11	24	744	30504	11	34	19	64	6991	15	33	18	66	7060	126	59	130	315	8204	93	44	162	299	8249	63	9	50	122	1189	0.157014	0.408027	0.144139	2.83079	0.102607	72	15	36	123	1127	0.158301	0.390476	0.137372
BT20	0	0	1	1	560	10	15	11	26	524	21484	16	31	12	59	5086	13	19	15	47	5018	60	44	97	201	5633	43	36	137	216	5747	15	8	23	46	775	0.0821429	0.212963	0.134853	1.57922	0.0593548	22	9	18	49	761	0.0875	0.243781	0.135097
BT474	0	5	2	7	1417	5	19	10	29	1383	56703	9	38	9	56	13023	6	16	17	39	13266	221	85	321	627	15033	232	68	359	659	15381	164	25	185	374	2346	0.263938	0.567527	0.152526	3.72086	0.15942	157	40	157	354	2166	0.249824	0.564593	0.144083
BT483	0	1	0	1	705	8	15	7	22	675	27675	5	12	4	21	6481	7	20	3	30	6488	103	40	150	293	7311	111	40	179	330	7395	80	13	82	175	1180	0.248227	0.530303	0.159567	3.32338	0.148305	67	16	70	153	1071	0.217021	0.522184	0.146492
CAMA-1	0	1	0	1	651	5	14	5	19	627	25707	3	13	10	26	5782	3	19	5	27	6055	74	34	161	269	6815	77	32	195	304	7055	51	14	85	150	1043	0.230415	0.493421	0.147838	3.33757	0.143816	49	15	65	129	994	0.198157	0.479554	0.145855
DU4475	0	0	1	1	382	0	11	7	18	364	14924	9	23	11	43	3332	6	24	13	43	3293	10	30	111	151	4104	11	25	90	126	4195	1	3	2	6	501	0.0157068	0.047619	0.119428	0.398726	0.011976	2	5	6	13	470	0.0340314	0.0860927	0.114522
HCC1395	0	0	1	1	601	10	10	20	30	561	23001	14	24	17	55	5278	16	29	17	62	5467	75	49	101	225	6014	76	32	111	219	6242	37	4	31	72	929	0.1198	0.328767	0.148831	2.209	0.0775027	41	10	19	70	846	0.116473	0.311111	0.140672
HCC1428	0	1	0	1	446	20	6	22	28	398	16318	19	19	6	44	3734	9	22	13	44	3877	34	40	74	148	4367	50	42	70	162	4340	27	3	18	48	611	0.107623	0.296296	0.140783	2.10463	0.0785597	17	9	21	47	597	0.105381	0.317568	0.136707
HCC1500	0	0	1	1	373	1	18	15	33	339	13899	8	32	8	48	3121	7	24	13	44	2956	17	21	98	136	3833	15	22	70	107	3989	0	3	3	6	463	0.0160858	0.0560748	0.116069	0.483115	0.012959	1	3	5	9	489	0.0241287	0.0661765	0.127576
HCC1569	0	0	4	4	2960	10	52	218	270	2680	109880	69	752	49	870	26439	61	725	51	837	26498	43	69	406	518	28544	38	83	333	454	28399	11	5	21	37	3882	0.0125	0.0814978	0.136695	0.596202	0.00953117	8	4	22	34	3871	0.0114865	0.0656371	0.135615
HCC1806	0	1	1	2	453	10	18	20	38	405	16605	14	24	19	57	3863	7	45	10	62	3828	40	24	84	148	4334	34	22	73	129	4580	15	6	5	26	581	0.0573951	0.20155	0.126856	1.58881	0.0447504	15	7	10	32	571	0.0706402	0.216216	0.131749
HCC1937	0	1	2	3	366	6	13	15	28	332	13612	12	20	10	42	3082	13	23	12	48	3267	29	14	68	111	3538	32	33	65	130	3725	11	8	12	31	504	0.0846995	0.238462	0.135302	1.76244	0.0615079	11	7	6	24	444	0.0655738	0.216216	0.125495
HCC1954	0	1	1	2	505	2	17	22	39	464	19024	9	43	18	70	4293	15	39	11	65	4366	22	25	124	171	5095	21	21	111	153	5270	6	4	9	19	657	0.0376238	0.124183	0.124668	0.99611	0.0289193	3	2	19	24	622	0.0475248	0.140351	0.12208
HCC202	0	0	0	0	637	5	11	20	31	601	24641	22	53	14	89	5773	18	51	17	86	5972	73	36	104	213	6378	71	29	111	211	6518	45	6	37	88	942	0.138148	0.417062	0.144523	2.88578	0.0934183	42	9	40	91	886	0.142857	0.42723	0.138915
HCC2157	0	0	2	2	583	5	24	21	45	533	21853	14	49	7	70	4975	11	61	17	89	4999	44	30	107	181	5854	39	39	113	191	6025	16	7	21	44	789	0.0754717	0.230366	0.130954	1.75914	0.0557668	15	5	15	35	771	0.0600343	0.19337	0.131705
HCC2218	0	0	3	3	508	4	13	9	22	482	19762	11	28	5	44	4760	4	11	4	19	4609	69	28	106	203	5166	59	31	123	213	5227	40	10	41	91	756	0.179134	0.42723	0.144634	2.95388	0.12037	44	8	37	89	789	0.175197	0.438424	0.152729
HCC70	0	0	2	2	415	4	19	10	29	382	15662	8	32	11	51	3579	5	36	6	47	3471	30	12	104	146	4349	31	18	87	136	4263	10	3	7	20	539	0.0481928	0.147059	0.126437	1.1631	0.0371058	6	4	9	19	555	0.0457831	0.130137	0.127616
HS578T	0	0	0	0	259	1	15	9	24	234	9594	9	14	12	35	2262	8	22	11	41	2200	19	16	40	75	2595	17	13	51	81	2537	4	2	6	12	306	0.046332	0.148148	0.120615	1.22827	0.0392157	3	2	2	7	322	0.027027	0.0933333	0.124085
MCF7	0	0	1	1	645	7	17	16	33	605	24805	27	30	18	75	5889	13	43	13	69	6029	32	64	125	221	6334	37	74	129	240	6553	10	10	17	37	919	0.0573643	0.154167	0.140241	1.0993	0.0402612	7	10	19	36	863	0.055814	0.162896	0.136249
MDA-MB-157	0	0	1	1	648	3	26	19	45	600	24600	18	60	33	111	5735	22	55	45	122	5860	24	38	113	175	6466	25	48	119	192	6539	3	12	9	24	919	0.037037	0.125	0.140541	0.889418	0.0261153	3	8	10	21	886	0.0324074	0.12	0.137024
MDA-MB-175VII	0	0	3	3	554	1	22	18	40	513	21033	13	28	14	55	4721	23	49	13	85	4821	39	26	123	188	5633	39	28	116	183	5858	23	3	12	38	786	0.0685921	0.20765	0.134175	1.5476	0.0483461	11	6	15	32	698	0.0577617	0.170213	0.123913
MDA-MB-231	0	0	1	1	579	2	17	17	34	543	22263	14	31	11	56	5133	13	34	15	62	5326	45	49	111	205	5785	42	68	108	218	6019	16	15	24	55	875	0.0949914	0.252294	0.145373	1.73549	0.0628571	16	8	26	50	782	0.0863558	0.243902	0.135177
MDA-MB-361	0	0	1	1	1719	13	22	17	39	1667	68347	12	26	25	63	16001	12	36	13	61	16512	231	129	419	779	17729	223	134	406	763	18105	169	57	178	404	2839	0.23502	0.529489	0.156808	3.37668	0.142304	160	53	200	413	2666	0.240256	0.530167	0.150375
MDA-MB-415	0	0	2	2	1038	8	24	8	32	998	40918	11	32	10	53	9756	8	23	5	36	10042	138	54	238	430	10586	165	63	250	478	10534	116	24	121	261	1678	0.251445	0.546025	0.159294	3.42779	0.155542	95	19	119	233	1665	0.22447	0.54186	0.157283
MDA-MB-453	0	2	0	2	1208	4	17	19	36	1168	47888	16	30	11	57	11242	17	30	11	58	11439	143	71	322	536	12580	150	69	298	517	12627	106	21	144	271	1865	0.224338	0.524178	0.147699	3.54895	0.145308	103	23	160	286	1877	0.236755	0.533582	0.149205
SKBR3	0	1	1	2	286	4	11	3	14	268	10988	2	17	6	25	2466	3	14	4	21	2511	49	17	52	118	2998	40	10	54	104	3013	28	3	18	49	450	0.171329	0.471154	0.149353	3.15464	0.108889	38	3	15	56	420	0.195804	0.474576	0.140093
T47D	0	0	1	1	213	0	16	5	21	192	7872	7	10	4	21	1877	4	13	5	22	1749	18	18	42	78	2121	10	18	42	70	2125	6	2	8	16	249	0.0751174	0.228571	0.117176	1.95066	0.064257	4	7	8	19	258	0.0892019	0.24359	0.121641
ZR-75-30	0	0	2	2	608	5	20	15	35	568	23288	12	44	9	65	5397	10	41	8	59	5494	63	30	118	211	6160	61	28	141	230	6237	38	5	32	75	882	0.123355	0.326087	0.141414	2.3059	0.085034	41	7	24	72	863	0.118421	0.341232	0.140097
[truncated: 30 more columns]

## Sheet: COSMIC_Sigs_CCLE
Sample	Signature.1	Signature.2	Signature.3	Signature.4	Signature.5	Signature.6	Signature.7	Signature.8	Signature.9	Signature.10	Signature.11	Signature.12	Signature.13	Signature.14	Signature.15	Signature.16	Signature.17	Signature.18	Signature.19	Signature.20	Signature.21	Signature.22	Signature.23	Signature.24	Signature.25	Signature.26	Signature.27	Signature.28	Signature.29	Signature.30
AU565	67.2742	47.9861	161.552	0	0	60.9369	86.8569	0	0	12.5905	3.0227	0	202.812	0	0	2.33552	1.35715	0	0	0	0	6.12693	10.0646	15.4015	0	13.5793	1.19759	0	31.6352	0
BT20	90.0787	11.6635	72.9237	64.3761	49.6638	7.18423	85.8675	0	0	13.2893	0	0	49.1855	0	31.1499	0	8.65989	0	0	0	0	0	6.97995	0.580719	0	0	0	0	0	17.2231
BT474	193.756	379.558	11.4115	0	0	7.54491	110.062	0	0	98.0764	0	0	465.306	0	0	0	6.14305	0	0	0	0	0	0	45.3017	0	0	0	0	0	0
BT483	64.9032	163.782	41.5908	0	0	48.6102	62.4444	0	0	43.0202	0	0	213.008	0	0	0	0	0	0	0	0	0.173681	0	33.9251	0	0	0	0	0	0
BT549	101.375	0	50.4891	0	0	0	16.1073	0	0	9.08541	0	0	4.79226	0	0	28.4196	3.46132	0	0.494384	0	0	0	0	10.482	0	4.267	2.16337	0	0	0
CAL120	60.3943	4.38063	0	0	0	37.3127	13.1738	0	0	0	2.07946	12.3139	0	0	0	77.411	0	0	0	0	0	0.50386	0	27.817	0	0	0	0	0	0
CAL148	79.7358	222.477	45.2667	0	0	44.1432	122.109	0	0	32.2016	0	0	184.13	0	0	0	0	0	0	0	6.17358	0	0	16.0625	0	1.45233	0	0	0	0
CAL51	0	0	0	0	33.472	579.456	9.07532	0	0	0	9.91551	86.7799	9.19327	0	188.216	0	0.27646	3.31435	0	0	0	0	0	7.64901	0	0	0	0	0	0
CAL851	108.921	0	55.0859	0	0	15.9667	8.80314	0	0	0	0	12.8297	13.8443	0	0	0	2.40518	0	20.6637	18.1757	1.1514	0	0	6.45349	0	0	0	2.64556	0.872297	0
CAMA1	77.0213	161.61	71.3876	0	0	43.8718	83.4708	0	0	59.3901	0	0	131.694	0	0	0	0	0	0	0	0	0	0	0	0	0	0.639629	0	1.32411	0
COLO824	87.4742	0	52.2068	0	0	66.0168	24.0953	0	0	0	0	0	10.7471	0	17.558	7.17218	55.3975	0	0	2.78479	5.3516	4.75159	4.84466	0	0	27.8907	0.287261	0	0	0
DU4475	181.955	0	0	0	0	80.1408	24.4469	0	0	7.18409	0	1.30778	0.208908	0	0	0	10.7409	6.00303	0	0	1.54301	3.8577	0	5.13191	0	0	0	0	12.9487	0
EFM19	34.4802	3.84243	57.9323	0	0	64.6204	19.9451	0	0	0	9.35137	16.4578	0	0	16.17	0	9.35069	53.4658	0	0	0	0	5.76419	0	0	0	0	0	0	8.32631
EFM192A	67.0814	0	31.169	9.3413	10.2625	9.91502	1.80652	0	0	0	15.2123	0	1.92098	0	0	0	0.178702	13.7741	0	29.9658	16.7387	0.203157	0	0	0	0	0	0	23.5019	0
EVSAT	40.0677	95.0245	109.702	0	0	0	43.52	0	0	31.089	9.32288	0	157.462	0	73.8786	0	11.3229	1.7153	0	0	32.2485	0	0	37.6645	0	6.63824	0	0	7.97465	0
HCC1143	108.334	29.8963	81.0019	0	0	12.3699	16.8536	0	0	16.4508	2.25815	4.50721	18.6144	0	0	0	4.15077	0	0	0	0	0	0	0	0	14.2761	0	0	0	0
HCC1187	44.5872	0	50.1446	0	0	50.0891	0	0	0	6.49165	0	0	13.3806	0	9.35063	0	3.79971	0	19.8908	0	2.52341	4.02511	9.7634	19.1489	0	0	2.5855	0	0	0
HCC1395	61.5496	11.1454	183.932	43.443	0	28.482	61.2242	0	0	4.12178	36.0361	0	109.537	0	0	0	11.1375	1.89023	0	0	10.8662	0	0	0	0	0	0	0	0	0
HCC1419	116.72	1.21361	3.44926	0	0	26.3168	13.8731	0	0	15.9227	0	22.6042	19.5536	0	0	1.8482	4.86432	1.51804	0	34.4866	0	10.2025	0	14.8663	0	0	0	0	0	0
HCC1428	52.9565	26.9066	39.9535	75.1365	0	5.3114	10.1492	0	0	4.69106	2.21134	9.25865	58.649	0	0	0	5.22342	0	29.5949	29.8286	0	0	0	52.607	0	0	0	1.94028	0	0
HCC1500	102.376	0	33.7952	8.91526	0	58.516	9.39526	0	0	9.85901	0	38.3684	0	0	0	2.74506	1.83525	0	13.186	0	0	3.43489	18.7002	7.91395	0	0	0	0	0	0
HCC1569	0	0	0	0	0	281.356	0	0	0	0	0	0	0	0	347.982	0	8.09765	0	0	0	552.443	0	0	0	0	1590.45	0	0	0	0
HCC1599	124.053	0.199967	157.13	11.8399	0	15.9209	32.5781	0	0	1.66886	0	0	29.2904	0	0	0	9.77152	0	0	3.47105	8.66263	0	0	31.3207	14.83	0	0	0	0	4.83058
HCC1806	111.454	0	64.9476	0	0	0	27.5428	0	0	26.1201	0	0	40.7678	0	0	0	12.1688	0	0	45.3507	25.5737	0	0	4.09407	0	0	0	0	0	0
HCC1937	58.9804	6.43572	120.995	11.0788	0	41.3823	16.3754	0	0	5.18497	6.43819	0	25.7664	0	15.6539	15.5414	0	0	0	0	0	3.54843	0	2.25689	0	0	0	0	0	0
HCC1954	109.708	15.9599	8.90598	0	9.79566	98.6609	29.3555	0	0	0	3.73427	39.4233	3.95236	0	23.9751	0	6.54367	0	23.2989	0	0	2.20118	0	9.16795	25.9971	17.7678	0	0	0	0
HCC202	55.1091	63.877	99.3915	0	0	39.9131	42.3223	0	0	7.86849	0	98.684	121.837	0	0	0	18.3066	0	0	0	0	13.8895	0	17.3807	0	0	0.343746	0	0	0
HCC2157	96.3124	17.7457	48.2193	0	65.0024	56.0893	32.4847	0	0	5.70112	5.30366	0	38.374	0	0	66.5013	2.69276	0	0	8.35595	0	0	7.49663	27.917	0	35.7689	0	0	0	0
HCC2218	106.464	68.5288	71.4806	0	0	0	43.2703	0	0	18.3584	4.17591	0	123.126	0	0	0	0	0	0	27.0383	1.79145	0	0	0	0	0	0	0	7.84581	0
HCC38	108.471	0.822677	168.784	4.37946	0	0	8.69058	0	0	0	21.674	4.05987	23.2288	0	0	0	5.16465	0	0	20.6703	5.46488	3.12324	0	12.6544	0	0	0	0	0	0
HCC70	124.323	1.74429	55.7181	0	0	76.0266	26.4884	0	0	13.6147	4.12244	34.4345	18.2969	0	0	0	0	0	0	0	0	0	0	0	0	1.63689	1.36433	0	0	0
HDQP1	58.967	23.1918	129.27	0	2.2346	53.2092	43.0892	0	0	15.4309	4.40088	0	84.1733	0	0	0	0	0	0	6.0646	0	0	0	8.22273	0	17.8021	0	0	0	0
HMC18	34.9084	1.03641	55.0151	91.8328	60.5772	90.0949	42.7333	0	8.07154	1.8944	12.0201	1.12665	10.1623	0	0	0	14.2508	48.6332	64.7785	0	15.9102	0	0	0	0	0	0	0	0	0
HMEL	49.3271	0	17.9473	0	34.5224	19.3992	11.5356	0	0	0	0	0	0	0	16.8626	0	1.03513	0	0	0	0	0	0	0	3.42461	0.349751	0	0	0	0
HS274T	37.6445	0	16.7398	0	25.7051	0	0	0	0	0.143822	0	6.16066	0	0	0	0	3.16118	0	0	16.8384	0	0	0.0981573	0	6.92082	0	0	0	0	6.06508
HS578T	43.2435	0	77.6517	0	0	35.0761	13.857	0	0	0.730784	2.84984	13.5726	4.87158	0	2.56083	0	9.57237	0	0	0	0	0	0	0.0824257	0	0	0	0	0	8.05826
JIMT1	40.8798	4.43991	35.3375	9.01091	34.5585	10.2201	0.566212	0	9.14951	0	10.8376	0	11.5212	0	0	6.8745	0.126406	4.00843	0	46.1158	0	2.16268	0	0.129085	0	0	0	1.71106	0	0
KPL1	4.40408	7.69201	50.7227	0	0	64.1091	22.1853	0	0	6.52931	0	5.54418	2.82194	0	0	0	0	0	0	0	0	1.17489	4.42825	30.4655	0	0	0	0	0	31.1775
MCF7	46.8956	12.2685	159.034	103.428	0	104.648	55.3104	0	0	6.89063	0	0	9.49952	0	0	24.1684	3.80529	6.38728	0	0	0	0	8.90679	0	0	0	4.84864	0	36.1554	41.0596
MDAMB134VI	57.5	6.22187	10.1216	0	0	14.7928	7.08654	0	0	9.56614	0	0	36.9742	0	0	16.3362	0.855317	0	0	6.35726	10.4193	5.49155	11.8925	0	0	0	0	0	2.95647	0
MDAMB157	158.507	0	56.5497	36.3437	77.4809	4.76631	15.4084	0	0	0.27161	0	0	0	0	0	8.07521	78.2277	16.4506	0	21.433	0	5.18629	0	0	0	31.5341	0	0	0	54.6112
MDAMB175VII	131.67	7.38213	90.0301	0	0	79.1174	36.2287	0	0	10.6299	0	30.4407	45.025	0	0	0	5.54448	0	24.1134	0	0	5.16304	0	0	12.5654	0	0	0	0	0
MDAMB231	79.4197	45.6814	85.0288	88.2593	10.0824	46.3706	23.0815	0	0	14.6254	7.22988	11.1215	37.9991	0	0	2.00701	17.5301	0	0	26.8469	0	0	2.24602	13.0447	0	0	0	0	0	8.29802
MDAMB330	98.7189	50.4667	44.1388	0	0	7.18562	0	0	0	13.8481	0	0	66.1787	0	0	12.5399	0	9.27271	29.992	0	0	6.82944	0	8.85478	0	5.29258	0	5.88051	0	0
MDAMB361	203.48	379.638	105.132	161.292	0	0	204.088	0	0	123.438	0	0	474.105	0	0	0	0	0	0	0	0	0	0	41.1814	0	0	0	0	0	0
MDAMB415	117.376	290.31	0	0	0	53.6188	56.1491	0	0	63.454	0	0	302.972	0	0	0	0	0	0	0	0	6.51788	0	56.6803	0	21.3535	0	0	0	0
MDAMB436	19.9661	18.2321	184.69	35.2234	0	84.9445	11.3946	0	0	1.74641	0	15.2176	19.6295	0	0	0	14.1401	0	15.4745	0	2.3908	0	0	0.76415	0.797114	0	0	0	4.32472	0
MDAMB453	147.08	355.087	73.3002	0	0	58.2778	99.397	0	0	54.009	0	0	274.939	0	0	0	0	0	0	0	0	3.23546	0	72.0978	0	5.41955	0	0	0	0
MDAMB468	102.952	36.7474	186.32	2.19453	0	46.1241	7.16632	0	0	18.6962	0	18.3681	58.067	0	0	8.96702	0.533501	0	0	0	0	0	15.4142	21.0804	0	0	0	0	0	0
MFM223	93.9453	56.4979	91.4202	0.872506	0	17.5585	24.0594	0	0	13.5135	0	0	36.6484	0	0	0	0	0	0	0	0	4.36761	0	6.86875	0	0	0	0	0	0
MRKNU1	101.403	255.932	87.6671	0	0	86.5825	61.015	0	0	71.8479	0	109.496	118.928	0	4.81968	0	4.20918	89.2326	0	0	0	5.39538	0	33.2306	30.0622	0	0	0	0	0
OCUBM	0	23.5511	0	0.354773	0	273.698	26.7868	0	0	18.9187	0	258.54	64.9715	0	41.5983	0	1.59542	0	0	121.983	0	14.7935	0	0	0	0	5.5033	0	0	0
SKBR3	17.1706	19.9763	5.09289	0	0	57.0585	6.99826	0	0	6.20375	0	0	102.664	0	0	19.7029	2.48702	0	0	17.2055	0	2.55996	0	0	0	3.16772	0	0	0.65237	0
T47D	50.2781	13.3927	17.061	0	0	0	2.44194	0	0	7.48273	4.98408	0	12.0088	0	5.58648	20.3042	0	2.36906	0	0	0	0	4.94477	31.7619	0	2.70932	0	0	0	11.3448
UACC812	115.156	16.8743	78.6311	2.40173	0	38.1436	0.974833	0	0	5.17398	15.4059	0	3.58159	0	7.77221	25.6516	7.85912	0	0	6.63383	0	5.72896	24.0037	1.22734	0	37.4841	0	0	0	0
UACC893	66.055	39.9815	168.449	19.593	0	47.714	38.9097	0	0	19.9727	0	0	65.9956	0	0	0	0	3.38154	0	0	7.44765	0	0	11.117	0	0	0	0	9.91628	0
YMB1E	49.97	35.0579	85.7767	0	0	55.439	36.2939	0	0	11.1949	0	22.9972	12.5462	0	6.12009	0	0	13.633	7.94919	0	0	0	0	0	0	0	0.522476	0	6.6295	0
ZR751	50.0223	40.058	40.4487	7.29276	0	78.3087	34.935	0	0	12.3591	0	14.8327	14.7118	0	0	6.88592	0	0	10.074	0	0	0.261665	0	2.31944	0	0	0	0	0	0
ZR7530	179.664	25.7007	41.8406	0	0	6.91237	61.8202	0	0	16.4398	0	0	118.866	0	0	41.0984	3.43716	0	0	14.3547	0	0	0	0	1.96167	28.4588	0	0	6.54377	0

## Sheet: APOBEC Mutation Analysis_COSMIC
Sample	A_T_coord_clusters	G_C_coord_clusters	Non_coord_clusters	clusters	mutations	complex	insertions	deletions	indels	substitutions	bases	A_to_T	A_to_G	A_to_C	A	a	T_to_A	T_to_C	T_to_G	T	t	G_to_C	G_to_T	G_to_A	G	g	C_to_G	C_to_A	C_to_T	C	c	tCw_to_G	tCw_to_A	tCw_to_T	tCw	tcw	tCw_per_mut	tCw_per_C	tcw_per_c	enrich_tCw	freq_tCw	wGa_to_C	wGa_to_T	wGa_to_A	wGa	wga	wGa_per_mut	wGa_per_G	wga_per_g
AU565	0	1	0	1	557	6	3	5	8	494	20254	10	25	8	43	5004	11	19	11	41	4928	81	29	86	196	5206	68	25	121	214	5116	46	8	32	86	816	0.154399	0.401869	0.1595	2.51956	0.105392	55	8	24	87	815	0.156194	0.443878	0.15655
BT20	0	0	0	0	438	7	7	5	12	381	15621	13	30	12	55	3819	12	11	9	32	3862	40	32	70	142	3948	33	24	95	152	3992	8	8	16	32	624	0.0730594	0.210526	0.156313	1.34683	0.0512821	16	6	12	34	587	0.0776256	0.239437	0.148683
BT474	0	1	4	5	1117	4	4	9	13	992	40672	9	31	4	44	9840	5	12	10	27	9950	156	57	219	432	10304	175	47	267	489	10578	129	22	146	297	1805	0.265891	0.607362	0.170637	3.55938	0.164543	126	30	114	270	1671	0.241719	0.625	0.16217
BT483	0	0	0	0	512	6	2	4	6	452	18532	4	11	1	16	4492	6	17	3	26	4333	66	29	107	202	4831	67	20	121	208	4876	48	8	45	101	747	0.197266	0.485577	0.153199	3.16958	0.135207	43	11	46	100	745	0.195312	0.49505	0.154212
CAMA-1	0	0	0	0	499	1	1	2	3	448	18368	3	8	4	15	4447	2	14	3	19	4602	59	21	123	203	4587	48	17	146	211	4732	37	7	71	115	805	0.230461	0.545024	0.170118	3.20379	0.142857	41	7	56	104	787	0.208417	0.512315	0.171572
DU4475	0	0	0	0	305	0	4	3	7	281	11521	7	26	8	41	2705	5	19	11	35	2751	9	20	82	111	2997	9	15	70	94	3068	0	3	2	5	406	0.0163934	0.0531915	0.132334	0.401949	0.0123153	1	3	3	7	394	0.0229508	0.0630631	0.131465
HCC1395	0	0	0	0	371	7	1	12	13	318	13038	7	9	10	26	3144	7	15	5	27	3191	54	24	53	131	3259	53	12	69	134	3444	28	1	22	51	531	0.137466	0.380597	0.154181	2.4685	0.0960452	31	8	13	52	503	0.140162	0.396947	0.154342
HCC1428	0	1	1	2	407	14	4	10	14	333	13653	15	18	4	37	3191	8	16	8	32	3321	32	30	64	126	3543	40	32	66	138	3598	22	3	15	40	549	0.0982801	0.289855	0.152585	1.89963	0.0728597	15	8	16	39	525	0.0958231	0.309524	0.14818
HCC1500	0	0	1	1	311	3	6	14	20	272	11152	4	31	5	40	2583	9	23	7	39	2497	14	12	79	105	3044	10	16	62	88	3028	1	3	2	6	366	0.0192926	0.0681818	0.120872	0.564083	0.0163934	1	0	5	6	448	0.0192926	0.0571429	0.147175
HCC1569	0	0	1	1	1957	9	28	159	187	1571	64411	36	421	26	483	15973	38	424	32	494	16201	27	35	258	320	16185	24	43	207	274	16052	8	3	12	23	2400	0.0117527	0.0839416	0.149514	0.561429	0.00958333	8	2	15	25	2433	0.0127747	0.078125	0.150324
HCC1806	0	0	1	1	387	8	9	14	23	318	13038	11	18	12	41	2988	4	29	8	41	3061	34	17	65	116	3516	33	17	70	120	3473	12	5	4	21	486	0.0542636	0.175	0.139937	1.25057	0.0432099	11	4	10	25	475	0.0645995	0.215517	0.135097
HCC1937	0	1	0	1	136	3	1	4	5	114	4674	5	3	0	8	1099	6	4	6	16	1169	12	6	28	46	1201	12	12	20	44	1205	4	4	5	13	177	0.0955882	0.295455	0.146888	2.01143	0.0734463	5	3	2	10	179	0.0735294	0.217391	0.149042
HCC1954	0	1	0	1	163	2	1	4	5	145	5945	2	11	5	18	1315	4	12	3	19	1437	4	6	39	49	1611	7	7	45	59	1582	1	1	5	7	207	0.0429448	0.118644	0.130847	0.906739	0.0338164	1	1	7	9	216	0.0552147	0.183673	0.134078
HCC202	0	0	1	1	520	3	4	15	19	455	18655	21	44	10	75	4588	11	47	15	73	4612	57	27	80	164	4709	46	19	78	143	4746	28	6	25	59	733	0.113462	0.412587	0.154446	2.6714	0.0804911	34	7	28	69	710	0.132692	0.420732	0.150775
HCC2157	0	0	0	0	221	3	4	5	9	191	7831	6	15	1	22	1857	5	12	7	24	1876	26	15	28	69	2038	22	18	36	76	2060	10	3	11	24	302	0.108597	0.315789	0.146602	2.15406	0.0794702	11	2	6	19	317	0.0859729	0.275362	0.155545
HCC2218	0	0	0	0	304	1	0	1	1	269	11029	4	7	2	13	2738	1	0	1	2	2653	54	12	55	121	2847	50	17	66	133	2791	37	8	33	78	463	0.256579	0.586466	0.16589	3.53526	0.168467	40	2	30	72	492	0.236842	0.595041	0.172813
HCC70	0	0	0	0	278	4	4	8	12	240	9840	4	21	5	30	2369	7	23	4	34	2307	17	10	69	96	2650	10	6	64	80	2514	3	0	6	9	374	0.0323741	0.1125	0.148767	0.756217	0.0240642	5	3	8	16	407	0.057554	0.166667	0.153585
Hs578T	0	0	0	0	255	3	2	9	11	224	9184	8	14	10	32	2170	5	17	6	28	2111	16	11	49	76	2389	18	15	55	88	2514	4	1	6	11	304	0.0431373	0.125	0.120923	1.03372	0.0361842	2	2	2	6	297	0.0235294	0.0789474	0.12432
MCF7	0	0	0	0	471	8	4	11	15	396	16236	16	22	7	45	3880	7	36	9	52	4061	23	42	84	149	4078	17	43	90	150	4217	5	8	12	25	596	0.0530786	0.166667	0.141333	1.17925	0.0419463	3	9	13	25	601	0.0530786	0.167785	0.147376
MDA-MB-157	0	0	2	2	399	3	6	14	20	345	14145	7	33	17	57	3302	12	43	23	78	3441	12	26	70	108	3750	10	22	70	102	3652	1	4	5	10	542	0.0250627	0.0980392	0.148412	0.660589	0.0184502	3	3	7	13	534	0.0325815	0.12037	0.1424
MDA-MB-175VII	0	0	2	2	449	5	14	13	27	366	15006	10	23	6	39	3346	17	32	7	56	3575	24	16	88	128	4000	27	19	97	143	4085	16	3	10	29	567	0.064588	0.202797	0.1388	1.46107	0.0511464	6	4	8	18	511	0.0400891	0.140625	0.12775
MDA-MB-231	0	0	0	0	500	4	7	16	23	429	17589	14	29	6	49	4143	9	24	6	39	4258	37	39	101	177	4569	32	49	83	164	4619	10	11	15	36	686	0.072	0.219512	0.148517	1.47803	0.0524781	13	8	17	38	642	0.076	0.214689	0.140512
MDA-MB-361	0	0	0	0	1376	8	1	15	16	1202	49282	8	23	12	43	11894	10	24	9	43	12375	176	97	290	563	12438	189	92	272	553	12575	145	46	131	322	2224	0.234012	0.582278	0.176859	3.29233	0.144784	128	43	154	325	2015	0.236192	0.577265	0.162004
MDA-MB-415	0	0	2	2	428	2	2	3	5	383	15703	8	24	5	37	3827	6	15	6	27	3916	31	20	104	155	3938	43	23	98	164	4022	29	8	29	66	647	0.154206	0.402439	0.160865	2.50172	0.102009	18	4	38	60	640	0.140187	0.387097	0.162519
MDA-MB-453	0	0	1	1	948	1	8	11	19	850	34850	6	25	10	41	8430	14	30	8	52	8695	104	42	218	364	8905	105	49	239	393	8820	77	16	123	216	1451	0.227848	0.549618	0.164512	3.34089	0.148863	74	14	110	198	1417	0.208861	0.543956	0.159124
T47D	0	0	0	0	241	3	4	3	7	216	8856	6	18	5	29	2186	4	16	4	24	2036	12	17	58	87	2345	16	15	45	76	2289	6	3	8	17	298	0.0705394	0.223684	0.130188	1.71816	0.057047	4	7	12	23	319	0.0954357	0.264368	0.136034
ZR-75-30	0	0	3	3	567	4	7	22	29	480	19680	7	35	8	50	4639	10	38	9	57	4707	51	23	98	172	5123	54	22	125	201	5211	34	4	30	68	754	0.119929	0.338308	0.144694	2.3381	0.0901857	35	5	19	59	755	0.104056	0.343023	0.147375
[truncated: 30 more columns]

## Sheet: COSMIC_Sigs_COSMIC
Sample	Signature.1	Signature.2	Signature.3	Signature.4	Signature.5	Signature.6	Signature.7	Signature.8	Signature.9	Signature.10	Signature.11	Signature.12	Signature.13	Signature.14	Signature.15	Signature.16	Signature.17	Signature.18	Signature.19	Signature.20	Signature.21	Signature.22	Signature.23	Signature.24	Signature.25	Signature.26	Signature.27	Signature.28	Signature.29	Signature.30
AU565	105.182	26.8159	133.008	0	0	45.299	98.3057	0	0	4.83633	0	0	200.983	0	0	0	0	3.12812	0	0	0	11.2969	0	0	0	16.1386	0	0	0	0
BT20	94.5742	9.53351	137.131	24.9215	41.4146	11.9298	93.6401	0	0	1.93097	0	4.00549	38.1431	0	23.9599	0	10.2201	9.73186	0	0	0	0	0	0	0	0	0	0	0	0
BT474	165.501	388.802	0	0	0	4.9315	78.8395	0	0	64.9535	0	13.1454	456.051	0	2.89846	0	6.70106	0	0	0	0	6.99531	0	40.5084	0	0	0	0	0	0
BT483	99.7436	117.829	27.8491	0	0	55.2414	58.7143	0	0	23.3629	0	0	167.067	0	0	3.66185	0	0	0	0	0	2.0526	0	24.6769	0	0	0	0	0	0
BT549	87.9305	7.02983	48.0539	0	0	19.1492	3.73905	0	0	3.22793	0	0	0	0	0	59.6384	2.28897	1.51314	0	0	0	0	0	0	0	9.21198	0.00641012	0.618633	0	4.90414
CAL120	128.666	6.68267	0	0	0	19.8712	0.616336	0	0	0	0	0.971682	0	0	0	47.5032	0	0	0	0	0	0	0	7.38142	0	0	0	0	0	0
CAL148	120.609	265.445	90.7458	0	0	70.2205	97.3755	0	0	31.1639	0	0	189.015	0	0	0	0	0	0	0	0	0	0	0	0	0	0	0	0	0
CAL51	58.4492	0	0	0	6.15648	593.542	0	0	0	0	14.5437	40.5583	6.79313	0	131.426	45.4626	4.71673	0	0	0	0	0	0	0	0	0	0	0	0	0
CAL851	317.294	0	91.1679	0	0	51.3812	19.9093	0	0	0	0	36.811	16.273	0	0	9.38342	16.6637	0	93.1011	4.04436	0	0	0	0	0	25.9436	0	0	0	0
CAMA1	65.6582	190.115	67.7156	0	0	24.389	35.8673	0	0	35.3322	14.308	0	129.462	0	0	0	0	0	15.7153	20.6867	0	0	0	0	0	0	0	0	0	0
COLO824	172.413	0	45.7074	0	0	52.5738	20.255	0	0	0	0	0	9.29849	0	0	18.0743	48.2011	0	0	28.5003	38.6082	7.83157	2.05095	0	0	0	0	0	0	0
DU4475	209.86	0	1.9218	0	0	21.4084	17.2329	0	0	6.50938	0	0	0	0	0	0	16.7895	0	0	43.4922	7.18256	0.921548	0	6.58772	0	0	0	0	0	0
EFM19	48.5955	3.81813	54.2414	0	43.1856	30.734	21.176	0	0	3.71479	0	18.0645	0	0	8.4883	0	16.1816	63.6698	0	0	1.63948	0	5.10288	0	0	0	0.628687	0	0	18.4231
EFM192A	91.3638	0	48.9788	0	0	0.328594	17.3894	0	0	0	10.1158	0	0	0	0	0	5.64746	10.1077	0	35.0701	6.63173	4.89632	0	5.43939	0	0	0	0	9.22287	0
EVSAT	143.026	86.1372	156.981	0	0	0	41.4305	0	0	14.3809	17.2352	0	168.827	0	53.2401	0	0	8.4211	0	0	41.8642	0	0	18.0266	0	24.4927	0	0	0	1.78029
HCC1143	29.5579	28.5134	64.7482	0	0	25.7816	11.6335	0	0	24.0692	0	0	20.7708	0	0	0	1.42244	0	0	0	0	0	0	0	0	0	0	0	0	0
HCC1187	38.8639	2.78056	25.2828	2.38704	0	1.53698	0	0	0	5.16052	0	6.01297	8.47248	0	0	0	6.43139	0	17.285	0	0	0	0	3.17408	0	0	0	0	0	0
HCC1395	5.26894	0	140.452	0	0	24.2063	89.7678	0	0	0	15.8297	0	113.397	2.12398	0	0	2.13282	18.9341	0	0	6.21089	0	0	0	0	0	0	0	0	0
HCC1419	198.848	0	0	0	0	27.1628	40.4473	0	0	19.3793	0	20.2989	20.1746	0	0	7.79544	0	0	0	33.4269	0	9.06051	0	0	4.02096	0	0	0	0	0
HCC1428	84.7777	33.0189	58.9818	66.9785	0	21.8286	0	0	0	0	0.967249	3.05126	65.696	0	0	0	5.85087	0	30.0598	4.29093	1.4757	0	0	46.8574	0	0	0	0	0	0
HCC1500	98.7263	0	30.7856	0	0	74.2304	20.7166	0	0	9.23051	0	41.6214	0	0	0	0	0	0	7.60805	0	3.11752	5.47764	12.8637	7.78759	0	14.2295	0.565248	0	0	0
HCC1569	125.817	0	0	0	0	236.522	1.15002	0	0	0	0	0	4.41059	0	166.922	0	0.209233	0	0	0	192.203	0	0	0	0	1362.57	0	3.18163	0	0
HCC1599	36.7429	0	44.2612	0	0	0.337792	7.87783	0	0	0	0	0	24.9178	0	0	0	9.01683	18.5387	11.1876	0	5.35184	0	0	4.28489	21.7104	0	0	0	0	10.0576
HCC1806	126.836	0	109.201	0	0	7.40374	29.177	0	0	15.8622	0	0	36.2663	0	0	0	7.92932	0	0	53.4411	7.66249	0	0	0	0	0	0	0	0	0
HCC1937	24.6451	0	59.4634	12.0524	0	9.36621	5.8605	0	0	0.212628	17.1153	0	14.7538	0	2.3728	3.29348	0	0	0	0	0	0	0	0	0	0	0	0	0	0
HCC1954	35.1248	6.91231	13.1317	0	0	58.1422	18.7784	0	0	0	10.1999	0	0	0	0	2.77513	1.94561	0	0	0	18.2198	4.89848	0	0.637439	1.83629	0	0	0	3.52446	0
HCC202	61.6498	49.6419	90.1183	0	0	26.8061	46.1069	0	10.5232	8.42111	0	113.571	119.778	0	0	0	6.80774	0	0	0	0	9.7977	0	11.6028	0	0	0	0	0	0
HCC2157	47.8301	10.4175	82.3613	0	0	20.2577	12.8941	0	0	0	0	0	34.7733	0	0	18.9226	2.0274	0	0	0	0	0	0	11.266	0	0	0	0	6.45724	0
HCC2218	32.3153	68.8656	66.3121	7.23407	0	0	30.3122	0	0	3.60817	0	0	157.85	0	0	0	0	1.05073	1.27192	0	0	0	0	0	0	0	0	0	0	0
HCC38	29.1767	2.23868	75.984	10.5547	0	0	0	0	0	0	0	0	21.3812	0	0	0	6.02218	0	0	3.8709	1.193	1.58811	0	1.32869	0	7.28016	0	0	0	4.34941
HCC70	153.834	19.2334	10.3448	0	0	50.424	10.439	0	0	0	0	21.902	7.09082	0	0	19.9581	2.01456	0	0	0	0	0.174507	1.08754	0	0	0	7.14312	0	0	0
HDQP1	134.142	23.8584	103.925	0	25.5388	16.7887	22.1081	0	0	6.85667	7.32189	0	87.5442	0	0	0	1.04915	0	2.25015	29.1848	0	0	0	0	0	0	0	0	0	0
Hs578T	88.4456	0	74.9584	0	0	41.2798	26.372	0	0	4.06244	6.93098	3.06848	6.03532	0	0	0	4.92371	0	0	0	0	0	0	0	0	6.33152	0	4.17764	0	0
JIMT1	136.538	0	37.4366	12.993	4.1699	0	0	0	0	0	0	0	9.05413	0	0	37.7869	5.11482	0	0	49.3213	2.00753	1.12464	0	0	0	0	0	1.94657	0	0
MCF7	58.3865	12.3631	104.02	55.028	0	34.2201	25.4393	7.68426	0	10.2048	0.401969	0	7.78413	0	0	44.1106	0	20.2112	2.38796	20.1336	10.8015	0	0	0	0	0	5.8452	0	12.3755	95.1269
MDAMB157	109.969	1.55843	0	28.2453	76.9317	52.5523	7.83895	0	0	0	9.38251	54.1631	6.19052	0	0	0	61.8106	0	0	0	0	0	0	0	0	0	0	0	4.84307	0
MDAMB175VII	138.41	9.90931	39.2249	0	0	108.262	25.2313	0	0	0.623083	0	21.0513	42.1259	0	0	0	10.5839	0	15.8287	0	0	7.28367	0	0	31.9794	0	0	0	0	0
MDAMB231	125.891	27.7249	122.119	40.1245	0	34.2022	18.3191	0	0	17.3537	25.4063	0	34.5664	0	0	0	0	0	0	53.6697	13.6543	0.589768	0	31.6414	0	0	0	0	0	0
MDAMB330	153.612	47.1873	0	0	0	22.949	0	0	0	7.66777	0	0	78.3968	0	0	55.3484	0	11.7949	12.7432	0	0	6.25287	0	0	0	8.45824	0	6.95962	0	0
MDAMB361	205.281	392.076	100.231	171.3	0	0	54.6721	0	0	118.456	21.4556	0	503.957	0	0	0	0	0	0	0	0	0	0	0	0	0	0	0	0	0
MDAMB415	139.137	102.102	30.4895	0	0	9.01591	35.9747	0	0	9.70911	0	0	75.3617	0	0	0	0	0	0	32.4905	0	8.90628	0	21.9006	0	14.4464	0	0.205474	0	0
MDAMB436	24.5561	8.80987	174.851	0	0	99.8459	11.0892	0	0	1.64986	0	11.9972	25.613	0	1.88734	0	22.1034	0	0	0	0	0	0	0	0	0	0	2.11258	0	0
MDAMB453	170.448	340.954	86.9748	7.49596	0	11.0607	79.0121	0	0	15.5977	0	24.375	236.574	0	30.8538	0	10.6059	0	0	0	0	0	0	7.79767	0	0	0	0	24.6678	0
MDAMB468	120.627	31.1451	178.058	8.539	22.6473	41.9776	10.7561	0	0	20.0806	0	0	61.9114	0	0	0	0	0	0	0	0	0	8.95915	0	0	0	0	0	0	19.5516
MFM223	124.514	44.0537	125.233	0	0	44.5419	10.4876	0	0	21.4745	0	0	29.8156	0	0	0	0.877837	0	0	0	0	0	0	0	0.986556	0	0	0	0	0
MRKnu1	177.646	304.183	0	0	167.52	116.953	46.2796	0	0	47.4135	0	119.135	146.606	0	1.39672	0	0	120.734	0	0	0	2.10336	0	1.94575	4.24608	0	0	0	0	0
OCUBM	75.0582	38.5165	0	0	0	308.903	0.484039	0	0	7.87817	23.0515	228.117	81.4128	0	17.6634	71.0014	26.147	0	0	63.2695	0	8.08483	0	0	0	37.915	0	0	0	0
T47D	84.3508	30.1343	0	24.7909	24.0589	4.69195	7.38946	0	0	0	2.40973	0	13.29	0	1.85803	37.251	0	2.15553	0	11.3198	0	0	1.26602	5.27771	0	0	0	0	0	26.6783
UACC812	149.436	16.9518	47.242	3.1188	0	57.4076	8.0956	0	0	12.7287	0	79.4124	11.9597	0	0	1.73418	20.2713	0	0	0	0	10.6199	24.4648	0	0	0	0	0	0	0
UACC893	116.776	27.9295	108.103	27.5607	6.84657	21.0786	22.3702	0	0	13.5098	3.58812	9.30627	27.8231	0	0	0	0	2.27608	0	0	0	0	0	0.93074	0	0	0	0	0	0
YMB1E	112.63	34.5233	31.7949	0.824428	0	36.2277	26.3479	11.1332	0	15.9606	0	32.1921	14.4281	0	0	0	0	0	32.666	0	0	0	0	0	7.31536	0	0.872371	0	0	0
ZR7530	215.965	38.6893	24.3665	0	0	0.602127	51.5668	0	0	16.9234	0	24.6262	128.48	0	0	64.4449	9.94653	0	0	24.8569	0	0	0	0	1.36614	0.896055	1.42615	0	2.16802	0

## Sheet: Trinucleotide Frequencies
	AU565			SKBR3			BT474			BT483			CAMA-1			DU4475			HCC70			HCC202			HCC1395			HCC1428			HCC1500			HCC1569			HCC1806			HCC1937			HCC1954			HCC2157			HCC2218
	C to A or T to A	C to G or T to C	C to T or T to G	C to A or T to A	C to G or T to C	C to T or T to G	C to A or T to A	C to G or T to C	C to T or T to G	C to A or T to A	C to G or T to C	C to T or T to G	C to A or T to A	C to G or T to C	C to T or T to G	C to A or T to A	C to G or T to C	C to T or T to G	C to A or T to A	C to G or T to C	C to T or T to G	C to A or T to A	C to G or T to C	C to T or T to G	C to A or T to A	C to G or T to C	C to T or T to G	C to A or T to A	C to G or T to C	C to T or T to G	C to A or T to A	C to G or T to C	C to T or T to G	C to A or T to A	C to G or T to C	C to T or T to G	C to A or T to A	C to G or T to C	C to T or T to G	C to A or T to A	C to G or T to C	C to T or T to G	C to A or T to A	C to G or T to C	C to T or T to G	C to A or T to A	C to G or T to C	C to T or T to G	C to A or T to A
ACA	1.0568	0.396301	0.792602	0	0.735294	0.735294	0.072411	0.434468	1.01376	0.146	0.146	0.291	0.949	0.316	1.42	1.38	0	1.93	0	0	1.57	0.332	0.995	1.33	1.04	0.522	0.696	0.23	0.23	0.691	0.304	0.608	1.22	0.148	0.0742	0.482	0.512	0.512	1.53	0.585	0.877	0.585	0	0	1.75	0.564	0.752	1.13	0.416
ACC	0.792602	0.396301	1.0568	0.367647	0	0.367647	0.362056	0.144823	0.57929	0.291	0.146	1.02	0.316	0.158	0.791	1.1	0	1.66	1.04	0.261	2.87	1.16	0.995	0.498	0.87	1.22	1.22	1.38	1.15	0.922	0.912	0.912	2.13	0.148	0.148	1.04	0.256	0.767	1.28	0.877	0.585	2.05	0.439	0.439	1.54	0.94	0.752	0.94	0.416
ACG	0	0.264201	1.5852	0	0	1.10294	0.144823	0.144823	1.37582	0	0.291	0.873	0.158	0.316	1.58	0.276	0.552	8.56	0	0	5.22	0.332	0.663	1.33	0.348	0.174	1.74	1.84	0.691	2.07	0.608	0.304	5.17	0.0742	0.0742	2.82	0	0.256	3.84	0	0.585	3.51	1.1	0.877	5.7	0.188	0.188	3.2	0
ACT	0.792602	0.660502	0.792602	0.367647	0.735294	0.735294	0.362056	0.217234	0.57929	0.291	0.582	1.02	0.475	0.316	0.475	0.829	0.276	0.552	0.522	0.783	1.31	0.166	0.663	0.498	0.348	0.696	1.39	0.461	0.23	1.15	0.304	0	2.74	0.0742	0.222	0.89	0.256	0.512	1.53	0.585	0.585	2.05	0.219	0.877	1.1	0.564	0.94	1.88	0.832
CCA	0.660502	0.528402	1.321	0.367647	1.47059	1.47059	0.289645	0.506879	0.724113	0.291	0.582	0.728	1.11	0.158	1.74	1.38	1.1	1.38	0.522	1.04	1.83	0.663	0.332	1.49	1.04	1.57	1.74	3	0.691	1.84	1.22	0.304	3.65	0.371	0.0742	0.482	0	0.512	1.28	0.292	1.17	2.05	0.219	0.439	2.19	0.188	0.564	1.69	0.416
CCC	0.528402	0.396301	2.77411	0.735294	0	1.10294	0.434468	0.434468	0.57929	0.291	0.582	0.437	0.158	0.158	1.58	0.552	0.276	3.31	0.522	0.783	2.35	0	0.663	0.829	1.39	0.87	2.43	2.76	0.461	2.07	0.912	1.22	1.82	0.519	0.111	0.63	1.28	0.512	1.53	1.17	0.877	0.585	0.439	0.658	2.41	0.752	0.564	3.01	0.624
CCG	0.396301	0.396301	2.90621	0.367647	0.367647	5.88235	0.434468	0.072411	2.24475	0.582	0.146	3.35	0.316	0.158	3.01	0.276	0.552	11.3	0.261	2.09	8.36	0.498	0.166	3.65	0.174	0.522	2.96	1.38	0.461	3	0.912	1.52	7.29	0.334	0.26	2.71	0.767	1.02	7.16	0.877	0.292	3.51	0.219	0.658	6.36	1.32	0.564	5.83	0.624
CCT	0.528402	0.924703	1.84941	1.47059	0.367647	0.367647	0.217234	0.289645	0.57929	0.146	0.873	1.02	0.316	0.316	1.9	0.276	0.276	1.38	0.522	1.31	1.31	0.829	0.663	1.49	0.87	1.39	3.13	2.3	0.922	2.76	0.912	0.608	4.26	2.22	0.185	0.89	0.767	2.05	1.28	1.17	0.585	2.34	1.1	0.658	2.85	0.752	0.752	2.07	0.624
GCA	1.0568	0.264201	1.71731	0.367647	0.367647	1.83824	0.434468	0.217234	0.868936	0.873	0.146	1.02	0.316	0.633	0.949	1.1	0	0.829	0.783	1.31	1.83	0.829	0.332	0.663	1.04	0.348	1.39	0.23	0	1.38	1.52	0	1.22	0.185	0.148	1.15	0.512	0.767	1.02	0.877	0.877	2.05	1.1	1.1	1.1	0.94	0.188	0.752	1.25
GCC	0.660502	0.792602	1.321	0.367647	0.735294	0.735294	0.217234	0.072411	0.651702	0.582	0.437	0.728	0.475	0.633	1.58	0.829	0.276	2.76	0.783	1.04	2.09	1.16	0.332	0.498	0.174	0.696	1.57	2.76	0.23	0.461	0.912	1.22	3.34	0.482	0.222	3.86	1.28	0.767	1.79	1.17	0.877	1.75	1.32	0.439	3.07	1.88	0.94	2.07	0.416
GCG	0.528402	0.528402	2.50991	0.367647	0.367647	4.04412	0.144823	0.072411	2.02752	0.582	0	2.91	0.158	0.158	2.69	3.31	0.552	9.12	0.522	1.57	6.79	0.332	0	2.32	0.348	0.348	2.43	2.53	0.23	2.53	0.608	0.608	6.99	0.148	0.0742	6.12	0.767	0.512	2.56	0.877	0.292	5.56	0.658	0.219	7.89	0.94	0.376	3.95	0.416
GCT	1.0568	1.321	0.924703	1.47059	0	1.83824	0.362056	0.289645	0.217234	0	0.437	0.728	0.475	0.791	0.791	0.829	0	1.1	0.261	1.04	1.83	0.332	0.663	1.16	1.74	1.04	0.87	1.15	0.922	1.38	0.304	1.22	2.13	0.408	0.26	2.08	0.512	0.767	2.05	0.585	1.46	1.75	1.32	0	3.29	0.94	0.564	1.88	0.832
TCA	2.37781	7.00132	7.39762	2.20588	9.92647	7.35294	3.1861	10.3548	16.365	2.33	8.44	14.6	2.37	5.22	13.9	0.276	0.829	1.1	0.522	1.83	2.35	1.33	6.97	7.96	1.39	5.57	4	1.15	4.61	4.61	0.608	0	1.52	0.148	0.222	0.89	1.28	4.09	2.05	3.22	1.75	2.05	0.439	0.439	3.07	1.13	2.07	3.95	2.08
TCC	1.84941	2.37781	4.35931	0.735294	2.20588	1.47059	1.95511	3.76539	5.1412	2.77	3.78	5.39	0.633	2.69	6.01	0	0.552	3.04	0	0.261	2.61	1.16	2.82	3.81	1.91	1.74	4.87	1.61	1.61	1.61	0.912	0.912	1.22	0.26	0.445	1.15	0.767	1.79	3.07	1.46	2.05	2.92	0.439	0.439	3.07	0.94	2.07	2.82	1.25
TCG	0.660502	1.98151	4.49141	1.10294	1.47059	5.14706	0.941347	2.82404	7.89283	1.02	1.89	6.7	0.158	1.11	8.7	0.552	0.552	6.35	0.261	0.261	6.27	0.498	0.166	3.32	0.522	1.57	3.48	1.84	1.38	3	0.608	0	5.47	0.0371	0	1.59	0.767	0.767	6.91	0	0.292	3.51	0.219	0.439	3.51	0	0.752	3.76	0.208
TCT	0.924703	10.9643	4.09511	0.367647	14.3382	4.77941	1.52064	12.8892	8.68936	1.89	13	8.15	2.22	10.6	9.97	1.93	0	1.1	1.31	2.35	2.09	1.16	7.46	4.81	1.04	8.17	4.87	1.61	5.53	4.38	1.22	0.304	0.912	0.222	0.482	0.704	2.05	3.58	1.79	1.17	4.68	3.8	0.877	1.1	3.07	1.32	3.57	2.82	1.66
ATA	0	0.924703	0.1321	0	1.47059	0	0.072411	0	0.144823	0	0.728	0	0	0.158	0	0.276	0.276	0.276	0	1.31	0	0	0.498	0.332	0.174	0.174	0.522	0.922	0.461	0	0	1.82	0.304	0.26	2.56	0.0371	0	0	0.256	0.292	1.46	0	0.658	1.1	0.219	0.188	1.88	0.376	0
ATC	0.396301	0.264201	0	0	0.367647	0	0.217234	0.217234	0.072411	0	0.146	0.291	0	0.475	0	0.552	0.552	0.276	0	0.783	0	0.332	0.995	0.166	0.348	0.174	0.174	0.691	0.461	0	0	1.22	0.304	1.08	2.52	0.148	0.512	1.28	0.256	0	0.585	0.292	0	0.439	0	0.376	1.13	0.376	0.832
ATG	0	1.1889	0	0	1.47059	0	0.144823	0.289645	0	0.146	0.582	0	0	0.949	0.158	0.276	1.66	0.276	0.522	1.83	0.783	0.166	1.16	0	0.696	0.87	0.522	0	1.38	0	0.304	1.52	0.608	0.148	4.04	0.111	0.512	1.02	0.512	0.292	1.75	1.46	1.1	2.41	0.219	0	2.82	0.376	0.416
ATT	0	0.528402	0.1321	0	1.10294	0	0	0.144823	0.072411	0.146	0.437	0	0.158	0.633	0	0.276	0.829	0.276	0	1.57	0.261	0.498	0.829	0.166	0.348	0.87	0.522	0.23	0.691	0.691	0	0.608	0.304	0.26	2.19	0.185	0.256	1.53	0	0.292	0.877	0	0.219	0.658	0.219	0.188	2.82	0	0
CTA	0.528402	0.264201	0.264201	0	0.367647	0.367647	0	0.217234	0	0	0.291	0	0.316	0.316	0.158	0	0.552	0.552	0.522	0.783	0	0.663	1.16	0.498	0.348	0.174	0	0	0.691	0.23	0.304	0	0	0.111	2.48	0.0371	0	0	0	0	0	0	0	0.658	0	0.188	0.564	0.188	0
CTC	0	0.396301	0.660502	0	0.367647	0.367647	0	0.506879	0.072411	0.437	0.146	0.146	0	0.158	0.316	0.276	0.552	0.552	0	1.31	0.522	0.498	1.16	0.166	0.522	1.04	0.522	0.461	1.15	0.23	0.912	1.82	0.304	0.519	1.85	0.519	0.512	1.02	0.767	0.585	0.877	0.585	0.658	0.439	0.439	0.752	0.752	0	0.624
CTG	0.924703	1.1889	0.924703	0.735294	2.57353	0.735294	0.144823	0.289645	0	0.146	0.437	0.146	0.316	0.791	0	0.276	3.04	0	0.261	1.31	0.261	0.995	1.66	0.663	0.522	0.87	0.348	0.23	0.922	0.922	0.608	2.13	0.912	0.297	5.67	0.593	0.256	1.53	0.512	1.17	1.17	1.75	0.658	2.63	0.658	0.376	2.44	0.376	0.208
CTT	0	0.396301	0.396301	0	0.735294	0.367647	0.072411	0.434468	0.217234	0.291	0.146	0	0.158	0.158	0	0.829	0.829	0.829	0.522	1.83	0	0.498	0.995	1.16	0.696	1.57	0.522	1.38	0.922	0.23	0	0.912	0.304	0.26	1.85	0.482	0.512	2.3	1.02	0.585	0.877	0.292	0.219	0.658	0.877	1.13	1.13	0.752	0
GTA	0.264201	0.1321	0.1321	0	0	0	0	0.217234	0	0	0	0	0	0.158	0.316	0	0.829	0.276	0.261	0.261	0.261	0.332	0.663	0	0.174	1.22	0.174	0.461	0.461	0.691	0.304	0.608	0	0.222	9.57	0.148	0.256	0.512	0	0.292	0.292	0.585	0.219	1.97	0.877	0.188	0.94	0	0.416
GTC	0.1321	0.924703	0.528402	0	0	0.367647	0	0.289645	0	0.146	0.146	0	0	0.158	0	0	0.552	0	0.261	0.522	0.261	0.498	0.995	0.332	0.348	0	0.174	0	0.23	0	0.304	1.22	0.304	0.556	5.3	0.222	0.256	0.256	0.256	0.292	0.585	0.585	0	0.658	0.219	0.376	0.752	0	0.416
GTG	0.264201	0.396301	0.396301	0.367647	1.10294	0.367647	0.072411	0.072411	0.217234	0.728	0.291	0.146	0	0.633	0.633	0.276	1.1	1.1	0	0.783	0.522	0.166	1.16	0	0.522	1.04	0.87	0.23	0.23	0.691	0	0.608	0	0.297	5.38	0.185	0.256	2.81	0.512	0.585	1.46	0.877	0.439	1.75	0.658	0	0.752	0.188	0
GTT	0.264201	0.528402	0.1321	0.367647	1.10294	0	0	0.506879	0.217234	0	0.146	0	0	0.158	0.316	0	0.276	0.552	0.261	2.09	0	0.332	0.663	0.332	0.522	0.348	0.522	0.691	0.691	0	0.304	1.52	0	0.148	5.41	0.667	0	1.28	0.256	0.585	0.877	0	0.439	0.439	0.439	0.188	1.13	0	0.208
TTA	0	0.1321	0	0	0	0	0	0.217234	0.144823	0	0.146	0	0	0	0	0.276	0.276	0	0	0.522	0.261	0	1.16	0.498	0	0.696	0	0.23	0.23	0	0.304	0.304	0	0.148	1.45	0.0371	0	1.28	0.256	0.292	0.292	0	0.439	1.75	0	0	0.188	0	0
TTC	0.528402	0.660502	0.396301	0.367647	0.367647	0.367647	0	0.144823	0.072411	0	0.291	0	0	0.316	0.158	0.276	0.552	0.829	0.783	1.31	0.261	0.995	1.99	0.332	0.174	0	0.174	0.461	0.23	0.23	0.304	1.52	0.608	0.445	2.52	0.148	0.512	1.28	0.512	0.292	0.585	0	0	0.439	0	0.376	0.94	0.752	0
TTG	0.1321	0.528402	0.264201	0	0.367647	0.735294	0.072411	0.362056	0.289645	0	0.437	0	0	0	0.158	0.276	0.552	0.552	0	0.783	0.261	0.498	1.33	0.498	0	0	0.174	0	0.461	0	0.912	0.608	0.608	0.0371	1.19	0.0371	0.512	1.28	0.512	0.585	1.17	0.585	0	0.877	0.877	0.188	1.13	0.376	0.208
TTT	0	0.396301	0.396301	0	0	0.367647	0.217234	0.072411	0.144823	0	0.291	0.146	0	0.316	0	0.276	0.552	0.276	0.261	1.04	0.261	0.332	1.16	0.166	0.174	0.348	0.348	0.461	0.461	0.461	0	0.608	0.304	0.111	1.15	0.148	0.512	0.512	0	1.17	0	0	0.219	1.1	0.219	0	1.32	0.376	0
[truncated: 41 more columns]

## Sheet: APOBEC Mutation_TCGA_BRCA
Sample	A_T_coord_clusters	G_C_coord_clusters	Non_coord_clusters	clusters	mutations	complex	insertions	deletions	indels	substitutions	bases	A_to_T	A_to_G	A_to_C	A	a	T_to_A	T_to_C	T_to_G	T	t	G_to_C	G_to_T	G_to_A	G	g	C_to_G	C_to_A	C_to_T	C	c	tCw_to_G	tCw_to_A	tCw_to_T	tCw	tcw	tCw_per_mut	tCw_per_C	tcw_per_c	enrich_tCw	freq_tCw	wGa_to_C	wGa_to_T	wGa_to_A	wGa	wga	wGa_per_mut	wGa_per_G	wga_per_g
TCGA-A1-A0SB	0	0	0	0	15	0	1	2	3	12	492	0	0	0	0	113	0	3	1	4	92	0	0	4	4	167	0	0	4	4	120	0	0	0	0	5	0	0	0.0416667	0	0	0	0	1	1	15	0.0666667	0.25	0.0898204
TCGA-A1-A0SD	0	0	0	0	25	0	2	1	3	22	902	1	2	0	3	192	1	2	1	4	229	2	0	5	7	237	0	1	7	8	244	0	0	1	1	36	0.04	0.125	0.147541	0.847222	0.0277778	1	0	1	2	27	0.08	0.285714	0.113924
TCGA-A1-A0SE	0	0	0	0	24	0	0	1	1	22	902	2	3	0	5	238	0	4	0	4	217	0	1	5	6	247	0	2	5	7	200	0	1	1	2	24	0.0833333	0.285714	0.12	2.38095	0.0833333	0	0	2	2	30	0.0833333	0.333333	0.121457
TCGA-A1-A0SF	0	0	0	0	35	0	0	2	2	33	1353	0	0	1	1	313	0	1	0	1	346	0	0	12	12	349	0	4	15	19	345	0	1	8	9	47	0.257143	0.473684	0.136232	3.47704	0.191489	0	0	5	5	51	0.142857	0.416667	0.146132
TCGA-A1-A0SG	0	0	0	0	31	0	1	4	5	26	1066	2	2	1	5	247	0	1	0	1	256	3	0	8	11	265	0	3	6	9	298	0	0	0	0	40	0	0	0.134228	0	0	1	0	2	3	31	0.0967742	0.272727	0.116981
TCGA-A1-A0SH	0	0	0	0	85	0	0	3	3	82	3362	2	0	0	2	844	0	4	0	4	809	21	8	13	42	903	11	6	17	34	806	7	1	9	17	115	0.2	0.5	0.14268	3.50435	0.147826	12	3	8	23	139	0.270588	0.547619	0.153931
TCGA-A1-A0SI	0	0	0	0	189	0	0	3	3	185	7585	0	4	0	4	1865	1	3	1	5	1963	41	8	51	100	1901	39	7	30	76	1856	32	4	18	54	317	0.285714	0.710526	0.170797	4.16005	0.170347	31	5	34	70	324	0.37037	0.7	0.170437
TCGA-A1-A0SJ	0	0	0	0	27	0	0	2	2	25	1025	1	0	1	2	254	0	1	1	2	204	5	1	7	13	293	1	2	5	8	274	0	0	1	1	22	0.037037	0.125	0.080292	1.55682	0.0454545	2	0	2	4	44	0.148148	0.307692	0.150171
TCGA-A1-A0SK	0	0	0	0	99	0	1	4	5	94	3854	4	7	5	16	868	1	10	1	12	868	10	8	13	31	1110	6	6	23	35	1008	1	1	2	4	145	0.040404	0.114286	0.143849	0.794483	0.0275862	3	1	2	6	135	0.0606061	0.193548	0.121622
TCGA-A1-A0SM	0	0	0	0	28	0	3	5	8	20	820	2	1	0	3	218	0	2	1	3	163	0	1	6	7	199	1	1	5	7	240	0	1	0	1	28	0.0357143	0.142857	0.116667	1.22449	0.0357143	0	0	0	0	36	0	0	0.180905
TCGA-A1-A0SN	0	0	0	0	49	0	0	2	2	47	1927	2	2	0	4	466	0	3	2	5	517	8	2	6	16	460	5	3	14	22	484	1	2	3	6	74	0.122449	0.272727	0.152893	1.78378	0.0810811	5	0	2	7	66	0.142857	0.4375	0.143478
TCGA-A1-A0SP	0	0	0	0	37	0	1	6	7	30	1230	0	3	1	4	279	0	1	0	1	274	2	2	7	11	356	2	2	10	14	321	0	0	0	0	31	0	0	0.0965732	0	0	1	0	1	2	36	0.0540541	0.181818	0.101124
TCGA-A1-A0SQ	0	0	0	0	26	0	2	3	5	21	861	0	0	0	0	192	0	1	0	1	170	2	0	13	15	246	1	1	3	5	253	0	0	1	1	28	0.0384615	0.2	0.110672	1.80714	0.0357143	2	0	2	4	29	0.153846	0.266667	0.117886
TCGA-A2-A04N	0	0	1	1	40	0	0	4	4	36	1476	0	5	2	7	377	2	0	1	3	400	0	5	7	12	353	2	4	8	14	346	1	0	2	3	52	0.075	0.214286	0.150289	1.42582	0.0576923	0	1	1	2	51	0.05	0.166667	0.144476
TCGA-A2-A04P	0	0	0	0	107	0	0	4	4	102	4182	5	9	3	17	1066	3	8	3	14	1018	9	7	16	32	1088	18	11	10	39	1010	4	1	1	6	156	0.0560748	0.153846	0.154455	0.996055	0.0384615	4	0	0	4	171	0.0373832	0.125	0.157169
TCGA-A2-A04Q	0	0	0	0	11	0	2	0	2	9	369	0	0	0	0	84	0	0	1	1	86	0	1	3	4	104	0	1	3	4	95	0	1	0	1	9	0.0909091	0.25	0.0947368	2.63889	0.111111	0	0	0	0	17	0	0	0.163462
TCGA-A2-A04R	0	0	0	0	77	0	0	1	1	74	3034	4	3	1	8	720	5	3	2	10	689	4	12	8	24	788	8	12	12	32	837	3	3	2	8	105	0.103896	0.25	0.125448	1.99286	0.0761905	2	2	1	5	97	0.0649351	0.208333	0.123096
TCGA-A2-A04T	0	0	0	0	82	0	2	3	5	77	3157	1	5	1	7	768	2	7	7	16	734	5	9	11	25	821	8	9	12	29	834	4	0	1	5	103	0.0609756	0.172414	0.123501	1.39605	0.0485437	0	0	3	3	107	0.0365854	0.12	0.130329
TCGA-A2-A04U	0	0	0	0	50	1	0	3	3	46	1886	2	1	2	5	411	6	4	4	14	472	4	1	7	12	498	3	3	9	15	505	1	0	1	2	70	0.04	0.133333	0.138614	0.961905	0.0285714	1	0	0	1	52	0.02	0.0833333	0.104418
TCGA-A2-A04V	0	0	0	0	31	0	3	4	7	24	984	1	0	1	2	226	0	1	2	3	245	1	3	5	9	260	1	2	7	10	253	1	2	2	5	37	0.16129	0.5	0.146245	3.41892	0.135135	1	0	0	1	33	0.0322581	0.111111	0.126923
TCGA-A2-A04W	0	0	0	0	103	0	0	1	1	101	4141	0	3	0	3	1075	0	1	0	1	1047	15	2	30	47	978	18	8	24	50	1041	14	1	10	25	159	0.242718	0.5	0.152738	3.27358	0.157233	10	2	15	27	185	0.262136	0.574468	0.189162
TCGA-A2-A04X	0	0	0	0	28	0	1	2	3	25	1025	0	0	0	0	265	0	1	0	1	245	1	3	8	12	252	4	2	6	12	263	2	0	4	6	37	0.214286	0.5	0.140684	3.55405	0.162162	0	0	3	3	35	0.107143	0.25	0.138889
TCGA-A2-A04Y	0	0	0	0	41	3	5	7	12	26	1066	0	1	3	4	268	0	3	1	4	242	2	3	1	6	289	2	4	6	12	267	1	0	0	1	25	0.0243902	0.0833333	0.093633	0.89	0.04	2	0	0	2	39	0.0487805	0.333333	0.134948
TCGA-A2-A0CK	0	0	0	0	22	0	2	0	2	20	820	0	1	0	1	186	0	1	0	1	189	0	3	7	10	217	0	0	8	8	228	0	0	2	2	29	0.0909091	0.25	0.127193	1.96552	0.0689655	0	0	2	2	24	0.0909091	0.2	0.110599
TCGA-A2-A0CL	0	0	0	0	18	0	0	0	0	18	738	1	2	1	4	171	0	0	0	0	187	1	0	5	6	182	1	1	6	8	198	0	0	1	1	28	0.0555556	0.125	0.141414	0.883929	0.0357143	1	0	3	4	29	0.222222	0.666667	0.159341
TCGA-A2-A0CM	0	0	0	0	50	0	7	3	10	40	1640	0	1	0	1	397	1	0	0	1	412	4	6	6	16	412	6	4	12	22	419	6	1	4	11	58	0.22	0.5	0.138425	3.61207	0.189655	4	1	4	9	58	0.18	0.5625	0.140777
TCGA-A2-A0CO	0	0	0	0	27	0	1	2	3	24	984	0	0	0	0	215	0	3	1	4	216	2	2	6	10	287	0	2	8	10	266	0	0	1	1	37	0.037037	0.1	0.139098	0.718919	0.027027	2	0	1	3	29	0.111111	0.3	0.101045
TCGA-A2-A0CP	0	0	0	0	71	5	19	19	38	28	1148	0	3	0	3	284	0	1	1	2	266	0	4	4	8	298	0	3	12	15	300	0	0	0	0	34	0	0	0.113333	0	0	0	0	2	2	44	0.028169	0.25	0.147651
TCGA-A2-A0CQ	0	0	0	0	34	0	4	1	5	29	1189	2	2	0	4	288	2	1	0	3	273	4	2	6	12	318	1	2	7	10	310	0	1	0	1	43	0.0294118	0.1	0.13871	0.72093	0.0232558	1	0	1	2	47	0.0588235	0.166667	0.147799
TCGA-A2-A0CR	0	3	0	3	103	1	1	0	1	101	4141	1	0	0	1	936	1	1	3	5	1020	16	6	28	50	1112	16	3	26	45	1073	13	1	19	33	175	0.320388	0.733333	0.163094	4.49638	0.188571	15	1	17	33	165	0.320388	0.66	0.148381
TCGA-A2-A0CS	0	0	0	0	33	0	3	3	6	27	1107	1	1	0	2	291	1	4	0	5	282	0	6	4	10	290	1	2	7	10	244	0	1	0	1	37	0.030303	0.1	0.151639	0.659459	0.027027	0	0	1	1	46	0.030303	0.1	0.158621
TCGA-A2-A0CT	0	0	0	0	75	0	5	1	6	69	2829	2	2	0	4	603	1	2	0	3	712	3	6	14	23	761	7	6	26	39	753	5	2	6	13	105	0.173333	0.333333	0.139442	2.39048	0.12381	2	1	4	7	94	0.0933333	0.304348	0.123522
TCGA-A2-A0CU	0	0	0	0	36	2	7	5	12	22	902	3	0	1	4	243	0	0	0	0	178	1	2	7	10	233	4	0	4	8	248	0	0	0	0	24	0	0	0.0967742	0	0	1	0	0	1	36	0.0277778	0.1	0.154506
TCGA-A2-A0CV	0	0	0	0	21	0	0	1	1	20	820	0	1	0	1	204	0	3	0	3	169	1	1	8	10	243	1	2	3	6	204	0	0	0	0	19	0	0	0.0931373	0	0	1	0	0	1	32	0.047619	0.1	0.131687
TCGA-A2-A0CW	0	1	0	1	53	0	1	2	3	50	2050	3	3	2	8	507	0	0	0	0	493	5	3	10	18	508	6	4	14	24	542	3	0	6	9	82	0.169811	0.375	0.151292	2.47866	0.109756	1	2	2	5	78	0.0943396	0.277778	0.153543
TCGA-A2-A0CX	0	0	0	0	196	0	3	4	7	189	7749	1	0	0	1	2017	2	0	2	4	1993	28	7	57	92	1821	25	9	58	92	1918	18	6	35	59	332	0.30102	0.641304	0.173097	3.70488	0.177711	21	5	30	56	279	0.285714	0.608696	0.153213
TCGA-A2-A0CZ	0	0	0	0	15	0	3	3	6	9	369	1	0	0	1	85	1	2	0	3	94	0	0	3	3	85	0	1	1	2	105	0	0	0	0	13	0	0	0.12381	0	0	0	0	0	0	10	0	0	0.117647
TCGA-A2-A0D0	0	0	0	0	65	0	3	2	5	60	2460	1	4	2	7	623	1	7	3	11	593	7	2	13	22	634	12	1	7	20	610	4	0	0	4	81	0.0615385	0.2	0.132787	1.50617	0.0493827	2	1	1	4	108	0.0615385	0.181818	0.170347
TCGA-A2-A0D1	0	0	0	0	66	3	10	8	18	45	1845	1	2	0	3	438	1	3	2	6	472	3	3	17	23	468	2	1	10	13	467	2	0	1	3	72	0.0454545	0.230769	0.154176	1.49679	0.0416667	1	1	5	7	72	0.106061	0.304348	0.153846
TCGA-A2-A0D2	0	0	0	0	78	0	2	3	5	73	2993	2	7	0	9	776	1	5	0	6	726	16	7	9	32	754	9	4	13	26	737	3	0	2	5	119	0.0641026	0.192308	0.161465	1.19101	0.0420168	4	1	0	5	107	0.0641026	0.15625	0.14191
TCGA-A2-A0D3	0	0	0	0	26	0	2	2	4	22	902	0	2	1	3	231	1	0	1	2	200	0	3	4	7	250	0	2	8	10	221	0	0	1	1	30	0.0384615	0.1	0.135747	0.736667	0.0333333	0	0	0	0	31	0	0	0.124
TCGA-A2-A0D4	0	0	0	0	29	0	4	2	6	23	943	1	0	0	1	220	2	2	1	5	259	0	3	4	7	241	2	3	5	10	223	1	0	0	1	34	0.0344828	0.1	0.152466	0.655882	0.0294118	0	0	1	1	40	0.0344828	0.142857	0.165975
TCGA-A2-A0EM	0	0	0	0	23	0	2	2	4	19	779	3	0	0	3	200	0	1	0	1	154	0	2	5	7	215	1	2	5	8	210	0	0	1	1	23	0.0434783	0.125	0.109524	1.1413	0.0434783	0	0	0	0	27	0	0	0.125581
TCGA-A2-A0EN	1	0	0	1	32	0	1	3	4	28	1148	1	2	0	3	300	2	0	0	2	269	1	4	11	16	293	1	1	5	7	286	0	0	1	1	38	0.03125	0.142857	0.132867	1.07519	0.0263158	0	0	0	0	47	0	0	0.16041
TCGA-A2-A0EO	0	0	0	0	30	0	3	3	6	24	984	2	1	0	3	269	1	1	1	3	235	0	1	10	11	261	2	1	4	7	219	0	0	1	1	27	0.0333333	0.142857	0.123288	1.15873	0.037037	0	0	1	1	40	0.0333333	0.0909091	0.153257
TCGA-A2-A0EP	0	0	0	0	3	0	0	0	0	3	123	0	0	0	0	18	0	1	0	1	37	0	1	0	1	31	1	0	0	1	37	0	0	0	0	6	0	0	0.162162	0	0	0	0	0	0	1	0	0	0.0322581
TCGA-A2-A0EQ	0	0	0	0	79	0	4	2	6	73	2993	0	8	0	8	776	0	3	4	7	778	14	1	12	27	761	10	6	15	31	678	6	0	9	15	117	0.189873	0.483871	0.172566	2.80397	0.128205	12	0	4	16	134	0.202532	0.592593	0.176084
TCGA-A2-A0ER	0	0	0	0	26	0	3	1	4	22	902	0	1	0	1	195	0	2	1	3	216	1	1	8	10	246	1	2	5	8	245	0	0	0	0	27	0	0	0.110204	0	0	0	0	1	1	20	0.0384615	0.1	0.0813008
TCGA-A2-A0ES	0	0	0	0	4	0	0	1	1	3	123	0	1	0	1	31	0	0	0	0	30	0	0	1	1	27	0	0	1	1	35	0	0	0	0	4	0	0	0.114286	0	0	0	0	0	0	4	0	0	0.148148
TCGA-A2-A0ET	0	0	0	0	28	0	2	0	2	26	1066	0	0	1	1	250	1	2	0	3	264	1	2	8	11	271	1	5	5	11	281	1	2	0	3	42	0.107143	0.272727	0.149466	1.82468	0.0714286	1	0	1	2	35	0.0714286	0.181818	0.129151
TCGA-A2-A0EU	0	0	0	0	40	0	3	2	5	35	1435	1	4	1	6	370	1	2	2	5	335	2	1	9	12	375	1	2	9	12	355	0	0	2	2	48	0.05	0.166667	0.135211	1.23264	0.0416667	1	0	0	1	41	0.025	0.0833333	0.109333
TCGA-A2-A0EV	0	0	0	0	58	0	7	1	8	50	2050	0	2	2	4	518	0	5	2	7	531	3	2	11	16	533	4	1	18	23	468	1	0	3	4	68	0.0689655	0.173913	0.145299	1.19693	0.0588235	1	1	2	4	86	0.0689655	0.25	0.161351
TCGA-A2-A0EW	0	0	0	0	13	0	0	0	0	13	533	0	2	0	2	113	0	1	0	1	144	2	1	3	6	134	1	0	3	4	142	1	0	0	1	22	0.0769231	0.25	0.15493	1.61364	0.0454545	0	0	0	0	14	0	0	0.104478
TCGA-A2-A0EX	0	0	0	0	26	0	4	4	8	18	738	0	0	0	0	160	1	1	1	3	185	0	0	7	7	184	0	3	5	8	209	0	0	2	2	23	0.0769231	0.25	0.110048	2.27174	0.0869565	0	0	1	1	23	0.0384615	0.142857	0.125
TCGA-A2-A0EY	0	1	0	1	200	1	3	8	11	188	7708	1	2	0	3	1981	2	1	1	4	1879	15	10	57	82	1999	28	8	63	99	1849	20	6	35	61	296	0.305	0.616162	0.160087	3.84893	0.206081	10	4	31	45	307	0.225	0.54878	0.153577
TCGA-A2-A0ST	0	0	0	0	7	0	0	0	0	7	287	0	1	1	2	65	0	0	0	0	62	0	0	4	4	85	0	1	0	1	75	0	0	0	0	11	0	0	0.146667	0	0	0	0	3	3	13	0.428571	0.75	0.152941
TCGA-A2-A0SU	0	0	0	0	23	0	1	5	6	17	697	0	0	1	1	146	1	0	0	1	168	0	0	7	7	184	2	2	4	8	199	1	1	0	2	22	0.0869565	0.25	0.110553	2.26136	0.0909091	0	0	1	1	21	0.0434783	0.142857	0.11413
TCGA-A2-A0SV	0	0	0	0	35	0	1	4	5	30	1230	1	1	1	3	313	1	5	0	6	281	0	3	11	14	317	0	0	7	7	319	0	0	0	0	44	0	0	0.137931	0	0	0	0	0	0	44	0	0	0.138801
TCGA-A2-A0SW	0	0	0	0	49	0	3	5	8	41	1681	1	2	3	6	425	0	6	2	8	415	2	1	11	14	433	2	1	10	13	408	0	0	2	2	58	0.0408163	0.153846	0.142157	1.08223	0.0344828	1	1	5	7	63	0.142857	0.5	0.145497
TCGA-A2-A0SX	0	0	0	0	23	0	0	0	0	23	943	0	2	2	4	253	1	2	1	4	254	0	4	1	5	231	0	3	7	10	205	0	2	2	4	31	0.173913	0.4	0.15122	2.64516	0.129032	0	3	0	3	31	0.130435	0.6	0.134199
TCGA-A2-A0SY	0	0	0	0	126	0	3	3	6	120	4920	1	4	1	6	1257	2	0	1	3	1201	25	1	34	60	1260	21	3	27	51	1202	16	2	12	30	182	0.238095	0.588235	0.151414	3.88494	0.164835	23	1	16	40	202	0.31746	0.666667	0.160317
TCGA-A2-A0T0	0	0	0	0	160	0	2	9	11	146	5986	6	8	3	17	1417	7	14	6	27	1561	22	13	21	56	1502	16	14	16	46	1506	5	4	2	11	230	0.06875	0.23913	0.152722	1.56578	0.0478261	5	0	3	8	198	0.05	0.142857	0.131824
TCGA-A2-A0T1	0	0	0	0	15	0	1	3	4	11	451	0	2	1	3	97	1	0	0	1	114	0	0	3	3	111	0	0	4	4	129	0	0	0	0	14	0	0	0.108527	0	0	0	0	1	1	14	0.0666667	0.333333	0.126126
TCGA-A2-A0T2	0	0	0	0	34	0	10	1	11	23	943	0	1	2	3	240	1	3	0	4	232	1	0	6	7	244	3	0	6	9	227	0	0	2	2	37	0.0588235	0.222222	0.162996	1.36336	0.0540541	0	0	1	1	40	0.0294118	0.142857	0.163934
TCGA-A2-A0T3	0	0	0	0	32	0	1	0	1	31	1271	0	1	0	1	325	0	2	0	2	325	4	6	5	15	298	1	7	5	13	323	1	1	0	2	43	0.0625	0.153846	0.133127	1.15564	0.0465116	0	1	0	1	49	0.03125	0.0666667	0.16443
TCGA-A2-A0T4	0	0	0	0	30	0	1	3	4	25	1025	0	3	0	3	236	1	0	1	2	241	3	1	4	8	282	2	2	8	12	266	0	0	1	1	35	0.0333333	0.0833333	0.131579	0.633333	0.0285714	1	0	1	2	32	0.0666667	0.25	0.113475
TCGA-A2-A0T5	0	0	0	0	1379	8	2	2	4	1367	56047	0	57	664	721	11222	0	31	603	634	11352	3	1	1	5	16923	1	1	5	7	16550	0	0	1	1	1479	0.000725163	0.142857	0.0893656	1.59857	0.000676133	0	0	0	0	1557	0	0	0.092005
TCGA-A2-A0T6	0	0	0	0	107	1	1	0	1	104	4264	1	0	48	49	833	0	3	37	40	832	0	0	5	5	1286	0	2	8	10	1313	0	0	1	1	105	0.00934579	0.1	0.0799695	1.25048	0.00952381	0	0	0	0	103	0	0	0.0800933
TCGA-A2-A0T7	0	0	0	0	20	1	2	2	4	15	615	0	2	0	2	177	0	1	0	1	128	1	0	5	6	140	0	2	4	6	170	0	0	0	0	22	0	0	0.129412	0	0	0	0	2	2	29	0.1	0.333333	0.207143
TCGA-A2-A0YC	0	0	0	0	18	0	1	2	3	15	615	0	0	0	0	133	1	1	0	2	159	2	4	3	9	159	1	1	2	4	164	0	0	1	1	29	0.0555556	0.25	0.176829	1.41379	0.0344828	0	0	1	1	23	0.0555556	0.111111	0.144654
TCGA-A2-A0YD	0	0	0	0	60	0	1	12	13	47	1927	0	1	0	1	490	0	2	0	2	377	5	1	21	27	555	4	0	13	17	505	3	0	3	6	50	0.1	0.352941	0.0990099	3.56471	0.12	5	1	6	12	86	0.2	0.444444	0.154955
TCGA-A2-A0YE	0	0	0	0	40	0	0	2	2	37	1517	0	1	1	2	355	0	2	2	4	343	2	5	11	18	447	3	3	7	13	372	1	1	2	4	45	0.1	0.307692	0.120968	2.54359	0.0888889	0	2	2	4	56	0.1	0.222222	0.12528
TCGA-A2-A0YF	0	0	0	0	24	0	2	3	5	19	779	1	1	0	2	211	2	4	0	6	204	0	1	2	3	179	1	2	5	8	185	0	1	0	1	26	0.0416667	0.125	0.140541	0.889423	0.0384615	0	0	0	0	22	0	0	0.122905
TCGA-A2-A0YG	0	0	0	0	45	0	0	0	0	45	1845	0	3	2	5	432	4	3	0	7	516	2	3	13	18	469	1	1	13	15	428	0	0	3	3	78	0.0666667	0.2	0.182243	1.09744	0.0384615	0	0	2	2	70	0.0444444	0.111111	0.149254
TCGA-A2-A0YH	0	0	0	0	59	0	0	5	5	54	2214	2	0	0	2	555	2	0	0	2	624	6	2	12	20	521	10	4	16	30	514	8	2	6	16	91	0.271186	0.533333	0.177043	3.01245	0.175824	3	2	5	10	97	0.169492	0.5	0.18618
TCGA-A2-A0YI	0	0	0	0	13	0	0	1	1	11	451	0	0	0	0	101	1	0	0	1	113	1	3	1	5	130	0	0	5	5	107	0	0	0	0	8	0	0	0.0747664	0	0	0	0	0	0	19	0	0	0.146154
TCGA-A2-A0YJ	0	0	0	0	53	0	1	0	1	52	2132	2	2	2	6	521	3	4	0	7	507	6	5	12	23	565	5	4	7	16	539	2	1	0	3	69	0.0566038	0.1875	0.128015	1.46467	0.0434783	1	1	2	4	74	0.0754717	0.173913	0.130973
TCGA-A2-A0YK	0	0	0	0	187	0	0	0	0	187	7667	2	1	0	3	1939	0	2	1	3	1924	40	7	44	91	1863	35	9	46	90	1941	29	8	27	64	326	0.342246	0.711111	0.167955	4.23395	0.196319	35	5	29	69	295	0.368984	0.758242	0.158347
TCGA-A2-A0YL	0	0	0	0	13	0	0	0	0	13	533	0	1	0	1	144	0	0	0	0	97	2	0	3	5	150	1	0	6	7	142	1	0	3	4	13	0.307692	0.571429	0.0915493	6.24176	0.307692	2	0	1	3	23	0.230769	0.6	0.153333
TCGA-A2-A0YM	0	0	0	0	68	1	1	1	2	65	2665	1	2	1	4	610	1	5	1	7	660	5	4	19	28	725	11	5	10	26	670	4	0	1	5	92	0.0735294	0.192308	0.137313	1.4005	0.0543478	3	0	3	6	92	0.0882353	0.214286	0.126897
TCGA-A2-A0YT	0	0	0	0	49	0	1	0	1	48	1968	1	1	2	4	499	0	1	2	3	469	6	0	14	20	475	2	5	14	21	525	0	1	0	1	83	0.0204082	0.047619	0.158095	0.301205	0.0120482	1	0	3	4	74	0.0816327	0.2	0.155789
TCGA-A2-A1FV	0	0	0	0	38	0	3	2	5	33	1353	0	3	1	4	353	0	0	2	2	293	1	2	12	15	365	2	0	10	12	342	0	0	3	3	33	0.0789474	0.25	0.0964912	2.59091	0.0909091	0	1	0	1	55	0.0263158	0.0666667	0.150685
TCGA-A2-A1FW	0	0	0	0	64	0	0	1	1	63	2583	1	5	1	7	624	3	2	4	9	649	2	6	14	22	664	2	5	18	25	646	1	1	0	2	96	0.03125	0.08	0.148607	0.538333	0.0208333	0	3	0	3	92	0.046875	0.136364	0.138554
TCGA-A2-A1FX	0	0	0	0	20	0	0	1	1	19	779	2	0	0	2	150	1	1	0	2	194	0	3	3	6	222	2	1	6	9	213	0	1	0	1	28	0.05	0.111111	0.131455	0.845238	0.0357143	0	1	1	2	26	0.1	0.333333	0.117117
TCGA-A2-A1FZ	0	0	0	0	26	0	1	4	5	21	861	1	1	1	3	221	0	5	0	5	209	1	3	7	11	228	1	0	1	2	203	0	0	0	0	26	0	0	0.128079	0	0	1	0	1	2	35	0.0769231	0.181818	0.153509
TCGA-A2-A1G0	0	0	0	0	20	0	0	2	2	17	697	0	3	0	3	187	0	0	1	1	159	1	2	2	5	177	0	1	7	8	174	0	1	0	1	26	0.05	0.125	0.149425	0.836538	0.0384615	0	0	1	1	34	0.05	0.2	0.19209
TCGA-A2-A1G1	0	0	0	0	28	0	0	3	3	25	1025	0	1	1	2	293	1	2	1	4	248	0	4	5	9	248	2	2	6	10	236	0	1	0	1	36	0.0357143	0.1	0.152542	0.655556	0.0277778	0	1	1	2	40	0.0714286	0.222222	0.16129
TCGA-A2-A1G4	0	0	0	0	34	1	0	2	2	31	1271	4	4	1	9	323	3	1	0	4	260	1	1	7	9	371	0	2	7	9	317	0	0	2	2	35	0.0588235	0.222222	0.11041	2.0127	0.0571429	0	0	3	3	42	0.0882353	0.333333	0.113208
TCGA-A2-A1G6	0	0	0	0	4	0	0	1	1	3	123	0	0	0	0	26	1	0	0	1	37	1	0	1	2	27	0	0	0	0	33	0	0	0	0	4	0	NA	0.121212	NA	0	1	0	0	1	5	0.25	0.5	0.185185
TCGA-A2-A259	0	0	0	0	12	0	0	0	0	12	492	0	1	1	2	119	0	0	0	0	130	1	1	4	6	115	1	0	3	4	128	0	0	1	1	16	0.0833333	0.25	0.125	2	0.0625	0	0	2	2	17	0.166667	0.333333	0.147826
TCGA-A2-A25A	0	1	0	1	98	0	1	1	2	96	3936	0	0	0	0	1014	1	2	0	3	935	2	63	11	76	983	7	0	10	17	1004	5	0	4	9	134	0.0918367	0.529412	0.133466	3.96664	0.0671642	2	7	7	16	145	0.163265	0.210526	0.147508
TCGA-A2-A25B	0	0	0	0	82	0	1	6	7	75	3075	4	6	2	12	741	1	2	2	5	790	6	8	17	31	773	4	13	10	27	771	1	1	2	4	118	0.0487805	0.148148	0.153048	0.967985	0.0338983	1	1	1	3	93	0.0365854	0.0967742	0.12031
TCGA-A2-A25C	0	0	0	0	23	0	0	0	0	23	943	0	3	0	3	228	1	3	0	4	256	1	1	6	8	223	0	4	4	8	236	0	3	1	4	46	0.173913	0.5	0.194915	2.56522	0.0869565	1	0	1	2	39	0.0869565	0.25	0.174888
TCGA-A2-A25D	0	0	0	0	54	0	1	5	6	48	1968	1	2	2	5	510	0	6	3	9	505	3	2	13	18	482	1	7	8	16	471	1	0	2	3	79	0.0555556	0.1875	0.167728	1.11788	0.0379747	2	0	3	5	72	0.0925926	0.277778	0.149378
TCGA-A2-A25E	0	0	0	0	52	1	4	1	5	46	1886	2	2	1	5	476	1	5	2	8	491	6	7	6	19	480	5	2	7	14	439	0	1	3	4	70	0.0769231	0.285714	0.159453	1.79184	0.0571429	0	0	2	2	78	0.0384615	0.105263	0.1625
TCGA-A2-A25F	0	0	0	0	3	0	0	0	0	3	123	0	0	0	0	20	1	0	0	1	30	0	0	1	1	39	0	0	1	1	34	0	0	0	0	2	0	0	0.0588235	0	0	0	0	0	0	4	0	0	0.102564
TCGA-A2-A3KC	0	0	0	0	22	1	0	5	5	16	656	1	1	0	2	174	1	3	0	4	145	0	3	3	6	165	0	3	1	4	172	0	1	0	1	21	0.0454545	0.25	0.122093	2.04762	0.047619	0	0	0	0	23	0	0	0.139394
TCGA-A2-A3KD	0	0	0	0	9	0	0	0	0	9	369	0	1	0	1	94	0	1	0	1	82	0	0	4	4	97	0	0	3	3	96	0	0	1	1	17	0.111111	0.333333	0.177083	1.88235	0.0588235	0	0	1	1	9	0.111111	0.25	0.0927835
TCGA-A2-A3XS	0	0	0	0	22	1	0	1	1	20	820	1	2	0	3	154	0	1	0	1	168	2	1	2	5	253	0	0	11	11	245	0	0	0	0	21	0	0	0.0857143	0	0	0	0	0	0	26	0	0	0.102767
TCGA-A2-A3XT	0	0	0	0	75	0	0	0	0	75	3075	1	8	1	10	768	2	9	3	14	733	13	11	7	31	794	11	5	4	20	780	8	1	0	9	119	0.12	0.45	0.152564	2.94958	0.0756303	4	2	1	7	118	0.0933333	0.225806	0.148615
TCGA-A2-A3XU	0	0	0	0	21	0	2	0	2	19	779	0	0	0	0	200	2	2	0	4	164	2	7	1	10	211	0	0	5	5	204	0	0	0	0	27	0	0	0.132353	0	0	0	0	0	0	20	0	0	0.0947867
TCGA-A2-A3XV	0	0	0	0	44	0	0	5	5	39	1599	1	2	2	5	352	1	2	0	3	344	1	6	10	17	444	0	4	10	14	459	0	0	0	0	45	0	0	0.0980392	0	0	0	0	0	0	50	0	0	0.112613
TCGA-A2-A3XW	0	0	0	0	5	0	0	0	0	5	205	0	1	0	1	43	0	1	0	1	51	0	1	0	1	53	0	0	2	2	58	0	0	0	0	8	0	0	0.137931	0	0	0	0	0	0	5	0	0	0.0943396
TCGA-A2-A3XX	0	0	0	0	29	0	0	2	2	26	1066	1	2	0	3	249	3	0	0	3	252	3	4	8	15	303	2	1	2	5	262	0	0	0	0	41	0	0	0.156489	0	0	0	0	4	4	40	0.137931	0.266667	0.132013
TCGA-A2-A3XY	0	0	1	1	42	0	0	2	2	40	1640	0	3	0	3	394	0	3	1	4	339	2	6	9	17	443	1	3	12	16	464	1	1	0	2	59	0.047619	0.125	0.127155	0.983051	0.0338983	0	2	3	5	58	0.119048	0.294118	0.130926
TCGA-A2-A3XZ	0	0	0	0	40	0	0	2	2	38	1558	3	1	0	4	340	1	0	0	1	413	3	7	7	17	449	3	2	11	16	356	1	0	3	4	55	0.1	0.25	0.154494	1.61818	0.0727273	2	1	2	5	64	0.125	0.294118	0.142539
TCGA-A2-A3Y0	0	0	0	0	161	1	0	3	3	155	6355	3	13	4	20	1473	2	9	5	16	1508	21	11	29	61	1679	25	13	20	58	1695	7	1	3	11	200	0.068323	0.189655	0.117994	1.60733	0.055	4	2	3	9	215	0.0559006	0.147541	0.128052
TCGA-A2-A4RW	0	0	0	0	111	0	0	2	2	107	4387	4	4	0	8	1076	5	4	1	10	1087	18	7	22	47	1054	20	5	17	42	1170	15	0	6	21	179	0.189189	0.5	0.152991	3.26816	0.117318	12	4	6	22	165	0.198198	0.468085	0.156546
TCGA-A2-A4RX	0	0	0	0	16	0	0	1	1	15	615	0	3	0	3	136	0	0	0	0	144	0	1	6	7	171	2	0	3	5	164	1	0	0	1	19	0.0625	0.2	0.115854	1.72632	0.0526316	0	0	2	2	21	0.125	0.285714	0.122807
TCGA-A2-A4RY	0	0	0	0	11	0	0	0	0	11	451	0	1	0	1	124	1	0	0	1	97	1	1	3	5	126	0	2	2	4	104	0	0	0	0	17	0	0	0.163462	0	0	0	0	1	1	18	0.0909091	0.2	0.142857
TCGA-A2-A4S0	0	0	0	0	10	0	1	1	2	8	328	0	1	0	1	84	0	3	1	4	75	0	2	0	2	84	0	0	1	1	85	0	0	0	0	13	0	0	0.152941	0	0	0	0	0	0	8	0	0	0.0952381
TCGA-A2-A4S1	0	1	0	1	61	1	0	2	2	58	2378	0	0	0	0	572	4	3	3	10	596	6	5	11	22	570	5	12	9	26	640	1	2	4	7	94	0.114754	0.269231	0.146875	1.83306	0.0744681	0	0	2	2	68	0.0327869	0.0909091	0.119298
TCGA-A2-A4S2	0	0	0	0	37	1	1	0	1	35	1435	0	3	0	3	343	1	4	1	6	350	1	6	9	16	396	0	2	8	10	346	0	0	2	2	55	0.0540541	0.2	0.15896	1.25818	0.0363636	0	1	3	4	50	0.108108	0.25	0.126263
TCGA-A2-A4S3	0	0	0	0	71	1	1	0	1	69	2829	4	6	2	12	694	1	6	0	7	681	3	8	17	28	722	7	5	10	22	732	2	1	3	6	91	0.084507	0.272727	0.124317	2.19381	0.0659341	2	5	2	9	107	0.126761	0.321429	0.148199
TCGA-A7-A0CD	0	0	0	0	31	0	4	3	7	24	984	1	1	0	2	269	1	0	0	1	234	1	2	8	11	262	1	2	7	10	219	0	0	0	0	32	0	0	0.146119	0	0	0	0	1	1	48	0.0322581	0.0909091	0.183206
TCGA-A7-A0CE	0	0	0	0	110	0	12	6	18	92	3772	10	5	5	20	895	9	3	3	15	933	11	5	14	30	975	9	7	11	27	969	1	2	0	3	130	0.0272727	0.111111	0.134159	0.828205	0.0230769	4	1	0	5	139	0.0454545	0.166667	0.142564
TCGA-A7-A0CG	0	0	0	0	30	2	4	2	6	22	902	1	2	0	3	245	1	0	1	2	220	2	0	4	6	211	0	3	8	11	226	0	1	1	2	42	0.0666667	0.181818	0.185841	0.978355	0.047619	0	0	0	0	39	0	0	0.184834
TCGA-A7-A0CH	0	0	0	0	27	0	2	3	5	22	902	2	4	1	7	225	0	2	0	2	213	0	0	3	3	224	2	2	6	10	240	0	0	0	0	37	0	0	0.154167	0	0	0	0	2	2	28	0.0740741	0.666667	0.125
TCGA-A7-A0CJ	0	0	0	0	44	0	4	2	6	37	1517	0	2	0	2	356	2	1	2	5	378	1	3	8	12	391	4	4	10	18	392	2	0	0	2	50	0.0454545	0.111111	0.127551	0.871111	0.04	0	0	0	0	52	0	0	0.132992
TCGA-A7-A0D9	0	0	0	0	23	0	3	1	4	19	779	2	0	1	3	223	0	3	0	3	202	0	0	4	4	165	1	3	5	9	189	0	2	2	4	24	0.173913	0.444444	0.126984	3.5	0.166667	0	0	1	1	24	0.0434783	0.25	0.145455
TCGA-A7-A0DA	0	0	0	0	124	0	0	6	6	118	4838	3	10	4	17	1169	9	5	1	15	1210	7	15	15	37	1251	20	11	18	49	1208	3	0	3	6	157	0.0483871	0.122449	0.129967	0.942155	0.0382166	0	3	3	6	188	0.0483871	0.162162	0.15028
TCGA-A7-A0DB	0	0	0	0	37	0	2	0	2	35	1435	0	6	2	8	377	0	1	1	2	341	2	3	9	14	360	5	2	4	11	357	3	0	1	4	50	0.108108	0.363636	0.140056	2.59636	0.08	1	1	4	6	63	0.162162	0.428571	0.175
TCGA-A7-A0DC	0	0	0	0	1	0	0	0	0	1	41	0	0	0	0	11	0	0	0	0	14	0	1	0	1	6	0	0	0	0	10	0	0	0	0	2	0	NA	0.2	NA	0	0	0	0	0	0	0	0	0
TCGA-A7-A13D	0	0	0	0	91	0	0	6	6	85	3485	2	3	3	8	897	3	1	2	6	794	19	6	17	42	941	9	9	11	29	853	2	1	1	4	120	0.043956	0.137931	0.14068	0.98046	0.0333333	6	1	3	10	143	0.10989	0.238095	0.151966
TCGA-A7-A13E	0	1	0	1	59	0	2	4	6	53	2173	1	3	2	6	518	0	1	2	3	509	1	3	13	17	584	4	6	17	27	562	2	1	1	4	83	0.0677966	0.148148	0.147687	1.00312	0.0481928	0	0	0	0	84	0	0	0.143836
TCGA-A7-A13F	0	0	0	0	30	0	0	2	2	28	1148	1	1	0	2	281	2	2	1	5	252	3	2	6	11	321	0	2	8	10	294	0	1	0	1	36	0.0333333	0.1	0.122449	0.816667	0.0277778	2	0	1	3	55	0.1	0.272727	0.17134
TCGA-A7-A13G	0	0	0	0	24	0	0	2	2	22	902	1	1	0	2	197	1	2	0	3	229	1	3	7	11	246	3	0	3	6	230	1	0	1	2	36	0.0833333	0.333333	0.156522	2.12963	0.0555556	0	1	2	3	43	0.125	0.272727	0.174797
TCGA-A7-A13H	0	0	0	0	18	0	0	2	2	16	656	0	3	0	3	162	1	2	1	4	141	0	4	3	7	162	0	0	2	2	191	0	0	1	1	20	0.0555556	0.5	0.104712	4.775	0.05	0	0	0	0	25	0	0	0.154321
TCGA-A7-A26E	0	0	0	0	37	0	2	2	4	33	1353	0	2	1	3	310	0	0	0	0	323	0	3	11	14	364	1	3	12	16	356	0	0	4	4	56	0.108108	0.25	0.157303	1.58929	0.0714286	0	0	6	6	49	0.162162	0.428571	0.134615
TCGA-A7-A26F	0	0	0	0	33	0	0	3	3	30	1230	1	0	0	1	305	1	0	0	1	321	2	1	11	14	302	2	3	9	14	302	1	1	1	3	40	0.0909091	0.214286	0.13245	1.61786	0.075	0	0	2	2	50	0.0606061	0.142857	0.165563
TCGA-A7-A26G	0	0	0	0	49	0	2	0	2	46	1886	2	3	1	6	437	3	1	0	4	452	1	3	11	15	451	4	8	9	21	546	1	0	3	4	69	0.0816327	0.190476	0.126374	1.50725	0.057971	1	1	3	5	56	0.102041	0.333333	0.124169
TCGA-A7-A26H	0	1	0	1	97	0	1	0	1	96	3936	1	2	1	4	963	1	2	2	5	1016	10	9	26	45	988	13	5	24	42	969	12	2	11	25	172	0.257732	0.595238	0.177503	3.35341	0.145349	6	2	13	21	153	0.216495	0.466667	0.154858
TCGA-A7-A26I	0	0	0	0	30	0	0	1	1	29	1189	1	1	1	3	240	1	3	0	4	330	3	1	7	11	297	1	2	8	11	322	0	0	1	1	48	0.0333333	0.0909091	0.149068	0.609848	0.0208333	1	0	2	3	39	0.1	0.272727	0.131313
TCGA-A7-A26I	0	0	0	0	1	0	0	0	0	1	41	0	0	0	0	10	0	0	0	0	10	0	0	0	0	6	0	0	1	1	15	0	0	0	0	1	0	0	0.0666667	0	0	0	0	0	0	1	0	NA	0.166667
TCGA-A7-A26J	0	0	0	0	21	0	0	0	0	21	861	0	1	0	1	192	1	1	2	4	222	1	4	1	6	215	1	2	7	10	232	0	0	3	3	32	0.142857	0.3	0.137931	2.175	0.09375	0	0	0	0	31	0	0	0.144186
TCGA-A7-A2KD	0	0	0	0	35	0	1	1	2	33	1353	2	1	0	3	335	3	1	2	6	338	3	1	8	12	347	0	1	11	12	333	0	1	2	3	45	0.0857143	0.25	0.135135	1.85	0.0666667	1	0	0	1	55	0.0285714	0.0833333	0.158501
TCGA-A7-A3IY	0	0	0	0	15	0	0	1	1	14	574	0	2	0	2	128	1	1	1	3	140	0	2	3	5	159	1	1	2	4	147	0	0	0	0	16	0	0	0.108844	0	0	0	0	0	0	19	0	0	0.119497
TCGA-A7-A3IZ	0	1	0	1	77	0	1	1	2	75	3075	1	2	0	3	733	2	2	0	4	740	8	11	16	35	809	12	0	21	33	793	7	0	8	15	128	0.194805	0.454545	0.161412	2.81605	0.117188	3	0	5	8	101	0.103896	0.228571	0.124845
TCGA-A7-A3J0	0	0	0	0	30	0	0	1	1	28	1148	1	2	0	3	273	2	4	0	6	256	1	0	10	11	327	2	1	5	8	292	0	0	1	1	42	0.0333333	0.125	0.143836	0.869048	0.0238095	0	0	1	1	39	0.0333333	0.0909091	0.119266
TCGA-A7-A3J1	0	0	0	0	24	0	1	1	2	22	902	0	1	1	2	247	2	0	2	4	223	0	4	5	9	220	0	3	4	7	212	0	0	0	0	29	0	0	0.136792	0	0	0	1	1	2	33	0.0833333	0.222222	0.15
TCGA-A7-A3RF	0	0	0	0	60	1	3	3	6	53	2173	1	3	0	4	576	0	5	0	5	464	2	12	7	21	562	0	16	7	23	571	0	1	0	1	65	0.0166667	0.0434783	0.113835	0.38194	0.0153846	0	1	1	2	79	0.0333333	0.0952381	0.140569
TCGA-A7-A425	0	0	1	1	33	0	0	1	1	32	1312	1	3	0	4	351	5	2	1	8	328	0	10	4	14	320	1	2	3	6	313	0	1	0	1	51	0.030303	0.166667	0.162939	1.02288	0.0196078	0	0	0	0	57	0	0	0.178125
TCGA-A7-A426	0	0	0	0	33	0	1	1	2	31	1271	1	0	1	2	269	3	2	0	5	323	1	8	8	17	337	0	2	5	7	342	0	0	0	0	47	0	0	0.137427	0	0	0	0	1	1	34	0.030303	0.0588235	0.10089
TCGA-A7-A4SA	0	0	0	0	68	0	0	1	1	67	2747	2	2	1	5	662	1	5	1	7	652	8	6	11	25	659	15	6	9	30	774	9	2	1	12	108	0.176471	0.4	0.139535	2.86667	0.111111	4	2	3	9	93	0.132353	0.36	0.141123
TCGA-A7-A4SB	0	0	0	0	31	0	1	2	3	28	1148	0	0	1	1	261	0	1	0	1	284	3	3	10	16	314	3	1	6	10	289	1	0	3	4	33	0.129032	0.4	0.114187	3.50303	0.121212	1	0	4	5	48	0.16129	0.3125	0.152866
TCGA-A7-A4SC	0	0	0	0	36	0	1	3	4	32	1312	1	0	0	1	290	2	0	2	4	280	1	6	7	14	377	1	3	9	13	365	0	0	0	0	34	0	0	0.0931507	0	0	0	0	3	3	45	0.0833333	0.214286	0.119363
TCGA-A7-A4SD	0	0	0	0	46	0	0	4	4	42	1722	1	3	2	6	401	2	2	0	4	343	0	4	11	15	475	1	1	15	17	503	0	0	1	1	45	0.0217391	0.0588235	0.0894632	0.657516	0.0222222	0	0	0	0	68	0	0	0.143158
TCGA-A7-A4SE	0	0	0	0	83	0	0	3	3	79	3239	5	5	0	10	757	2	3	1	6	810	12	6	9	27	770	12	7	17	36	902	4	0	5	9	132	0.108434	0.25	0.146341	1.70833	0.0681818	4	1	2	7	106	0.0843373	0.259259	0.137662
TCGA-A7-A4SF	0	0	0	0	70	0	0	2	2	67	2747	1	2	1	4	613	2	5	1	8	693	8	3	14	25	708	6	8	16	30	733	3	3	6	12	111	0.171429	0.4	0.151432	2.64144	0.108108	3	0	2	5	94	0.0714286	0.2	0.132768
TCGA-A7-A56D	0	2	1	3	121	3	2	3	5	113	4633	1	1	0	2	1129	2	5	1	8	1129	18	8	35	61	1182	10	5	27	42	1193	4	3	13	20	177	0.165289	0.47619	0.148365	3.20958	0.112994	11	1	19	31	177	0.256198	0.508197	0.149746
TCGA-A7-A5ZV	0	2	0	2	173	0	1	4	5	167	6847	6	8	11	25	1672	5	16	4	25	1625	23	18	20	61	1783	14	17	25	56	1767	3	1	5	9	247	0.0520231	0.160714	0.139785	1.14973	0.0364372	6	2	3	11	246	0.0635838	0.180328	0.13797
TCGA-A7-A5ZW	0	0	0	0	24	0	1	1	2	22	902	0	1	0	1	222	0	0	0	0	205	2	2	7	11	208	2	3	5	10	267	2	1	3	6	42	0.25	0.6	0.157303	3.81429	0.142857	2	2	1	5	24	0.208333	0.454545	0.115385
TCGA-A7-A5ZX	0	0	0	0	25	0	0	2	2	23	943	0	2	0	2	217	2	1	2	5	258	0	2	3	5	230	1	2	8	11	238	0	0	3	3	39	0.12	0.272727	0.163866	1.66434	0.0769231	0	0	0	0	28	0	0	0.121739
TCGA-A8-A06N	0	0	0	0	30	0	3	0	3	27	1107	0	2	0	2	233	1	0	1	2	294	2	4	7	13	275	1	2	7	10	305	0	1	1	2	45	0.0666667	0.2	0.147541	1.35556	0.0444444	0	1	0	1	33	0.0333333	0.0769231	0.12
TCGA-A8-A06O	0	0	0	0	59	1	6	6	12	46	1886	0	0	1	1	447	0	3	2	5	417	2	3	10	15	533	1	6	18	25	489	0	1	1	2	67	0.0338983	0.08	0.137014	0.583881	0.0298507	0	1	2	3	68	0.0508475	0.2	0.12758
TCGA-A8-A06P	0	0	0	0	39	1	13	6	19	19	779	0	3	0	3	179	1	3	1	5	203	1	0	4	5	201	0	2	4	6	196	0	0	1	1	32	0.025641	0.166667	0.163265	1.02083	0.03125	0	0	2	2	28	0.0512821	0.4	0.139303
TCGA-A8-A06Q	0	0	1	1	199	2	4	5	9	187	7667	2	2	0	4	1923	1	3	1	5	1900	30	7	45	82	1864	23	9	64	96	1980	18	5	41	64	286	0.321608	0.666667	0.144444	4.61538	0.223776	24	3	21	48	299	0.241206	0.585366	0.160408
TCGA-A8-A06R	0	1	0	1	54	0	0	5	5	49	2009	1	5	1	7	513	1	2	5	8	509	3	1	8	12	479	3	2	17	22	508	2	0	4	6	85	0.111111	0.272727	0.167323	1.62995	0.0705882	0	0	2	2	70	0.037037	0.166667	0.146138
TCGA-A8-A06T	0	0	0	0	26	0	1	4	5	21	861	0	0	0	0	192	1	4	2	7	194	2	0	3	5	256	1	2	6	9	219	1	0	1	2	29	0.0769231	0.222222	0.13242	1.67816	0.0689655	2	0	0	2	31	0.0769231	0.4	0.121094
TCGA-A8-A06U	0	0	0	0	54	0	3	4	7	46	1886	0	5	4	9	495	0	5	1	6	459	3	1	12	16	482	1	1	13	15	450	1	0	0	1	68	0.0185185	0.0666667	0.151111	0.441176	0.0147059	2	0	3	5	66	0.0925926	0.3125	0.136929
TCGA-A8-A06X	0	0	0	0	185	3	6	7	13	168	6888	11	6	3	20	1674	9	10	5	24	1625	12	23	26	61	1783	17	16	30	63	1806	3	0	4	7	241	0.0378378	0.111111	0.133444	0.832642	0.0290456	3	1	3	7	234	0.0378378	0.114754	0.131239
TCGA-A8-A06Y	0	0	0	0	30	0	2	1	3	26	1066	0	1	1	2	249	2	1	1	4	310	1	5	5	11	264	1	3	5	9	243	0	0	0	0	42	0	0	0.17284	0	0	1	0	2	3	38	0.1	0.272727	0.143939
TCGA-A8-A06Z	0	0	0	0	57	0	2	3	5	52	2132	1	4	1	6	500	3	4	1	8	553	6	6	8	20	518	4	8	6	18	561	0	1	1	2	70	0.0350877	0.111111	0.124777	0.890476	0.0285714	1	1	1	3	67	0.0526316	0.15	0.129344
TCGA-A8-A075	0	0	0	0	70	0	1	3	4	66	2706	1	4	1	6	705	3	2	2	7	672	6	8	14	28	674	7	4	14	25	655	4	1	4	9	99	0.128571	0.36	0.151145	2.38182	0.0909091	2	1	7	10	119	0.142857	0.357143	0.176558
TCGA-A8-A076	0	0	0	0	50	0	3	0	3	47	1927	3	3	1	7	509	2	2	1	5	471	5	3	17	25	478	2	5	3	10	469	0	1	0	1	76	0.02	0.1	0.162047	0.617105	0.0131579	1	2	2	5	76	0.1	0.2	0.158996
TCGA-A8-A079	0	0	0	0	46	0	4	1	5	40	1640	1	0	3	4	371	1	0	1	2	369	0	3	12	15	412	6	4	9	19	488	2	0	1	3	70	0.0652174	0.157895	0.143443	1.10075	0.0428571	0	0	3	3	51	0.0652174	0.2	0.123786
TCGA-A8-A07B	0	0	0	0	61	1	5	3	8	52	2132	1	7	0	8	554	1	1	0	2	519	6	3	12	21	538	5	2	14	21	521	4	1	7	12	69	0.196721	0.571429	0.132438	4.3147	0.173913	4	1	4	9	76	0.147541	0.428571	0.141264
TCGA-A8-A07C	0	0	0	0	134	0	3	2	5	128	5248	4	6	2	12	1351	10	9	6	25	1273	12	14	22	48	1265	12	16	15	43	1359	1	5	1	7	182	0.0522388	0.162791	0.133922	1.21556	0.0384615	4	4	2	10	186	0.0746269	0.208333	0.147036
TCGA-A8-A07E	0	1	0	1	69	3	7	9	16	50	2050	2	4	0	6	514	1	2	1	4	479	1	4	19	24	539	2	2	12	16	518	0	0	3	3	74	0.0434783	0.1875	0.142857	1.3125	0.0405405	1	1	9	11	85	0.15942	0.458333	0.157699
TCGA-A8-A07F	0	0	0	0	28	1	3	0	3	24	984	1	3	0	4	192	1	0	1	2	241	0	2	9	11	290	1	2	4	7	261	0	0	0	0	29	0	0	0.111111	0	0	0	0	1	1	31	0.0357143	0.0909091	0.106897
TCGA-A8-A07G	0	0	0	0	49	0	5	3	8	41	1681	0	1	1	2	382	1	1	0	2	393	2	3	12	17	454	4	6	10	20	452	1	0	0	1	57	0.0204082	0.05	0.126106	0.396491	0.0175439	0	0	1	1	47	0.0204082	0.0588235	0.103524
TCGA-A8-A07I	0	0	0	0	38	0	2	1	3	35	1435	2	2	0	4	353	0	2	1	3	342	2	8	8	18	387	3	2	5	10	353	3	0	1	4	49	0.105263	0.4	0.13881	2.88163	0.0816327	0	2	0	2	66	0.0526316	0.111111	0.170543
TCGA-A8-A07J	0	0	0	0	38	1	7	6	13	24	984	0	0	0	0	222	0	0	0	0	229	1	6	6	13	281	2	0	9	11	252	2	0	2	4	38	0.105263	0.363636	0.150794	2.41148	0.105263	0	2	2	4	23	0.105263	0.307692	0.0818505
TCGA-A8-A07L	0	0	0	0	89	0	4	2	6	83	3403	4	2	5	11	810	5	8	2	15	863	6	10	11	27	857	4	11	15	30	873	0	3	2	5	130	0.0561798	0.166667	0.148912	1.11923	0.0384615	2	1	0	3	129	0.0337079	0.111111	0.150525
TCGA-A8-A07O	0	0	0	0	41	0	0	3	3	38	1558	0	0	2	2	353	1	2	0	3	354	2	2	11	15	425	2	0	16	18	426	1	0	6	7	59	0.170732	0.388889	0.138498	2.80791	0.118644	0	1	4	5	53	0.121951	0.333333	0.124706
TCGA-A8-A07P	0	0	0	0	48	1	5	2	7	40	1640	2	3	0	5	408	2	1	0	3	379	1	4	6	11	451	0	4	17	21	402	0	2	2	4	58	0.0833333	0.190476	0.144279	1.3202	0.0689655	0	1	0	1	65	0.0208333	0.0909091	0.144124
TCGA-A8-A07R	0	2	1	3	369	31	20	24	44	285	11685	10	19	10	39	2732	14	13	9	36	2753	33	22	46	101	3076	38	25	46	109	3124	5	6	4	15	401	0.0406504	0.137615	0.128361	1.07209	0.0374065	7	0	10	17	398	0.0460705	0.168317	0.129389
TCGA-A8-A07U	0	0	0	0	34	3	4	5	9	22	902	2	0	0	2	196	0	0	3	3	211	2	1	5	8	243	0	3	6	9	252	0	1	1	2	37	0.0588235	0.222222	0.146825	1.51351	0.0540541	1	0	2	3	33	0.0882353	0.375	0.135802
TCGA-A8-A07W	0	0	0	0	78	0	1	3	4	74	3034	4	5	1	10	769	1	2	2	5	734	10	3	15	28	743	8	5	18	31	788	2	2	2	6	111	0.0769231	0.193548	0.140863	1.37402	0.0540541	4	1	0	5	122	0.0641026	0.178571	0.164199
TCGA-A8-A07Z	0	0	0	0	23	0	1	3	4	19	779	0	3	1	4	186	2	1	0	3	187	0	0	4	4	208	1	1	6	8	198	0	0	1	1	24	0.0434783	0.125	0.121212	1.03125	0.0416667	0	0	0	0	23	0	0	0.110577
TCGA-A8-A081	0	0	0	0	75	0	2	1	3	71	2911	1	3	3	7	777	0	5	3	8	754	5	9	17	31	683	10	3	12	25	697	4	0	3	7	115	0.0933333	0.28	0.164993	1.69704	0.0608696	3	4	4	11	107	0.146667	0.354839	0.156662
TCGA-A8-A082	0	0	0	0	22	0	5	1	6	16	656	0	1	0	1	157	0	0	0	0	158	1	0	6	7	165	2	1	5	8	176	1	0	0	1	22	0.0454545	0.125	0.125	1	0.0454545	0	0	0	0	21	0	0	0.127273
TCGA-A8-A083	0	0	0	0	27	0	3	2	5	22	902	3	2	0	5	206	2	4	1	7	254	1	2	3	6	210	1	1	2	4	232	0	1	1	2	45	0.0740741	0.5	0.193966	2.57778	0.0444444	0	0	1	1	29	0.037037	0.166667	0.138095
TCGA-A8-A084	0	0	0	0	63	0	5	1	6	56	2296	2	3	1	6	557	3	3	1	7	607	2	2	15	19	558	5	4	15	24	574	4	2	4	10	94	0.15873	0.416667	0.163763	2.54433	0.106383	0	0	5	5	80	0.0793651	0.263158	0.143369
TCGA-A8-A085	0	0	0	0	66	0	2	2	4	62	2542	3	4	4	11	621	3	2	1	6	642	11	6	8	25	670	7	5	8	20	609	1	0	1	2	90	0.030303	0.1	0.147783	0.676667	0.0222222	8	1	1	10	97	0.151515	0.4	0.144776
TCGA-A8-A086	0	0	0	0	23	0	2	5	7	16	656	0	0	1	1	137	0	1	0	1	158	1	0	6	7	179	0	2	5	7	182	0	0	0	0	23	0	0	0.126374	0	0	0	0	0	0	19	0	0	0.106145
TCGA-A8-A08A	0	0	0	0	31	0	5	4	9	22	902	1	2	0	3	230	1	1	0	2	197	1	1	8	10	244	1	2	4	7	231	0	0	0	0	26	0	0	0.112554	0	0	0	0	0	0	30	0	0	0.122951
TCGA-A8-A08B	0	0	0	0	29	0	1	2	3	26	1066	0	0	1	1	255	1	1	0	2	254	1	2	10	13	296	2	0	8	10	261	1	0	4	5	31	0.172414	0.5	0.118774	4.20968	0.16129	1	0	4	5	43	0.172414	0.384615	0.14527
TCGA-A8-A08C	0	0	0	0	1	0	1	0	1	0	0	0	0	0	0	0	0	0	0	0	0	0	0	0	0	0	0	0	0	0	0	0	0	0	0	0	0	NA	NA	NA	NA	0	0	0	0	0	0	NA	NA
TCGA-A8-A08F	0	0	0	0	108	0	5	4	9	99	4059	9	5	6	20	1020	6	12	2	20	986	9	6	17	32	1005	4	14	9	27	1048	1	3	1	5	153	0.0462963	0.185185	0.145992	1.26846	0.0326797	2	1	3	6	158	0.0555556	0.1875	0.157214
TCGA-A8-A08G	0	0	0	0	33	0	3	0	3	30	1230	1	3	0	4	316	1	3	2	6	292	1	4	6	11	325	2	1	6	9	297	1	0	0	1	29	0.030303	0.111111	0.0976431	1.13793	0.0344828	1	0	1	2	52	0.0606061	0.181818	0.16
TCGA-A8-A08H	0	0	0	0	49	2	7	10	17	29	1189	1	0	1	2	256	1	0	1	2	252	0	1	15	16	355	1	1	7	9	326	0	0	3	3	30	0.0612245	0.333333	0.0920245	3.62222	0.1	0	0	10	10	47	0.204082	0.625	0.132394
TCGA-A8-A08I	0	0	0	0	38	0	3	5	8	30	1230	1	2	1	4	312	1	2	0	3	305	1	1	10	12	308	2	3	6	11	305	0	0	0	0	44	0	0	0.144262	0	0	1	1	3	5	46	0.131579	0.416667	0.149351
TCGA-A8-A08J	0	0	0	0	26	0	4	1	5	21	861	0	2	2	4	184	0	1	0	1	229	0	1	4	5	214	2	4	5	11	234	0	1	2	3	38	0.115385	0.272727	0.162393	1.67943	0.0789474	0	0	1	1	29	0.0384615	0.2	0.135514
TCGA-A8-A08L	0	0	0	0	199	1	5	1	6	192	7872	6	9	5	20	1964	3	11	4	18	1998	31	18	28	77	1932	30	17	30	77	1978	18	3	9	30	317	0.150754	0.38961	0.160263	2.43107	0.0946372	22	2	9	33	313	0.165829	0.428571	0.162008
TCGA-A8-A08O	0	0	0	0	23	1	0	0	0	22	902	1	3	1	5	263	0	2	0	2	201	2	3	7	12	219	0	0	3	3	219	0	0	0	0	29	0	0	0.13242	0	0	2	1	0	3	34	0.130435	0.25	0.155251
TCGA-A8-A08P	0	1	0	1	37	1	1	2	3	33	1353	0	0	0	0	337	1	5	2	8	356	2	2	8	12	348	6	2	5	13	312	6	1	2	9	60	0.243243	0.692308	0.192308	3.6	0.15	1	0	2	3	65	0.0810811	0.25	0.186782
TCGA-A8-A08R	0	0	0	0	159	0	1	7	8	149	6109	8	14	4	26	1545	5	7	8	20	1486	23	14	18	55	1552	18	11	19	48	1526	9	3	0	12	233	0.0754717	0.25	0.152687	1.63734	0.0515021	5	1	3	9	236	0.0566038	0.163636	0.152062
TCGA-A8-A08S	0	0	1	1	47	2	5	3	8	37	1517	0	2	3	5	315	0	1	3	4	337	0	3	9	12	421	0	3	13	16	444	0	1	0	1	49	0.0212766	0.0625	0.11036	0.566327	0.0204082	0	1	3	4	45	0.0851064	0.333333	0.106888
TCGA-A8-A08T	0	0	0	0	46	1	6	2	8	36	1476	1	2	0	3	385	1	2	3	6	353	1	3	8	12	351	3	1	11	15	387	3	0	2	5	59	0.108696	0.333333	0.152455	2.18644	0.0847458	0	1	1	2	50	0.0434783	0.166667	0.14245
TCGA-A8-A08X	0	0	0	0	17	0	2	1	3	14	574	1	0	0	1	132	0	1	0	1	157	1	0	5	6	136	0	2	4	6	149	0	0	0	0	22	0	0	0.147651	0	0	1	0	0	1	12	0.0588235	0.166667	0.0882353
TCGA-A8-A08Z	0	0	0	0	30	0	1	2	3	27	1107	1	3	0	4	291	1	0	0	1	264	2	1	6	9	250	2	0	11	13	302	0	0	3	3	45	0.1	0.230769	0.149007	1.54872	0.0666667	0	0	0	0	37	0	0	0.148
TCGA-A8-A090	0	0	0	0	34	1	2	0	2	31	1271	2	2	0	4	307	1	3	0	4	289	0	1	7	8	350	0	2	13	15	325	0	2	3	5	40	0.147059	0.333333	0.123077	2.70833	0.125	0	0	3	3	53	0.0882353	0.375	0.151429
TCGA-A8-A091	0	0	0	0	24	0	7	1	8	16	656	0	0	0	0	151	0	1	0	1	164	1	0	6	7	178	0	2	6	8	163	0	0	2	2	23	0.0833333	0.25	0.141104	1.77174	0.0869565	1	0	2	3	26	0.125	0.428571	0.146067
TCGA-A8-A092	0	0	0	0	80	0	4	4	8	72	2952	0	4	3	7	816	1	3	0	4	732	9	4	17	30	732	3	2	26	31	672	3	0	14	17	122	0.2125	0.548387	0.181548	3.02062	0.139344	6	1	7	14	124	0.175	0.466667	0.169399
TCGA-A8-A093	0	0	0	0	98	0	3	3	6	92	3772	0	4	0	4	913	1	1	3	5	979	8	3	37	48	962	9	3	23	35	918	7	0	11	18	154	0.183673	0.514286	0.167756	3.06568	0.116883	4	2	21	27	155	0.27551	0.5625	0.161123
TCGA-A8-A094	0	1	0	1	171	0	0	9	9	161	6601	3	5	3	11	1661	2	13	2	17	1767	27	7	35	69	1560	24	7	33	64	1613	19	4	21	44	278	0.25731	0.6875	0.17235	3.98898	0.158273	23	0	19	42	275	0.245614	0.608696	0.176282
TCGA-A8-A095	0	0	0	0	116	1	3	2	5	110	4510	3	4	1	8	1132	0	1	0	1	1184	18	7	27	52	1085	18	4	27	49	1109	12	1	16	29	195	0.25	0.591837	0.175834	3.36588	0.148718	14	4	15	33	178	0.284483	0.634615	0.164055
TCGA-A8-A096	0	0	0	0	25	1	2	0	2	22	902	1	5	1	7	219	0	1	1	2	228	2	2	7	11	236	0	0	2	2	219	0	0	0	0	31	0	0	0.141553	0	0	0	1	0	1	36	0.04	0.0909091	0.152542
TCGA-A8-A097	0	0	0	0	97	0	10	5	15	80	3280	4	7	1	12	788	3	5	3	11	816	8	8	10	26	789	8	10	13	31	887	4	1	3	8	138	0.0824742	0.258065	0.155581	1.65872	0.057971	4	1	2	7	108	0.0721649	0.269231	0.136882
TCGA-A8-A099	0	0	0	0	21	0	0	0	0	21	861	0	2	1	3	241	1	1	0	2	202	1	3	3	7	217	2	5	2	9	201	1	0	0	1	29	0.047619	0.111111	0.144279	0.770115	0.0344828	1	1	0	2	44	0.0952381	0.285714	0.202765
TCGA-A8-A09A	0	0	0	0	99	0	1	2	3	95	3895	7	6	6	19	990	2	5	5	12	944	7	9	23	39	980	5	11	9	25	981	0	2	0	2	153	0.020202	0.08	0.155963	0.512941	0.0130719	2	1	4	7	146	0.0707071	0.179487	0.14898
TCGA-A8-A09B	0	0	0	0	37	0	4	2	6	31	1271	0	0	0	0	257	0	1	0	1	347	4	1	9	14	342	1	3	12	16	325	0	2	3	5	43	0.135135	0.3125	0.132308	2.36192	0.116279	1	0	1	2	31	0.0540541	0.142857	0.0906433
TCGA-A8-A09C	0	0	0	0	29	0	3	3	6	23	943	0	4	1	5	218	0	4	3	7	238	1	0	5	6	250	1	2	2	5	237	0	0	0	0	37	0	0	0.156118	0	0	0	0	0	0	23	0	0	0.092
TCGA-A8-A09D	0	0	0	0	40	1	3	3	6	33	1353	1	2	1	4	358	2	1	1	4	319	1	1	3	5	304	1	2	17	20	372	0	0	5	5	51	0.125	0.25	0.137097	1.82353	0.0980392	0	1	1	2	57	0.05	0.4	0.1875
TCGA-A8-A09E	0	0	0	0	44	0	10	4	14	30	1230	2	1	0	3	300	2	1	0	3	323	0	2	8	10	292	3	3	8	14	315	0	0	1	1	50	0.0227273	0.0714286	0.15873	0.45	0.02	0	1	0	1	44	0.0227273	0.1	0.150685
TCGA-A8-A09G	0	2	0	2	233	0	4	5	9	224	9184	2	7	1	10	2373	2	2	0	4	2359	38	6	54	98	2238	49	12	51	112	2214	39	6	36	81	393	0.347639	0.723214	0.177507	4.07429	0.206107	29	3	29	61	424	0.261803	0.622449	0.189455
TCGA-A8-A09I	0	0	0	0	120	0	4	1	5	114	4674	6	4	2	12	1128	2	2	2	6	1153	15	6	33	54	1219	12	5	25	42	1174	9	1	9	19	187	0.158333	0.452381	0.159284	2.84008	0.101604	7	2	10	19	178	0.158333	0.351852	0.146021
TCGA-A8-A09K	0	0	0	0	34	1	1	2	3	30	1230	0	2	0	2	286	3	3	0	6	316	1	1	5	7	306	4	1	10	15	322	0	0	3	3	37	0.0882353	0.2	0.114907	1.74054	0.0810811	0	0	0	0	43	0	0	0.140523
TCGA-A8-A09M	0	0	0	0	90	0	2	4	6	84	3444	0	6	4	10	874	7	3	1	11	837	13	7	18	38	848	8	10	7	25	885	1	3	0	4	154	0.0444444	0.16	0.174011	0.919481	0.025974	4	0	5	9	127	0.1	0.236842	0.149764
TCGA-A8-A09N	0	0	0	0	74	0	1	2	3	71	2911	0	3	3	6	727	0	2	0	2	702	9	2	27	38	768	9	5	11	25	714	8	0	5	13	108	0.175676	0.52	0.151261	3.43778	0.12037	5	0	12	17	113	0.22973	0.447368	0.147135
TCGA-A8-A09Q	0	0	0	0	95	0	2	1	3	92	3772	2	11	3	16	909	4	4	0	8	948	3	6	15	24	937	9	9	26	44	978	2	2	2	6	140	0.0631579	0.136364	0.143149	0.952597	0.0428571	0	2	3	5	123	0.0526316	0.208333	0.13127
TCGA-A8-A09R	0	0	0	0	47	1	4	4	8	38	1558	1	4	1	6	378	1	2	1	4	344	3	7	3	13	394	1	3	11	15	442	0	0	0	0	46	0	0	0.104072	0	0	3	1	0	4	46	0.0851064	0.307692	0.116751
TCGA-A8-A09T	0	0	0	0	21	0	3	2	5	16	656	1	2	0	3	151	0	1	0	1	160	0	0	6	6	179	1	3	2	6	166	0	0	0	0	28	0	0	0.168675	0	0	0	0	2	2	23	0.0952381	0.333333	0.128492
TCGA-A8-A09V	0	0	0	0	21	1	0	6	6	14	574	0	1	0	1	117	0	0	0	0	144	2	1	5	8	165	3	2	0	5	148	1	0	0	1	22	0.047619	0.2	0.148649	1.34545	0.0454545	1	0	0	1	20	0.047619	0.125	0.121212
TCGA-A8-A09W	0	0	0	0	75	2	7	2	9	64	2624	3	6	1	10	655	3	2	5	10	635	5	7	14	26	620	8	3	7	18	714	3	0	1	4	86	0.0533333	0.222222	0.120448	1.84496	0.0465116	1	2	1	4	85	0.0533333	0.153846	0.137097
TCGA-A8-A09X	0	0	0	0	54	0	1	6	7	46	1886	2	2	0	4	481	0	1	2	3	502	3	4	13	20	477	1	3	15	19	426	1	1	3	5	72	0.0925926	0.263158	0.169014	1.55702	0.0694444	1	1	5	7	85	0.12963	0.35	0.178197
TCGA-A8-A09Z	0	0	0	0	1251	0	47	132	179	1072	43952	20	135	11	166	10454	20	156	5	181	10786	4	78	293	375	11223	7	70	273	350	11489	2	4	9	15	1519	0.0119904	0.0428571	0.132213	0.324151	0.00987492	0	3	6	9	1499	0.00719424	0.024	0.133565
TCGA-A8-A0A1	0	0	0	0	36	0	4	5	9	27	1107	0	1	0	1	241	2	1	0	3	284	0	3	10	13	295	0	1	9	10	287	0	0	0	0	42	0	0	0.146341	0	0	0	0	2	2	33	0.0555556	0.153846	0.111864
TCGA-A8-A0A2	0	0	0	0	33	0	4	1	5	28	1148	0	3	0	3	271	1	2	0	3	262	1	3	5	9	287	0	5	8	13	328	0	1	2	3	40	0.0909091	0.230769	0.121951	1.89231	0.075	0	2	0	2	40	0.0606061	0.222222	0.139373
TCGA-A8-A0A4	0	0	0	0	29	1	7	5	12	16	656	0	1	1	2	174	1	2	0	3	161	0	1	5	6	149	0	1	4	5	172	0	0	1	1	23	0.0344828	0.2	0.133721	1.49565	0.0434783	0	0	0	0	33	0	0	0.221477
TCGA-A8-A0A6	5	0	9	14	2944	35	2	3	5	2903	119023	1	23	1838	1862	26942	0	48	973	1021	28205	0	2	9	11	28846	1	0	8	9	35030	0	0	2	2	4261	0.000679348	0.222222	0.121639	1.82691	0.000469373	0	0	1	1	3541	0.000339674	0.0909091	0.122755
TCGA-A8-A0A7	0	0	0	0	88	0	3	1	4	84	3444	0	1	0	1	864	0	1	0	1	892	12	1	34	47	821	9	3	23	35	867	8	3	17	28	145	0.318182	0.8	0.167243	4.78345	0.193103	9	1	21	31	153	0.352273	0.659574	0.186358
TCGA-A8-A0A9	0	0	0	0	43	0	2	1	3	40	1640	1	1	0	2	413	0	0	0	0	396	5	3	8	16	394	5	2	15	22	437	4	0	4	8	63	0.186047	0.363636	0.144165	2.52237	0.126984	3	2	2	7	53	0.162791	0.4375	0.134518
TCGA-A8-A0AB	0	0	0	0	23	0	3	3	6	16	656	0	1	0	1	136	0	2	0	2	172	2	1	3	6	170	2	2	3	7	178	0	2	0	2	31	0.0869565	0.285714	0.174157	1.64055	0.0645161	1	0	0	1	18	0.0434783	0.166667	0.105882
TCGA-A8-A0AD	0	0	0	0	28	0	2	1	3	25	1025	1	2	0	3	260	2	2	1	5	223	1	2	5	8	271	0	2	7	9	271	0	0	1	1	40	0.0357143	0.111111	0.147601	0.752778	0.025	0	0	1	1	44	0.0357143	0.125	0.162362
TCGA-AC-A23C	0	0	0	0	95	0	0	7	7	88	3608	4	6	4	14	912	1	6	2	9	963	9	4	16	29	864	9	8	19	36	869	7	3	8	18	139	0.189474	0.5	0.159954	3.1259	0.129496	2	1	8	11	132	0.115789	0.37931	0.152778
TCGA-AC-A23E	0	0	0	0	18	0	0	2	2	16	656	0	2	0	2	143	0	0	0	0	160	3	1	5	9	177	0	2	3	5	176	0	1	0	1	27	0.0555556	0.2	0.153409	1.3037	0.037037	0	0	0	0	24	0	0	0.135593
TCGA-AC-A23G	0	0	0	0	27	0	0	0	0	27	1107	1	0	0	1	238	2	1	0	3	267	1	4	6	11	303	1	4	7	12	299	0	1	2	3	32	0.111111	0.25	0.107023	2.33594	0.09375	0	0	0	0	35	0	0	0.115512
TCGA-AC-A23H	0	0	1	1	4503	6	5	13	18	4474	183434	6	8	12	26	46080	10	26	9	45	46774	946	203	1017	2166	44727	976	208	1053	2237	45853	786	123	749	1658	7820	0.368199	0.741171	0.170545	4.3459	0.21202	782	131	712	1625	7655	0.360871	0.750231	0.171149
TCGA-AC-A2B8	0	0	0	0	94	1	0	4	4	89	3649	0	2	0	2	971	0	0	0	0	943	15	3	24	42	898	18	5	22	45	837	11	3	14	28	157	0.297872	0.622222	0.187575	3.3172	0.178344	13	1	17	31	172	0.329787	0.738095	0.191537
TCGA-AC-A2BK	0	0	1	1	73	1	1	6	7	65	2665	2	3	1	6	669	1	4	1	6	594	6	10	15	31	708	7	8	7	22	694	0	0	0	0	78	0	0	0.112392	0	0	0	2	0	2	92	0.0273973	0.0645161	0.129944
TCGA-AC-A2BM	0	0	0	0	19	0	0	0	0	19	779	1	0	0	1	160	0	0	1	1	159	0	8	4	12	229	0	1	4	5	231	0	0	0	0	28	0	0	0.121212	0	0	0	2	0	2	26	0.105263	0.166667	0.113537
TCGA-AC-A2FB	0	0	0	0	16	0	1	1	2	14	574	0	1	0	1	131	3	0	0	3	138	0	3	1	4	151	2	0	4	6	154	0	0	1	1	26	0.0625	0.166667	0.168831	0.987179	0.0384615	0	1	0	1	20	0.0625	0.25	0.13245
TCGA-AC-A2FE	0	0	0	0	15	0	0	2	2	13	533	0	2	0	2	114	0	0	0	0	149	1	3	3	7	123	1	0	3	4	147	0	0	1	1	26	0.0666667	0.25	0.176871	1.41346	0.0384615	0	1	3	4	18	0.266667	0.571429	0.146341
TCGA-AC-A2FF	0	0	0	0	12	0	1	1	2	10	410	0	0	0	0	100	2	1	0	3	102	3	1	0	4	101	1	1	1	3	107	0	0	1	1	13	0.0833333	0.333333	0.121495	2.74359	0.0769231	1	0	0	1	21	0.0833333	0.25	0.207921
TCGA-AC-A2FG	0	0	0	0	46	0	1	2	3	43	1763	2	6	0	8	448	3	2	0	5	418	3	1	8	12	426	2	4	12	18	471	1	0	3	4	51	0.0869565	0.222222	0.10828	2.05229	0.0784314	2	0	2	4	68	0.0869565	0.333333	0.159624
TCGA-AC-A2FK	0	0	0	0	1	0	0	0	0	1	41	0	0	0	0	9	0	0	0	0	8	1	0	0	1	16	0	0	0	0	8	0	0	0	0	1	0	NA	0.125	NA	0	0	0	0	0	3	0	0	0.1875
TCGA-AC-A2FM	0	0	0	0	38	1	0	3	3	33	1353	0	2	1	3	295	1	3	2	6	347	1	7	5	13	382	2	4	5	11	329	1	2	0	3	48	0.0789474	0.272727	0.145897	1.86932	0.0625	0	1	0	1	43	0.0263158	0.0769231	0.112565
TCGA-AC-A2FO	0	0	0	0	24	0	2	0	2	22	902	0	0	0	0	202	0	0	0	0	243	2	4	8	14	218	3	1	4	8	239	1	1	2	4	40	0.166667	0.5	0.167364	2.9875	0.1	2	1	6	9	33	0.375	0.642857	0.151376
TCGA-AC-A2QH	0	0	0	0	26	0	0	7	7	19	779	1	0	0	1	166	0	0	1	1	194	1	2	5	8	198	2	2	5	9	221	0	1	0	1	27	0.0384615	0.111111	0.122172	0.909465	0.037037	1	1	1	3	25	0.115385	0.375	0.126263
TCGA-AC-A2QI	0	1	0	1	72	0	0	3	3	68	2788	2	2	0	4	714	0	3	0	3	667	4	7	25	36	711	7	1	17	25	696	3	0	12	15	97	0.208333	0.6	0.139368	4.30515	0.154639	3	2	8	13	111	0.180556	0.361111	0.156118
TCGA-AC-A2QJ	0	0	0	0	19	0	0	2	2	17	697	0	2	1	3	174	0	1	0	1	166	0	10	1	11	201	0	0	2	2	156	0	0	0	0	27	0	0	0.173077	0	0	0	1	0	1	31	0.0526316	0.0909091	0.154229
TCGA-AC-A3BB	0	0	0	0	69	0	0	0	0	69	2829	1	3	1	5	688	1	2	0	3	677	4	17	14	35	743	9	1	16	26	721	7	0	7	14	117	0.202899	0.538462	0.162275	3.31821	0.119658	2	0	8	10	100	0.144928	0.285714	0.13459
TCGA-AC-A3EH	0	0	0	0	44	0	0	1	1	43	1763	0	4	1	5	432	0	6	0	6	365	1	6	8	15	504	0	4	13	17	462	0	0	1	1	57	0.0227273	0.0588235	0.123377	0.47678	0.0175439	0	1	0	1	71	0.0227273	0.0666667	0.140873
TCGA-AC-A3HN	0	0	0	0	15	0	0	0	0	15	615	0	1	0	1	137	1	2	1	4	153	1	0	5	6	157	0	1	3	4	168	0	0	0	0	26	0	0	0.154762	0	0	0	0	1	1	19	0.0666667	0.166667	0.121019
TCGA-AC-A3OD	0	1	0	1	21	0	0	1	1	20	820	0	1	0	1	193	0	1	1	2	159	0	1	8	9	248	2	1	5	8	220	0	0	2	2	29	0.0952381	0.25	0.131818	1.89655	0.0689655	0	0	2	2	29	0.0952381	0.222222	0.116935
TCGA-AC-A3QP	0	0	0	0	29	0	1	1	2	27	1107	2	3	0	5	274	1	3	0	4	271	2	5	4	11	293	1	2	4	7	269	1	0	0	1	43	0.0344828	0.142857	0.159851	0.893688	0.0232558	0	1	0	1	34	0.0344828	0.0909091	0.116041
TCGA-AC-A3TM	0	0	1	1	31	0	1	3	4	26	1066	0	4	0	4	274	2	0	0	2	265	0	2	8	10	272	1	0	9	10	255	1	0	3	4	40	0.129032	0.4	0.156863	2.55	0.1	0	0	2	2	42	0.0645161	0.2	0.154412
TCGA-AC-A3TN	0	0	0	0	61	1	1	0	1	59	2419	1	10	1	12	533	0	7	3	10	569	4	4	10	18	659	2	6	11	19	658	0	0	1	1	73	0.0163934	0.0526316	0.110942	0.474405	0.0136986	1	1	1	3	89	0.0491803	0.166667	0.135053
TCGA-AC-A3W5	0	0	0	0	121	0	0	3	3	118	4838	4	7	5	16	1069	3	4	5	12	1189	11	13	24	48	1296	21	6	15	42	1284	12	0	3	15	168	0.123967	0.357143	0.130841	2.72959	0.0892857	4	3	6	13	169	0.107438	0.270833	0.130401
TCGA-AC-A3W6	0	1	0	1	181	0	0	0	0	180	7380	0	3	1	4	1743	0	2	0	2	1792	25	24	39	88	1955	34	7	45	86	1890	23	3	20	46	278	0.254144	0.534884	0.14709	3.63644	0.165468	18	8	21	47	280	0.259669	0.534091	0.143223
TCGA-AC-A3W7	0	1	0	1	73	0	1	4	5	68	2788	1	1	0	2	641	0	4	1	5	722	6	5	21	32	703	6	5	18	29	722	4	2	5	11	102	0.150685	0.37931	0.141274	2.68492	0.107843	3	0	10	13	109	0.178082	0.40625	0.15505
TCGA-AC-A3YI	0	0	0	0	14	0	1	0	1	13	533	0	1	0	1	148	0	2	0	2	97	0	2	3	5	149	0	3	2	5	139	0	0	1	1	17	0.0714286	0.2	0.122302	1.63529	0.0588235	0	0	0	0	16	0	0	0.107383
TCGA-AC-A3YJ	0	0	0	0	29	1	0	3	3	25	1025	1	2	0	3	261	0	2	0	2	240	1	5	8	14	265	0	0	6	6	259	0	0	1	1	38	0.0344828	0.166667	0.146718	1.13596	0.0263158	1	0	0	1	35	0.0344828	0.0714286	0.132075
TCGA-AC-A5EH	0	0	0	0	130	0	1	2	3	127	5207	5	8	5	18	1197	4	7	6	17	1250	12	13	21	46	1380	15	16	15	46	1380	6	6	4	16	195	0.123077	0.347826	0.141304	2.46154	0.0820513	1	0	6	7	167	0.0538462	0.152174	0.121014
TCGA-AC-A5EI	0	0	0	0	28	0	0	2	2	26	1066	1	1	0	2	263	1	4	0	5	225	0	2	3	5	284	3	0	11	14	294	0	0	4	4	34	0.142857	0.285714	0.115646	2.47059	0.117647	0	1	1	2	49	0.0714286	0.4	0.172535
TCGA-AC-A5XS	0	0	0	0	470	1	0	5	5	462	18942	1	1	1	3	4624	4	1	1	6	4542	90	18	115	223	4786	82	13	135	230	4990	48	8	83	139	757	0.295745	0.604348	0.151703	3.98375	0.18362	67	9	71	147	758	0.312766	0.659193	0.158379
TCGA-AC-A5XU	0	0	0	0	55	1	2	4	6	48	1968	0	3	1	4	458	2	1	0	3	436	3	5	13	21	581	3	4	13	20	493	1	0	1	2	48	0.0363636	0.1	0.0973631	1.02708	0.0416667	2	1	4	7	77	0.127273	0.333333	0.13253
TCGA-AC-A62X	0	0	0	0	53	0	2	1	3	50	2050	0	2	1	3	432	0	1	1	2	455	3	5	11	19	624	0	4	22	26	539	0	2	2	4	60	0.0754717	0.153846	0.111317	1.38205	0.0666667	1	3	0	4	57	0.0754717	0.210526	0.0913462
TCGA-AC-A62Y	0	0	0	0	60	0	2	1	3	57	2337	0	3	1	4	559	4	3	2	9	567	9	4	17	30	612	5	2	7	14	599	1	0	3	4	78	0.0666667	0.285714	0.130217	2.19414	0.0512821	7	0	4	11	91	0.183333	0.366667	0.148693
TCGA-AN-A03X	0	0	1	1	37	3	7	5	12	21	861	3	2	1	6	218	0	1	0	1	219	0	3	6	9	205	1	1	3	5	219	0	0	1	1	33	0.027027	0.2	0.150685	1.32727	0.030303	0	0	0	0	28	0	0	0.136585
TCGA-AN-A03Y	0	0	0	0	28	0	2	1	3	25	1025	1	1	2	4	236	1	2	1	4	285	0	0	10	10	256	1	2	4	7	248	0	0	1	1	32	0.0357143	0.142857	0.129032	1.10714	0.03125	0	0	2	2	35	0.0714286	0.2	0.136719
TCGA-AN-A041	0	0	0	0	23	0	3	2	5	18	738	1	1	0	2	189	0	1	1	2	180	2	0	2	4	191	0	4	6	10	178	0	1	0	1	25	0.0434783	0.1	0.140449	0.712	0.04	0	0	1	1	37	0.0434783	0.25	0.193717
TCGA-AN-A046	0	0	1	1	5263	15	19	2	21	5222	214102	15	124	192	331	58609	24	147	195	366	59162	9	906	1289	2204	48294	5	995	1321	2321	48037	1	833	120	954	8772	0.181265	0.41103	0.182609	2.25087	0.108755	0	752	118	870	8512	0.165305	0.394737	0.176254
TCGA-AN-A049	0	0	0	0	33	1	2	4	6	26	1066	1	1	0	2	258	0	1	3	4	235	1	2	11	14	295	0	1	5	6	278	0	1	0	1	28	0.030303	0.166667	0.100719	1.65476	0.0357143	0	0	1	1	29	0.030303	0.0714286	0.0983051
TCGA-AN-A04A	0	0	0	0	26	0	2	2	4	22	902	1	0	0	1	203	0	0	1	1	240	0	1	12	13	240	0	1	6	7	219	0	1	0	1	34	0.0384615	0.142857	0.155251	0.920168	0.0294118	0	0	1	1	36	0.0384615	0.0769231	0.15
TCGA-AN-A04C	0	0	0	0	67	1	9	5	14	52	2132	3	5	2	10	518	0	2	1	3	535	2	4	16	22	528	4	2	11	17	551	2	0	0	2	76	0.0298507	0.117647	0.137931	0.852941	0.0263158	1	0	2	3	81	0.0447761	0.136364	0.153409
TCGA-AN-A04D	0	0	0	0	90	1	4	2	6	83	3403	4	4	1	9	794	7	7	5	19	850	7	7	12	26	846	10	5	14	29	913	2	0	1	3	110	0.0333333	0.103448	0.120482	0.858621	0.0272727	1	0	1	2	112	0.0222222	0.0769231	0.132388
TCGA-AN-A0AJ	0	0	0	0	72	1	0	5	5	66	2706	3	5	1	9	714	0	1	3	4	696	5	3	10	18	626	4	9	22	35	670	2	2	3	7	93	0.0972222	0.2	0.138806	1.44086	0.0752688	3	0	0	3	100	0.0416667	0.166667	0.159744
TCGA-AN-A0AK	0	0	0	0	1135	2	58	196	254	879	36039	14	90	10	114	8684	5	101	6	112	8781	9	61	257	327	9336	13	63	250	326	9238	1	9	8	18	1242	0.015859	0.0552147	0.134445	0.410687	0.0144928	4	9	7	20	1250	0.0176211	0.0611621	0.13389
TCGA-AN-A0AL	0	0	0	0	72	1	4	4	8	62	2542	2	5	3	10	620	0	4	2	6	605	6	7	8	21	682	6	5	14	25	635	3	2	1	6	85	0.0833333	0.24	0.133858	1.79294	0.0705882	1	1	2	4	106	0.0555556	0.190476	0.155425
TCGA-AN-A0AM	0	1	0	1	47	0	3	1	4	43	1763	2	2	1	5	428	0	4	3	7	466	1	6	6	13	423	5	3	10	18	446	4	0	2	6	80	0.12766	0.333333	0.179372	1.85833	0.075	1	1	1	3	60	0.0638298	0.230769	0.141844
TCGA-AN-A0AR	0	0	0	0	106	0	2	5	7	99	4059	6	6	1	13	1060	5	5	4	14	1031	14	15	12	41	992	13	8	10	31	976	5	2	0	7	140	0.0660377	0.225806	0.143443	1.57419	0.05	5	4	2	11	165	0.103774	0.268293	0.166331
TCGA-AN-A0AS	0	0	0	0	36	2	5	2	7	26	1066	0	2	0	2	276	0	3	0	3	230	1	1	7	9	252	2	4	6	12	308	1	0	1	2	42	0.0555556	0.166667	0.136364	1.22222	0.047619	0	0	1	1	27	0.0277778	0.111111	0.107143
TCGA-AN-A0AT	0	0	0	0	106	0	1	3	4	102	4182	5	8	2	15	991	5	3	6	14	1054	11	9	13	33	1084	9	12	19	40	1053	2	2	2	6	161	0.0566038	0.15	0.152896	0.981056	0.0372671	3	1	2	6	145	0.0566038	0.181818	0.133764
TCGA-AN-A0FD	0	0	0	0	40	0	7	2	9	31	1271	3	2	1	6	321	1	1	1	3	308	1	3	3	7	335	5	3	7	15	307	0	0	1	1	43	0.025	0.0666667	0.140065	0.475969	0.0232558	1	0	0	1	47	0.025	0.142857	0.140299
TCGA-AN-A0FF	0	0	0	0	22	0	4	1	5	17	697	0	4	0	4	194	1	2	0	3	162	0	0	5	5	164	0	0	5	5	177	0	0	0	0	25	0	0	0.141243	0	0	0	0	1	1	29	0.0454545	0.2	0.176829
TCGA-AN-A0FJ	0	0	0	0	79	2	0	2	2	74	3034	4	3	0	7	815	0	3	0	3	773	8	6	14	28	737	13	6	17	36	709	7	0	7	14	116	0.177215	0.388889	0.163611	2.37692	0.12069	4	1	4	9	112	0.113924	0.321429	0.151967
TCGA-AN-A0FK	0	0	0	0	43	1	3	2	5	37	1517	1	0	0	1	346	1	5	0	6	355	0	1	10	11	391	4	2	13	19	425	0	0	2	2	58	0.0465116	0.105263	0.136471	0.771325	0.0344828	0	0	1	1	50	0.0232558	0.0909091	0.127877
TCGA-AN-A0FL	0	0	0	0	168	1	8	5	13	154	6314	4	13	8	25	1576	6	7	4	17	1505	15	18	26	59	1598	23	13	17	53	1635	9	2	1	12	216	0.0714286	0.226415	0.13211	1.71384	0.0555556	6	2	4	12	229	0.0714286	0.20339	0.143304
TCGA-AN-A0FN	0	0	0	0	24	0	8	5	13	11	451	0	0	0	0	101	0	1	0	1	107	1	2	5	8	135	0	1	1	2	108	0	0	0	0	17	0	0	0.157407	0	0	0	0	0	0	14	0	0	0.103704
TCGA-AN-A0FS	0	0	0	0	57	2	9	6	15	40	1640	1	1	1	3	402	0	3	0	3	406	1	1	14	16	374	3	2	13	18	458	1	2	1	4	67	0.0701754	0.222222	0.146288	1.51907	0.0597015	1	0	2	3	44	0.0526316	0.1875	0.117647
TCGA-AN-A0FT	0	1	0	1	95	0	5	3	8	87	3567	1	4	0	5	808	3	5	2	10	926	8	2	25	35	880	8	8	21	37	953	4	2	3	9	149	0.0947368	0.243243	0.156348	1.55578	0.0604027	4	1	7	12	127	0.126316	0.342857	0.144318
TCGA-AN-A0FV	0	0	0	0	75	0	1	4	5	69	2829	1	5	3	9	748	0	1	2	3	652	11	2	20	33	758	6	4	14	24	671	4	1	4	9	84	0.12	0.375	0.125186	2.99554	0.107143	6	1	7	14	123	0.186667	0.424242	0.162269
TCGA-AN-A0FW	0	0	0	0	87	0	3	2	5	82	3362	2	5	2	9	806	6	3	3	12	853	6	9	12	27	883	5	13	16	34	820	0	1	3	4	111	0.045977	0.117647	0.135366	0.869104	0.036036	3	1	1	5	120	0.0574713	0.185185	0.1359
TCGA-AN-A0FX	0	0	0	0	132	3	26	21	47	82	3362	1	4	2	7	802	1	4	6	11	797	7	6	20	33	875	11	8	12	31	888	0	2	0	2	105	0.0151515	0.0645161	0.118243	0.545622	0.0190476	3	1	2	6	117	0.0454545	0.181818	0.133714
TCGA-AN-A0FY	0	0	0	0	48	0	4	3	7	41	1681	1	3	1	5	384	0	1	2	3	360	1	1	17	19	459	1	2	11	14	478	0	0	1	1	44	0.0208333	0.0714286	0.0920502	0.775974	0.0227273	0	0	2	2	45	0.0416667	0.105263	0.0980392
TCGA-AN-A0FZ	0	0	0	0	44	0	3	0	3	41	1681	1	2	0	3	372	1	2	0	3	402	0	4	14	18	445	0	3	14	17	462	0	1	1	2	60	0.0454545	0.117647	0.12987	0.905882	0.0333333	0	1	1	2	55	0.0454545	0.111111	0.123596
TCGA-AN-A0G0	0	0	0	0	33	1	4	1	5	27	1107	0	2	0	2	245	2	0	1	3	262	0	6	9	15	306	2	0	5	7	294	1	0	0	1	35	0.030303	0.142857	0.119048	1.2	0.0285714	0	3	2	5	35	0.151515	0.333333	0.114379
TCGA-AN-A0XL	0	0	0	0	28	0	3	1	4	24	984	1	2	1	4	248	0	1	1	2	243	0	2	7	9	236	1	3	5	9	257	0	1	1	2	44	0.0714286	0.222222	0.171206	1.29798	0.0454545	0	0	1	1	33	0.0357143	0.111111	0.139831
TCGA-AN-A0XN	0	0	0	0	114	1	2	2	4	109	4469	2	8	4	14	1125	2	12	6	20	1099	12	17	13	42	1164	6	9	18	33	1081	3	0	2	5	138	0.0438596	0.151515	0.12766	1.18687	0.0362319	2	3	1	6	183	0.0526316	0.142857	0.157216
TCGA-AN-A0XO	0	0	0	0	23	1	0	0	0	22	902	0	3	0	3	207	1	2	0	3	217	1	0	6	7	228	2	0	7	9	250	0	0	2	2	35	0.0869565	0.222222	0.14	1.5873	0.0571429	0	0	4	4	33	0.173913	0.571429	0.144737
TCGA-AN-A0XP	0	0	0	0	25	0	0	2	2	23	943	2	1	1	4	219	0	3	0	3	218	0	1	5	6	243	4	1	5	10	263	2	1	0	3	39	0.12	0.3	0.148289	2.02308	0.0769231	0	0	2	2	33	0.08	0.333333	0.135802
TCGA-AN-A0XR	0	0	0	0	30	0	3	0	3	27	1107	2	0	1	3	268	0	0	0	0	249	2	4	9	15	295	4	0	5	9	295	1	0	2	3	42	0.1	0.333333	0.142373	2.34127	0.0714286	1	0	1	2	43	0.0666667	0.133333	0.145763
TCGA-AN-A0XS	0	0	0	0	25	1	0	3	3	21	861	0	1	1	2	201	2	0	0	2	197	0	3	8	11	214	0	1	5	6	249	0	0	0	0	30	0	0	0.120482	0	0	0	0	2	2	29	0.08	0.181818	0.135514
TCGA-AN-A0XT	0	0	0	0	15	0	0	0	0	15	615	0	2	0	2	129	0	1	0	1	140	0	0	5	5	172	0	1	6	7	174	0	0	1	1	15	0.0666667	0.142857	0.0862069	1.65714	0.0666667	0	0	0	0	20	0	0	0.116279
TCGA-AN-A0XU	0	0	0	0	93	0	1	5	6	87	3567	9	5	0	14	875	3	1	3	7	904	9	12	15	36	927	8	11	11	30	861	3	3	3	9	131	0.0967742	0.3	0.152149	1.97176	0.0687023	3	2	2	7	126	0.0752688	0.194444	0.135922
TCGA-AN-A0XV	0	0	0	0	29	0	0	3	3	26	1066	1	2	1	4	260	1	1	0	2	295	3	2	4	9	259	1	4	6	11	252	0	0	0	0	41	0	0	0.162698	0	0	3	0	0	3	35	0.103448	0.333333	0.135135
TCGA-AN-A0XW	0	1	0	1	214	0	3	0	3	211	8651	1	0	0	1	2298	1	0	2	3	2274	48	5	42	95	2023	53	9	50	112	2056	42	7	37	86	371	0.401869	0.767857	0.180447	4.25529	0.231806	40	2	30	72	394	0.336449	0.757895	0.19476
TCGA-AO-A03L	0	0	0	0	23	0	2	2	4	19	779	1	1	0	2	198	1	2	1	4	195	1	1	6	8	193	1	1	3	5	193	1	0	0	1	28	0.0434783	0.2	0.145078	1.37857	0.0357143	1	0	0	1	27	0.0434783	0.125	0.139896
TCGA-AO-A03M	0	0	0	0	717	1	0	1	1	713	29233	1	5	0	6	7531	2	2	1	5	7523	156	23	168	347	7151	166	27	162	355	7028	129	15	122	266	1252	0.37099	0.749296	0.178145	4.20611	0.21246	125	9	119	253	1307	0.352859	0.729107	0.182772
TCGA-AO-A03N	0	0	0	0	97	0	0	0	0	97	3977	0	1	2	3	936	1	0	1	2	1007	11	8	17	36	988	18	5	33	56	1046	14	2	16	32	166	0.329897	0.571429	0.1587	3.60069	0.192771	7	2	9	18	139	0.185567	0.5	0.140688
TCGA-AO-A03O	0	0	0	0	60	0	4	2	6	54	2214	5	2	2	9	538	3	2	0	5	622	5	3	12	20	505	7	2	11	20	549	2	1	1	4	100	0.0666667	0.2	0.182149	1.098	0.04	1	0	0	1	64	0.0166667	0.05	0.126733
TCGA-AO-A03P	0	0	0	0	45	0	4	4	8	37	1517	0	0	2	2	345	2	2	0	4	403	3	5	11	19	379	1	2	9	12	390	0	1	1	2	62	0.0444444	0.166667	0.158974	1.04839	0.0322581	0	1	1	2	46	0.0444444	0.105263	0.121372
TCGA-AO-A03R	0	0	0	0	43	0	6	2	8	35	1435	1	2	2	5	376	1	1	1	3	362	0	2	7	9	337	0	2	16	18	360	0	0	0	0	62	0	0	0.172222	0	0	0	1	1	2	51	0.0465116	0.222222	0.151335
TCGA-AO-A03T	0	0	0	0	86	2	9	4	13	71	2911	4	3	4	11	730	4	4	2	10	712	9	6	8	23	757	5	8	14	27	712	3	1	2	6	114	0.0697674	0.222222	0.160112	1.38791	0.0526316	3	1	3	7	112	0.0813953	0.304348	0.147952
TCGA-AO-A03U	0	0	0	0	6	0	1	2	3	3	123	0	2	0	2	34	0	0	0	0	27	1	0	0	1	29	0	0	0	0	33	0	0	0	0	6	0	NA	0.181818	NA	0	1	0	0	1	3	0.166667	1	0.103448
TCGA-AO-A03V	0	0	0	0	51	0	0	1	1	50	2050	1	2	0	3	507	1	1	3	5	494	2	4	12	18	490	5	7	12	24	559	4	1	4	9	88	0.176471	0.375	0.157424	2.3821	0.102273	1	2	2	5	65	0.0980392	0.277778	0.132653
TCGA-AO-A0J2	0	0	0	0	60	0	1	2	3	56	2296	5	3	1	9	536	4	5	0	9	597	8	2	6	16	595	5	8	9	22	568	0	2	0	2	94	0.0333333	0.0909091	0.165493	0.549323	0.0212766	2	0	0	2	73	0.0333333	0.125	0.122689
TCGA-AO-A0J3	0	0	0	0	75	0	4	6	10	65	2665	1	1	2	4	667	0	2	0	2	633	4	6	21	31	707	4	10	14	28	658	2	3	2	7	97	0.0933333	0.25	0.147416	1.69588	0.0721649	1	0	7	8	121	0.106667	0.258065	0.171146
TCGA-AO-A0J4	0	0	0	0	81	0	4	2	6	75	3075	2	0	1	3	723	2	5	2	9	735	13	5	12	30	810	12	7	14	33	807	7	0	3	10	112	0.123457	0.30303	0.138786	2.18344	0.0892857	9	2	2	13	105	0.160494	0.433333	0.12963
TCGA-AO-A0J5	0	0	0	0	49	1	7	2	9	37	1517	2	4	0	6	384	2	0	0	2	350	2	4	7	13	410	2	2	12	16	373	0	0	1	1	39	0.0204082	0.0625	0.104558	0.597756	0.025641	0	1	2	3	58	0.0612245	0.230769	0.141463
TCGA-AO-A0J6	0	0	0	0	97	1	4	4	8	88	3608	4	3	3	10	914	4	4	1	9	846	17	7	13	37	898	11	11	10	32	950	2	2	0	4	114	0.0412371	0.125	0.12	1.04167	0.0350877	7	1	4	12	135	0.123711	0.324324	0.150334
TCGA-AO-A0J7	0	0	0	0	21	0	4	1	5	16	656	0	2	0	2	155	1	1	0	2	158	0	0	7	7	167	0	1	4	5	176	0	0	0	0	24	0	0	0.136364	0	0	0	0	2	2	21	0.0952381	0.285714	0.125749
TCGA-AO-A0J8	0	0	0	0	25	0	2	1	3	22	902	0	2	0	2	220	1	1	0	2	213	2	2	4	8	222	1	1	8	10	247	0	0	0	0	27	0	0	0.109312	0	0	1	1	1	3	25	0.12	0.375	0.112613
TCGA-AO-A0J9	0	0	0	0	93	0	7	5	12	81	3321	2	1	0	3	802	1	3	0	4	892	5	4	30	39	860	8	1	26	35	767	6	0	18	24	139	0.258065	0.685714	0.181226	3.78376	0.172662	5	2	17	24	128	0.258065	0.615385	0.148837
TCGA-AO-A0JA	0	0	0	0	28	0	5	1	6	22	902	0	0	0	0	229	1	0	0	1	209	1	4	7	12	231	2	1	6	9	233	0	0	4	4	28	0.142857	0.444444	0.120172	3.69841	0.142857	0	1	4	5	34	0.178571	0.416667	0.147186
TCGA-AO-A0JB	0	0	1	1	76	2	7	7	14	59	2419	1	3	5	9	612	1	4	4	9	593	3	1	15	19	560	2	12	8	22	654	1	1	1	3	95	0.0394737	0.136364	0.14526	0.938756	0.0315789	1	0	3	4	81	0.0526316	0.210526	0.144643
TCGA-AO-A0JC	0	0	0	0	7	0	1	0	1	6	246	0	0	0	0	57	0	0	0	0	61	3	0	1	4	70	1	0	1	2	58	0	0	0	0	7	0	0	0.12069	0	0	1	0	1	2	14	0.285714	0.5	0.2
TCGA-AO-A0JD	0	0	0	0	99	1	8	2	10	88	3608	6	6	1	13	866	4	4	5	13	870	4	9	14	27	904	8	13	14	35	968	3	1	0	4	129	0.040404	0.114286	0.133264	0.857586	0.0310078	0	1	1	2	114	0.020202	0.0740741	0.126106
TCGA-AO-A0JE	0	0	0	0	40	0	1	0	1	39	1599	0	0	0	0	395	1	4	1	6	426	6	3	7	16	407	6	2	9	17	371	6	1	0	7	58	0.175	0.411765	0.156334	2.63387	0.12069	2	1	3	6	53	0.15	0.375	0.130221
TCGA-AO-A0JF	0	0	0	0	27	0	4	3	7	20	820	0	1	0	1	189	1	2	0	3	226	0	1	7	8	193	2	0	6	8	212	0	0	0	0	37	0	0	0.174528	0	0	0	0	4	4	31	0.148148	0.5	0.160622
TCGA-AO-A0JI	0	0	0	0	15	0	2	0	2	13	533	0	0	2	2	109	0	1	0	1	138	0	0	4	4	147	0	1	5	6	139	0	0	0	0	24	0	0	0.172662	0	0	0	0	0	0	18	0	0	0.122449
TCGA-AO-A0JJ	0	0	0	0	12	0	0	1	1	11	451	2	1	0	3	120	1	0	0	1	100	0	2	2	4	126	1	0	2	3	105	0	0	0	0	13	0	0	0.12381	0	0	0	0	0	0	18	0	0	0.142857
TCGA-AO-A0JL	0	0	0	0	60	0	4	3	7	52	2132	0	7	0	7	520	1	3	1	5	575	6	7	16	29	515	1	1	9	11	522	0	0	1	1	68	0.0166667	0.0909091	0.130268	0.697861	0.0147059	3	1	3	7	87	0.116667	0.241379	0.168932
TCGA-AO-A0JM	0	0	0	0	32	0	2	1	3	28	1148	0	0	2	2	314	1	1	2	4	287	3	1	5	9	294	2	1	10	13	253	0	0	1	1	56	0.03125	0.0769231	0.221344	0.347527	0.0178571	3	0	0	3	56	0.09375	0.333333	0.190476
TCGA-AO-A124	0	1	0	1	130	0	3	2	5	123	5043	8	6	1	15	1258	5	7	5	17	1233	9	17	23	49	1258	15	12	15	42	1294	0	4	1	5	198	0.0384615	0.119048	0.153014	0.778018	0.0252525	2	3	4	9	187	0.0692308	0.183673	0.148649
TCGA-AO-A125	0	0	0	0	33	0	3	3	6	26	1066	0	2	0	2	238	1	1	0	2	290	1	3	9	13	263	2	1	6	9	275	1	1	0	2	46	0.0606061	0.222222	0.167273	1.3285	0.0434783	0	0	2	2	45	0.0606061	0.153846	0.171103
TCGA-AO-A126	0	0	0	0	19	0	0	0	0	19	779	2	1	1	4	187	0	1	0	1	183	0	3	4	7	191	1	3	3	7	218	0	0	0	0	29	0	0	0.133028	0	0	0	0	2	2	33	0.105263	0.285714	0.172775
TCGA-AO-A128	0	0	2	2	902	11	22	40	62	828	33948	12	113	15	140	7550	2	123	23	148	7845	14	51	208	273	9364	10	47	210	267	9189	4	3	8	15	1093	0.0166297	0.0561798	0.118947	0.472311	0.0137237	5	5	7	17	1103	0.018847	0.0622711	0.117792
TCGA-AO-A129	0	0	0	0	86	0	0	3	3	83	3403	2	7	2	11	829	3	5	3	11	779	10	8	9	27	923	10	9	15	34	872	5	1	5	11	116	0.127907	0.323529	0.133028	2.43205	0.0948276	4	0	2	6	125	0.0697674	0.222222	0.135428
TCGA-AO-A12A	0	0	0	0	13	0	1	1	2	11	451	0	0	0	0	109	2	1	0	3	112	0	1	5	6	90	0	0	2	2	140	0	0	1	1	20	0.0769231	0.5	0.142857	3.5	0.05	0	0	2	2	16	0.153846	0.333333	0.177778
TCGA-AO-A12B	0	0	0	0	14	0	1	1	2	12	492	1	1	0	2	120	1	1	1	3	151	0	1	3	4	104	1	0	2	3	117	0	0	1	1	20	0.0714286	0.333333	0.17094	1.95	0.05	0	0	0	0	19	0	0	0.182692
TCGA-AO-A12D	0	0	0	0	32	0	0	1	1	31	1271	1	0	0	1	334	0	0	0	0	308	2	1	11	14	354	5	4	7	16	275	3	1	3	7	46	0.21875	0.4375	0.167273	2.61549	0.152174	1	1	5	7	60	0.21875	0.5	0.169492
TCGA-AO-A12E	0	0	1	1	400	2	1	12	13	385	15785	7	30	11	48	3794	10	37	9	56	3678	20	16	99	135	4174	22	14	110	146	4139	3	3	10	16	519	0.04	0.109589	0.125393	0.873967	0.0308285	5	3	11	19	587	0.0475	0.140741	0.140632
TCGA-AO-A12F	0	0	0	0	29	0	1	3	4	24	984	0	1	1	2	242	1	1	0	2	230	3	2	7	12	278	1	0	7	8	234	0	0	0	0	28	0	0	0.119658	0	0	0	1	0	1	40	0.0344828	0.0833333	0.143885
TCGA-AO-A12G	0	1	0	1	31	0	2	2	4	27	1107	1	2	0	3	264	0	5	0	5	271	3	0	7	10	289	0	1	8	9	283	0	0	2	2	30	0.0645161	0.222222	0.106007	2.0963	0.0666667	1	0	3	4	49	0.129032	0.4	0.16955
TCGA-AO-A12H	0	0	0	0	18	0	1	0	1	17	697	2	1	1	4	187	1	0	0	1	172	0	1	7	8	169	1	1	2	4	169	0	0	0	0	30	0	0	0.177515	0	0	0	0	1	1	27	0.0555556	0.125	0.159763
TCGA-AO-A1KO	0	0	0	0	31	0	2	13	15	16	656	1	4	0	5	186	1	0	0	1	149	1	1	2	4	169	0	2	4	6	152	0	1	0	1	19	0.0322581	0.166667	0.125	1.33333	0.0526316	0	0	0	0	28	0	0	0.16568
TCGA-AO-A1KP	0	0	0	0	20	0	0	0	0	20	820	1	3	1	5	198	1	0	1	2	188	1	1	6	8	233	0	0	5	5	201	0	0	0	0	20	0	0	0.0995025	0	0	0	0	1	1	36	0.05	0.125	0.154506
TCGA-AO-A1KR	0	0	0	0	66	0	0	2	2	64	2624	3	3	3	9	675	1	6	1	8	632	11	1	10	22	675	5	8	12	25	642	1	0	1	2	95	0.030303	0.08	0.147975	0.540632	0.0210526	4	0	3	7	102	0.106061	0.318182	0.151111
TCGA-AO-A1KS	0	0	0	0	41	0	0	4	4	37	1517	0	2	3	5	407	1	2	0	3	378	1	0	16	17	380	3	0	9	12	352	1	0	4	5	47	0.121951	0.416667	0.133523	3.12057	0.106383	0	0	9	9	76	0.219512	0.529412	0.2
TCGA-AO-A1KT	0	0	0	0	38	0	1	0	1	37	1517	2	2	1	5	370	3	4	1	8	380	3	1	6	10	377	1	4	9	14	390	0	0	2	2	61	0.0526316	0.142857	0.15641	0.913349	0.0327869	0	0	1	1	45	0.0263158	0.1	0.119363
TCGA-AQ-A04H	0	0	0	0	66	0	3	1	4	62	2542	1	3	1	5	623	1	2	3	6	618	4	4	25	33	653	2	4	12	18	648	1	1	1	3	96	0.0454545	0.166667	0.148148	1.125	0.03125	1	0	0	1	83	0.0151515	0.030303	0.127106
TCGA-AQ-A04J	0	0	0	0	50	3	5	3	8	38	1558	2	4	3	9	407	4	2	1	7	393	3	3	5	11	381	1	5	5	11	377	0	2	1	3	60	0.06	0.272727	0.159151	1.71364	0.05	1	1	0	2	72	0.04	0.181818	0.188976
TCGA-AQ-A04L	0	0	0	0	46	0	2	3	5	41	1681	0	3	1	4	364	2	4	0	6	391	2	1	11	14	480	3	5	9	17	446	1	1	1	3	56	0.0652174	0.176471	0.125561	1.40546	0.0535714	1	0	0	1	61	0.0217391	0.0714286	0.127083
TCGA-AQ-A0Y5	0	0	0	0	45	0	0	0	0	45	1845	2	0	1	3	451	1	2	1	4	439	6	3	13	22	483	3	1	12	16	472	0	0	0	0	56	0	0	0.118644	0	0	3	0	4	7	81	0.155556	0.318182	0.167702
TCGA-AQ-A1H2	0	0	0	0	27	0	2	2	4	23	943	1	3	1	5	215	2	1	1	4	225	0	0	4	4	251	3	0	7	10	252	0	0	2	2	34	0.0740741	0.2	0.134921	1.48235	0.0588235	0	0	0	0	28	0	0	0.111554
TCGA-AQ-A1H3	0	0	0	0	27	0	2	1	3	24	984	0	0	1	1	209	1	3	3	7	227	1	0	7	8	271	1	0	7	8	277	0	0	0	0	34	0	0	0.122744	0	0	0	0	0	0	25	0	0	0.0922509
TCGA-AQ-A54N	0	0	0	0	65	0	2	2	4	61	2501	2	5	1	8	639	3	0	2	5	566	7	9	9	25	650	5	4	14	23	646	2	0	3	5	81	0.0769231	0.217391	0.125387	1.73376	0.0617284	0	0	2	2	97	0.0307692	0.08	0.149231
TCGA-AQ-A54O	0	0	0	0	28	0	1	3	4	24	984	0	1	1	2	230	1	1	0	2	251	1	2	4	7	256	1	3	9	13	247	0	1	1	2	43	0.0714286	0.153846	0.174089	0.883721	0.0465116	0	0	2	2	31	0.0714286	0.285714	0.121094
TCGA-AR-A0TS	0	0	0	0	39	0	0	2	2	37	1517	2	2	2	6	360	2	1	1	4	392	5	2	8	15	356	2	7	3	12	409	1	1	0	2	63	0.0512821	0.166667	0.154034	1.08201	0.031746	3	0	4	7	47	0.179487	0.466667	0.132022
TCGA-AR-A0TU	0	0	0	0	74	1	5	2	7	66	2706	1	6	1	8	673	2	3	2	7	664	12	4	10	26	695	5	8	12	25	674	2	2	2	6	104	0.0810811	0.24	0.154303	1.55538	0.0576923	2	1	2	5	112	0.0675676	0.192308	0.161151
TCGA-AR-A0TX	0	0	0	0	269	1	1	2	3	265	10865	0	2	0	2	2678	1	4	1	6	2793	55	8	76	139	2700	55	7	56	118	2694	41	3	42	86	487	0.319703	0.728814	0.180772	4.03167	0.176591	43	2	44	89	458	0.330855	0.640288	0.16963
TCGA-AR-A0TY	0	0	0	0	81	3	20	13	33	43	1763	1	2	0	3	398	1	1	1	3	420	3	8	10	21	481	0	11	5	16	464	0	3	0	3	46	0.037037	0.1875	0.0991379	1.8913	0.0652174	1	1	2	4	58	0.0493827	0.190476	0.120582
TCGA-AR-A0U0	0	0	0	0	43	1	14	2	16	26	1066	0	1	1	2	291	0	1	1	2	280	4	3	4	11	266	1	3	7	11	229	1	2	1	4	40	0.0930233	0.363636	0.174672	2.08182	0.1	3	1	0	4	44	0.0930233	0.363636	0.165414
TCGA-AR-A0U1	0	0	0	0	63	0	0	1	1	61	2501	1	7	1	9	621	5	5	4	14	604	6	7	3	16	655	8	5	9	22	621	2	1	1	4	87	0.0634921	0.181818	0.140097	1.29781	0.045977	2	1	0	3	87	0.047619	0.1875	0.132824
TCGA-AR-A0U2	0	0	0	0	51	2	5	2	7	42	1722	3	0	1	4	419	1	5	0	6	444	2	3	7	12	376	1	4	15	20	483	0	1	0	1	73	0.0196078	0.05	0.151139	0.330822	0.0136986	0	0	1	1	40	0.0196078	0.0833333	0.106383
TCGA-AR-A0U3	0	0	0	0	32	0	1	3	4	28	1148	1	0	0	1	273	1	1	1	3	282	0	2	7	9	291	1	4	10	15	302	0	2	0	2	43	0.0625	0.133333	0.142384	0.936434	0.0465116	0	0	0	0	49	0	0	0.168385
TCGA-AR-A1AH	0	0	0	0	88	0	2	3	5	83	3403	3	2	1	6	781	1	8	4	13	810	9	16	10	35	867	4	12	13	29	945	1	3	1	5	130	0.0568182	0.172414	0.137566	1.25332	0.0384615	1	7	1	9	108	0.102273	0.257143	0.124567
TCGA-AR-A1AI	0	0	0	0	59	0	0	9	9	50	2050	2	1	2	5	512	1	1	2	4	507	4	3	10	17	487	7	5	12	24	544	5	0	3	8	73	0.135593	0.333333	0.134191	2.48402	0.109589	3	1	0	4	66	0.0677966	0.235294	0.135524
TCGA-AR-A1AJ	0	0	0	0	21	1	0	1	1	19	779	1	1	2	4	205	0	0	0	0	169	1	0	7	8	190	1	0	6	7	215	0	0	0	0	24	0	0	0.111628	0	0	0	0	3	3	31	0.142857	0.375	0.163158
TCGA-AR-A1AK	0	1	0	1	59	0	2	1	3	56	2296	2	2	0	4	576	0	1	0	1	584	3	3	12	18	554	7	6	20	33	582	4	3	9	16	93	0.271186	0.484848	0.159794	3.03421	0.172043	3	1	2	6	86	0.101695	0.333333	0.155235
TCGA-AR-A1AL	0	0	0	0	25	0	0	2	2	23	943	0	0	0	0	242	1	6	1	8	247	1	1	7	9	215	1	1	4	6	239	1	0	0	1	35	0.04	0.166667	0.146444	1.1381	0.0285714	1	0	1	2	30	0.08	0.222222	0.139535
TCGA-AR-A1AM	0	0	0	0	25	0	0	1	1	24	984	0	1	0	1	251	0	2	0	2	236	1	8	4	13	262	1	0	7	8	235	0	0	1	1	35	0.04	0.125	0.148936	0.839286	0.0285714	1	2	2	5	48	0.2	0.384615	0.183206
TCGA-AR-A1AN	0	0	0	0	17	0	0	1	1	16	656	0	1	0	1	153	0	0	0	0	162	3	0	7	10	165	1	0	4	5	176	1	0	0	1	27	0.0588235	0.2	0.153409	1.3037	0.037037	2	0	1	3	23	0.176471	0.3	0.139394
TCGA-AR-A1AO	0	0	0	0	6	0	0	0	0	6	246	0	0	0	0	54	0	1	0	1	54	0	0	3	3	67	2	0	0	2	71	2	0	0	2	10	0.333333	1	0.140845	7.1	0.2	0	0	0	0	6	0	0	0.0895522
TCGA-AR-A1AP	0	0	0	0	29	0	0	1	1	28	1148	1	2	0	3	286	0	0	0	0	258	1	0	10	11	304	2	2	10	14	300	2	1	2	5	33	0.172414	0.357143	0.11	3.24675	0.151515	0	0	0	0	47	0	0	0.154605
TCGA-AR-A1AQ	0	0	0	0	37	0	3	4	7	30	1230	0	2	1	3	289	0	2	0	2	265	3	1	10	14	359	2	4	5	11	317	1	0	0	1	42	0.027027	0.0909091	0.132492	0.686147	0.0238095	0	0	1	1	38	0.027027	0.0714286	0.10585
TCGA-AR-A1AR	0	0	0	0	49	1	0	2	2	46	1886	4	1	0	5	467	1	4	3	8	461	1	7	8	16	503	2	3	12	17	455	2	1	2	5	67	0.102041	0.294118	0.147253	1.99737	0.0746269	1	2	1	4	75	0.0816327	0.25	0.149105
TCGA-AR-A1AS	0	0	0	0	38	0	0	2	2	36	1476	1	1	2	4	357	0	1	1	2	323	1	2	7	10	396	3	2	15	20	400	1	1	4	6	52	0.157895	0.3	0.13	2.30769	0.115385	1	1	5	7	53	0.184211	0.7	0.133838
TCGA-AR-A1AT	0	0	0	0	28	0	0	5	5	23	943	0	2	1	3	233	0	2	1	3	210	2	0	7	9	267	1	2	5	8	233	0	0	0	0	25	0	0	0.107296	0	0	0	0	1	1	35	0.0357143	0.111111	0.131086
TCGA-AR-A1AU	0	0	0	0	18	0	1	0	1	17	697	1	1	0	2	154	0	1	2	3	162	2	0	7	9	192	0	0	3	3	189	0	0	0	0	28	0	0	0.148148	0	0	1	0	1	2	30	0.111111	0.222222	0.15625
TCGA-AR-A1AV	0	0	0	0	38	0	1	3	4	34	1394	2	1	0	3	382	0	4	2	6	321	1	3	8	12	348	1	2	10	13	343	1	1	2	4	44	0.105263	0.307692	0.12828	2.3986	0.0909091	0	1	0	1	53	0.0263158	0.0833333	0.152299
TCGA-AR-A1AW	0	0	0	0	19	0	0	1	1	18	738	1	2	1	4	176	1	0	0	1	172	1	0	6	7	193	1	3	2	6	197	0	1	0	1	17	0.0526316	0.166667	0.0862944	1.93137	0.0588235	1	0	0	1	28	0.0526316	0.142857	0.145078
TCGA-AR-A1AX	0	0	0	0	13	0	0	1	1	12	492	1	2	0	3	120	0	2	0	2	113	0	0	5	5	131	0	0	2	2	128	0	0	1	1	17	0.0769231	0.5	0.132812	3.76471	0.0588235	0	0	1	1	18	0.0769231	0.2	0.137405
TCGA-AR-A1AY	0	0	0	0	46	0	0	2	2	44	1804	1	0	1	2	488	1	2	1	4	427	3	4	14	21	436	3	4	10	17	453	0	0	3	3	55	0.0652174	0.176471	0.121413	1.45348	0.0545455	1	1	3	5	82	0.108696	0.238095	0.188073
TCGA-AR-A24H	0	0	0	0	121	0	2	5	7	112	4592	5	8	3	16	1027	9	1	3	13	1104	20	6	16	42	1194	10	13	18	41	1267	2	5	5	12	172	0.0991736	0.292683	0.135754	2.15598	0.0697674	9	2	1	12	162	0.0991736	0.285714	0.135678
TCGA-AR-A24K	0	0	0	0	26	0	1	0	1	25	1025	1	5	0	6	255	1	1	0	2	252	1	2	6	9	267	1	0	7	8	251	0	0	0	0	40	0	0	0.159363	0	0	0	1	0	1	32	0.0384615	0.111111	0.11985
TCGA-AR-A24L	0	0	0	0	40	1	0	1	1	38	1558	0	3	1	4	346	1	0	1	2	381	6	6	7	19	422	5	3	5	13	409	0	0	0	0	53	0	0	0.129584	0	0	3	1	1	5	47	0.125	0.263158	0.111374
TCGA-AR-A24M	0	0	0	0	18	1	0	0	0	17	697	1	4	0	5	161	1	0	0	1	148	0	2	2	4	187	0	1	6	7	201	0	0	0	0	24	0	0	0.119403	0	0	0	1	1	2	21	0.111111	0.5	0.112299
TCGA-AR-A24N	0	0	0	0	31	0	1	2	3	28	1148	0	1	0	1	249	0	2	0	2	258	1	1	10	12	324	1	1	11	13	317	0	0	2	2	42	0.0645161	0.153846	0.132492	1.16117	0.047619	0	0	1	1	40	0.0322581	0.0833333	0.123457
TCGA-AR-A24O	0	0	0	0	16	0	0	0	0	16	656	1	0	1	2	148	0	3	0	3	162	1	0	4	5	181	1	1	4	6	165	1	0	0	1	20	0.0625	0.166667	0.121212	1.375	0.05	0	0	0	0	23	0	0	0.127072
TCGA-AR-A24P	0	0	0	0	16	0	1	2	3	13	533	1	0	0	1	129	0	1	0	1	141	1	0	5	6	127	0	1	4	5	136	0	0	0	0	29	0	0	0.213235	0	0	0	0	0	0	17	0	0	0.133858
TCGA-AR-A24Q	0	1	0	1	138	0	1	5	6	132	5412	4	7	5	16	1416	7	2	4	13	1352	16	17	20	53	1363	13	16	21	50	1281	6	2	4	12	194	0.0869565	0.24	0.151444	1.58474	0.0618557	4	5	9	18	219	0.130435	0.339623	0.160675
TCGA-AR-A24R	0	0	1	1	23	0	0	5	5	18	738	0	1	2	3	164	1	2	1	4	193	0	0	4	4	188	0	0	7	7	193	0	0	1	1	31	0.0434783	0.142857	0.160622	0.889401	0.0322581	0	0	0	0	24	0	0	0.12766
TCGA-AR-A24S	0	0	0	0	39	0	1	0	1	38	1558	0	5	0	5	387	2	2	0	4	395	3	0	11	14	406	3	4	8	15	370	1	1	2	4	66	0.102564	0.266667	0.178378	1.49495	0.0606061	1	0	2	3	72	0.0769231	0.214286	0.17734
TCGA-AR-A24T	0	0	0	0	20	0	3	0	3	17	697	0	1	0	1	169	0	0	0	0	157	1	3	2	6	171	0	2	8	10	200	0	0	1	1	24	0.05	0.1	0.12	0.833333	0.0416667	1	0	0	1	21	0.05	0.166667	0.122807
TCGA-AR-A24U	0	0	0	0	19	0	0	0	0	19	779	0	0	1	1	167	1	0	0	1	203	2	1	3	6	202	5	1	5	11	207	3	0	2	5	32	0.263158	0.454545	0.154589	2.94034	0.15625	2	1	0	3	25	0.157895	0.5	0.123762
TCGA-AR-A24V	0	0	0	0	22	0	0	0	0	22	902	1	1	0	2	228	2	2	0	4	217	0	1	7	8	211	2	2	4	8	246	1	1	0	2	38	0.0909091	0.25	0.154472	1.61842	0.0526316	0	0	1	1	27	0.0454545	0.125	0.127962
TCGA-AR-A24W	0	0	0	0	5	0	0	0	0	5	205	0	0	0	0	34	0	0	0	0	46	0	0	4	4	69	0	0	1	1	56	0	0	0	0	7	0	0	0.125	0	0	0	0	0	0	6	0	0	0.0869565
TCGA-AR-A24X	0	0	0	0	26	0	0	2	2	24	984	0	4	1	5	220	2	3	0	5	251	0	3	4	7	247	0	2	5	7	266	0	0	0	0	38	0	0	0.142857	0	0	0	0	0	0	36	0	0	0.145749
TCGA-AR-A24Z	0	0	0	0	38	0	0	2	2	36	1476	3	1	4	8	356	1	1	0	2	374	3	4	7	14	368	3	4	5	12	378	1	0	1	2	50	0.0526316	0.166667	0.132275	1.26	0.04	0	0	0	0	54	0	0	0.146739
TCGA-AR-A250	0	0	0	0	63	0	1	2	3	60	2460	0	2	0	2	610	1	3	0	4	646	7	3	12	22	583	8	6	18	32	621	6	2	5	13	97	0.206349	0.40625	0.1562	2.60084	0.134021	4	0	2	6	90	0.0952381	0.272727	0.154374
TCGA-AR-A251	0	0	0	0	147	0	1	6	7	138	5658	6	11	6	23	1393	4	4	6	14	1407	13	15	19	47	1391	22	13	19	54	1467	9	2	5	16	228	0.108844	0.296296	0.155419	1.90643	0.0701754	3	1	1	5	209	0.0340136	0.106383	0.150252
TCGA-AR-A252	0	0	0	0	8	0	1	0	1	7	287	0	1	0	1	61	0	1	0	1	69	0	0	4	4	82	0	0	1	1	75	0	0	0	0	14	0	0	0.186667	0	0	0	0	0	0	8	0	0	0.097561
TCGA-AR-A254	0	0	0	0	30	0	0	2	2	27	1107	0	0	1	1	249	5	0	0	5	255	0	2	5	7	299	0	2	12	14	304	0	0	1	1	39	0.0333333	0.0714286	0.128289	0.556777	0.025641	0	0	1	1	27	0.0333333	0.142857	0.090301
TCGA-AR-A255	0	0	0	0	54	0	0	3	3	51	2091	1	4	1	6	548	1	0	1	2	512	3	5	16	24	514	2	10	7	19	517	1	6	1	8	67	0.148148	0.421053	0.129594	3.24902	0.119403	1	1	4	6	83	0.111111	0.25	0.161479
TCGA-AR-A256	0	0	0	0	177	1	1	5	6	170	6970	7	8	6	21	1784	7	11	4	22	1629	13	16	26	55	1803	28	16	28	72	1754	5	2	9	16	243	0.0903955	0.222222	0.13854	1.60402	0.0658436	5	3	6	14	275	0.079096	0.254545	0.152524
TCGA-AR-A2LE	0	0	0	0	298	0	0	2	2	296	12136	1	1	1	3	2837	0	0	0	0	3015	39	10	85	134	3104	49	14	96	159	3180	39	11	63	113	492	0.379195	0.710692	0.154717	4.5935	0.229675	32	6	52	90	456	0.302013	0.671642	0.146907
TCGA-AR-A2LH	0	0	0	0	20	0	0	0	0	20	820	0	0	0	0	191	1	0	0	1	207	4	2	5	11	216	0	1	7	8	206	0	0	4	4	25	0.2	0.5	0.121359	4.12	0.16	4	0	2	6	29	0.3	0.545455	0.134259
TCGA-AR-A2LJ	0	0	0	0	12	0	0	0	0	12	492	0	1	0	1	114	0	1	0	1	108	1	2	2	5	135	0	1	4	5	135	0	0	0	0	15	0	0	0.111111	0	0	1	0	0	1	14	0.0833333	0.2	0.103704
TCGA-AR-A2LK	0	0	0	0	37	0	0	2	2	35	1435	1	2	2	5	359	2	1	0	3	285	0	5	8	13	399	1	0	13	14	392	0	0	3	3	40	0.0810811	0.214286	0.102041	2.1	0.075	0	0	1	1	55	0.027027	0.0769231	0.137845
TCGA-AR-A2LL	0	0	0	0	28	0	1	0	1	27	1107	0	0	1	1	277	1	4	0	5	297	1	2	6	9	276	1	2	9	12	257	0	1	0	1	46	0.0357143	0.0833333	0.178988	0.46558	0.0217391	0	0	0	0	32	0	0	0.115942
TCGA-AR-A2LM	0	0	0	0	14	0	1	0	1	13	533	0	2	0	2	122	1	1	0	2	133	2	1	1	4	135	2	1	2	5	143	0	0	1	1	17	0.0714286	0.2	0.118881	1.68235	0.0588235	0	0	0	0	27	0	0	0.2
TCGA-AR-A2LN	0	0	0	0	34	0	1	0	1	33	1353	2	1	0	3	292	0	1	0	1	378	0	2	9	11	331	0	1	17	18	352	0	1	8	9	56	0.264706	0.5	0.159091	3.14286	0.160714	0	0	2	2	43	0.0588235	0.181818	0.129909
TCGA-AR-A2LO	0	0	0	0	11	0	0	0	0	11	451	1	0	0	1	94	1	0	1	2	102	2	2	1	5	119	0	1	2	3	136	0	0	0	0	7	0	0	0.0514706	0	0	0	0	0	0	16	0	0	0.134454
TCGA-AR-A2LQ	0	0	0	0	4	0	0	0	0	4	164	0	0	0	0	26	0	1	0	1	48	1	0	1	2	51	0	1	0	1	39	0	0	0	0	6	0	0	0.153846	0	0	0	0	0	0	2	0	0	0.0392157
TCGA-AR-A2LR	0	0	0	0	57	1	1	4	5	50	2050	0	2	0	2	475	1	0	2	3	439	5	4	13	22	580	3	6	14	23	556	0	1	1	2	52	0.0350877	0.0869565	0.0935252	0.929766	0.0384615	0	0	1	1	72	0.0175439	0.0454545	0.124138
TCGA-AR-A5QM	0	0	0	0	26	0	1	0	1	25	1025	1	1	1	3	242	2	1	0	3	227	0	4	5	9	283	0	3	7	10	273	0	0	0	0	28	0	0	0.102564	0	0	0	0	0	0	27	0	0	0.0954064
TCGA-AR-A5QN	0	0	0	0	32	0	2	3	5	27	1107	0	2	0	2	262	0	0	0	0	214	0	4	13	17	352	0	0	8	8	279	0	0	1	1	21	0.03125	0.125	0.0752688	1.66071	0.047619	0	0	2	2	42	0.0625	0.117647	0.119318
TCGA-AR-A5QP	0	0	0	0	21	0	0	4	4	17	697	0	0	0	0	169	0	2	0	2	163	0	2	6	8	196	0	1	6	7	169	0	1	0	1	21	0.047619	0.142857	0.12426	1.14966	0.047619	0	0	2	2	25	0.0952381	0.25	0.127551
TCGA-AR-A5QQ	0	0	0	0	53	0	0	4	4	49	2009	1	6	1	8	479	0	4	1	5	455	5	4	5	14	523	8	5	9	22	552	1	2	2	5	63	0.0943396	0.227273	0.11413	1.99134	0.0793651	1	0	1	2	60	0.0377358	0.142857	0.114723
TCGA-B6-A0I1	0	0	0	0	50	0	2	0	2	48	1968	4	0	0	4	399	1	5	2	8	457	3	4	11	18	576	4	7	7	18	536	1	1	2	4	70	0.08	0.222222	0.130597	1.70159	0.0571429	0	1	1	2	51	0.04	0.111111	0.0885417
TCGA-B6-A0I2	0	0	0	0	48	0	1	1	2	46	1886	0	1	1	2	478	1	0	2	3	437	9	1	10	20	516	5	8	8	21	455	3	2	1	6	64	0.125	0.285714	0.140659	2.03125	0.09375	8	1	1	10	85	0.208333	0.5	0.164729
TCGA-B6-A0I5	0	0	0	0	21	0	1	2	3	18	738	0	4	1	5	185	0	0	0	0	176	1	2	4	7	174	0	0	6	6	203	0	0	0	0	28	0	0	0.137931	0	0	0	1	1	2	25	0.0952381	0.285714	0.143678
TCGA-B6-A0I6	0	0	0	0	93	0	1	0	1	92	3772	5	7	1	13	949	3	6	3	12	907	8	14	16	38	930	7	7	15	29	986	1	0	2	3	137	0.0322581	0.103448	0.138945	0.744526	0.0218978	1	3	4	8	122	0.0860215	0.210526	0.131183
TCGA-B6-A0I8	0	0	0	0	99	1	4	5	9	89	3649	2	3	1	6	844	5	8	2	15	921	8	9	17	34	932	15	10	9	34	952	5	2	2	9	151	0.0909091	0.264706	0.158613	1.66887	0.0596026	2	0	4	6	110	0.0606061	0.176471	0.118026
TCGA-B6-A0I9	0	0	0	0	68	0	2	4	6	62	2542	4	2	2	8	578	2	5	1	8	675	3	3	16	22	643	4	7	13	24	646	1	2	1	4	102	0.0588235	0.166667	0.157895	1.05556	0.0392157	1	1	2	4	83	0.0588235	0.181818	0.129082
TCGA-B6-A0IA	0	0	0	0	43	3	15	8	23	17	697	0	2	0	2	200	1	1	1	3	146	0	0	4	4	186	1	0	7	8	165	0	0	2	2	23	0.0465116	0.25	0.139394	1.79348	0.0869565	0	0	1	1	29	0.0232558	0.25	0.155914
TCGA-B6-A0IB	0	0	0	0	52	1	4	4	8	43	1763	0	2	1	3	426	1	2	0	3	424	3	4	12	19	442	4	5	9	18	471	2	1	1	4	68	0.0769231	0.222222	0.144374	1.53922	0.0588235	1	1	3	5	70	0.0961538	0.263158	0.158371
TCGA-B6-A0IC	0	0	0	0	42	0	5	6	11	31	1271	0	1	0	1	335	1	4	1	6	290	0	2	4	6	309	3	7	8	18	337	2	1	1	4	58	0.0952381	0.222222	0.172107	1.29119	0.0689655	0	0	2	2	54	0.047619	0.333333	0.174757
TCGA-B6-A0IE	0	0	0	0	29	0	3	1	4	25	1025	2	2	2	6	243	0	0	0	0	247	2	1	7	10	284	1	2	6	9	251	0	0	0	0	34	0	0	0.135458	0	0	1	0	1	2	34	0.0689655	0.2	0.119718
TCGA-B6-A0IG	0	0	0	0	41	1	5	4	9	31	1271	0	1	0	1	322	2	0	0	2	282	5	4	7	16	317	0	2	10	12	350	0	2	2	4	35	0.097561	0.333333	0.1	3.33333	0.114286	1	0	0	1	50	0.0243902	0.0625	0.157729
TCGA-B6-A0IH	0	0	0	0	23	0	0	1	1	22	902	1	1	0	2	218	2	3	1	6	226	0	1	7	8	242	0	0	6	6	216	0	0	0	0	30	0	0	0.138889	0	0	0	0	1	1	33	0.0434783	0.125	0.136364
TCGA-B6-A0IJ	0	0	0	0	126	0	3	2	5	120	4920	6	10	1	17	1236	5	4	4	13	1271	18	11	16	45	1173	18	14	13	45	1240	9	2	1	12	221	0.0952381	0.266667	0.178226	1.49623	0.0542986	4	2	4	10	180	0.0793651	0.222222	0.153453
TCGA-B6-A0IK	0	0	1	1	138	1	9	8	17	120	4920	0	2	1	3	1257	1	2	0	3	1248	12	7	33	52	1169	17	7	38	62	1246	13	5	17	35	220	0.253623	0.564516	0.176565	3.19721	0.159091	10	4	18	32	185	0.231884	0.615385	0.158255
TCGA-B6-A0IM	0	0	0	0	31	0	2	4	6	25	1025	0	0	0	0	236	0	2	0	2	242	2	2	8	12	258	4	2	5	11	289	0	0	1	1	34	0.0322581	0.0909091	0.117647	0.772727	0.0294118	0	1	0	1	33	0.0322581	0.0833333	0.127907
TCGA-B6-A0IN	0	0	0	0	35	0	9	4	13	21	861	0	2	0	2	210	0	0	1	1	207	0	2	10	12	235	0	1	5	6	209	0	0	1	1	22	0.0285714	0.166667	0.105263	1.58333	0.0454545	0	0	1	1	30	0.0285714	0.0833333	0.12766
TCGA-B6-A0IO	0	0	0	0	63	0	6	5	11	52	2132	1	1	1	3	535	0	2	1	3	456	7	3	14	24	583	3	5	14	22	558	1	2	2	5	72	0.0793651	0.227273	0.129032	1.76136	0.0694444	3	0	9	12	88	0.190476	0.5	0.150943
TCGA-B6-A0IP	0	0	0	0	24	0	1	2	3	21	861	1	3	0	4	208	2	0	0	2	197	0	0	10	10	245	0	3	2	5	211	0	1	0	1	23	0.0416667	0.2	0.109005	1.83478	0.0434783	0	0	0	0	34	0	0	0.138776
TCGA-B6-A0IQ	0	0	0	0	54	0	2	7	9	45	1845	1	3	0	4	425	2	2	2	6	498	3	7	11	21	484	3	1	10	14	438	1	1	2	4	60	0.0740741	0.285714	0.136986	2.08571	0.0666667	1	2	1	4	68	0.0740741	0.190476	0.140496
TCGA-B6-A0RE	0	0	0	0	100	0	6	5	11	89	3649	3	4	1	8	888	4	5	1	10	902	10	9	13	32	919	20	7	12	39	940	8	3	2	13	142	0.13	0.333333	0.151064	2.20657	0.0915493	7	1	3	11	126	0.11	0.34375	0.137106
TCGA-B6-A0RG	0	0	0	0	57	0	2	7	9	48	1968	2	4	0	6	495	1	3	2	6	522	4	4	6	14	479	11	3	8	22	472	5	0	1	6	76	0.105263	0.272727	0.161017	1.69378	0.0789474	1	0	1	2	65	0.0350877	0.142857	0.135699
TCGA-B6-A0RH	0	0	0	0	36	0	2	1	3	33	1353	1	5	2	8	349	1	0	1	2	316	1	1	8	10	343	4	0	9	13	345	2	0	3	5	50	0.138889	0.384615	0.144928	2.65385	0.1	0	0	4	4	56	0.111111	0.4	0.163265
TCGA-B6-A0RI	0	0	0	0	16	0	4	1	5	11	451	0	0	1	1	132	0	0	2	2	100	0	1	1	2	92	2	0	4	6	127	0	0	1	1	13	0.0625	0.166667	0.102362	1.62821	0.0769231	0	0	0	0	16	0	0	0.173913
TCGA-B6-A0RN	0	0	0	0	35	1	0	3	3	31	1271	1	5	0	6	292	0	1	1	2	318	0	2	8	10	325	2	3	8	13	336	0	0	0	0	44	0	0	0.130952	0	0	0	0	2	2	53	0.0571429	0.2	0.163077
TCGA-B6-A0RO	0	0	0	0	31	0	1	3	4	27	1107	0	2	0	2	300	4	1	0	5	288	2	1	7	10	279	1	1	8	10	240	0	0	0	0	35	0	0	0.145833	0	0	0	0	1	1	54	0.0322581	0.1	0.193548
TCGA-B6-A0RP	0	0	0	0	18	0	0	0	0	18	738	0	2	0	2	182	2	2	0	4	208	1	3	3	7	161	0	2	3	5	187	0	0	0	0	35	0	0	0.187166	0	0	0	0	0	0	23	0	0	0.142857
TCGA-B6-A0RQ	0	0	0	0	14	0	0	1	1	13	533	0	1	0	1	89	0	1	0	1	116	0	0	4	4	144	2	1	4	7	184	1	0	0	1	20	0.0714286	0.142857	0.108696	1.31429	0.05	0	0	1	1	12	0.0714286	0.25	0.0833333
TCGA-B6-A0RT	0	0	0	0	12	0	0	1	1	11	451	0	0	0	0	111	0	1	1	2	101	4	0	0	4	119	0	2	3	5	120	0	0	1	1	13	0.0833333	0.2	0.108333	1.84615	0.0769231	3	0	0	3	16	0.25	0.75	0.134454
TCGA-B6-A0RU	0	0	0	0	41	0	0	8	8	33	1353	1	1	3	5	363	4	3	0	7	341	4	1	6	11	322	0	3	7	10	327	0	0	1	1	51	0.0243902	0.1	0.155963	0.641176	0.0196078	0	1	2	3	58	0.0731707	0.272727	0.180124
TCGA-B6-A0RV	0	0	0	0	43	0	0	1	1	42	1722	0	1	0	1	453	0	1	0	1	486	8	0	12	20	392	8	0	12	20	391	7	0	8	15	73	0.348837	0.75	0.186701	4.01712	0.205479	8	0	7	15	74	0.348837	0.75	0.188776
TCGA-B6-A0WS	0	0	0	0	21	0	0	1	1	20	820	1	2	0	3	211	1	2	1	4	208	0	2	5	7	209	1	0	5	6	192	0	0	2	2	22	0.0952381	0.333333	0.114583	2.90909	0.0909091	0	1	1	2	38	0.0952381	0.285714	0.181818
TCGA-B6-A0WT	0	0	0	0	18	0	0	1	1	17	697	1	4	0	5	190	0	2	1	3	171	1	0	4	5	173	0	1	3	4	163	0	1	0	1	20	0.0555556	0.25	0.122699	2.0375	0.05	0	0	1	1	24	0.0555556	0.2	0.138728
TCGA-B6-A0WV	0	0	0	0	27	0	3	4	7	20	820	2	3	0	5	228	0	2	1	3	211	0	0	4	4	198	4	0	4	8	183	2	0	0	2	31	0.0740741	0.25	0.169399	1.47581	0.0645161	0	0	1	1	35	0.037037	0.25	0.176768
TCGA-B6-A0WW	0	0	0	0	36	0	1	2	3	32	1312	1	4	0	5	302	0	0	1	1	292	4	2	7	13	350	2	2	9	13	368	0	2	3	5	37	0.138889	0.384615	0.100543	3.82536	0.135135	1	0	2	3	37	0.0833333	0.230769	0.105714
TCGA-B6-A0WX	0	0	0	0	30	0	0	1	1	29	1189	1	4	0	5	297	0	1	2	3	249	2	5	5	12	321	3	2	4	9	322	1	1	0	2	37	0.0666667	0.222222	0.114907	1.93393	0.0540541	0	0	0	0	44	0	0	0.137072
TCGA-B6-A0WY	0	0	0	0	13	0	1	0	1	12	492	0	0	0	0	144	0	0	0	0	111	1	1	8	10	119	0	2	0	2	118	0	0	0	0	11	0	0	0.0932203	0	0	0	0	1	1	22	0.0769231	0.1	0.184874
TCGA-B6-A0WZ	0	0	0	0	39	0	0	0	0	39	1599	0	1	0	1	371	1	0	2	3	449	3	2	16	21	388	5	3	6	14	391	2	2	3	7	76	0.179487	0.5	0.194373	2.57237	0.0921053	3	0	8	11	62	0.282051	0.52381	0.159794
TCGA-B6-A0X0	0	0	0	0	19	0	0	1	1	18	738	1	1	0	2	183	0	3	0	3	181	1	3	2	6	172	1	3	3	7	202	0	1	0	1	27	0.0526316	0.142857	0.133663	1.06878	0.037037	0	1	0	1	29	0.0526316	0.166667	0.168605
TCGA-B6-A0X1	0	0	0	0	58	1	1	1	2	55	2255	1	5	3	9	563	2	2	1	5	532	6	3	11	20	605	7	3	11	21	555	2	0	1	3	64	0.0517241	0.142857	0.115315	1.23884	0.046875	3	1	2	6	96	0.103448	0.3	0.158678
TCGA-B6-A0X4	0	0	0	0	19	0	1	1	2	17	697	0	0	1	1	190	1	0	0	1	175	0	0	2	2	158	0	4	9	13	174	0	2	0	2	24	0.105263	0.153846	0.137931	1.11538	0.0833333	0	0	0	0	28	0	0	0.177215
TCGA-B6-A0X5	0	0	0	0	30	0	2	1	3	27	1107	0	5	2	7	300	0	1	1	2	266	1	3	7	11	259	2	3	2	7	282	1	3	0	4	48	0.133333	0.571429	0.170213	3.35714	0.0833333	0	2	1	3	44	0.1	0.272727	0.169884
TCGA-B6-A0X7	0	0	0	0	17	0	0	3	3	14	574	0	1	0	1	116	0	0	1	1	129	0	2	5	7	168	0	0	5	5	161	0	0	0	0	15	0	0	0.0931677	0	0	0	0	0	0	15	0	0	0.0892857
TCGA-B6-A1KC	0	0	0	0	25	0	2	1	3	22	902	1	2	1	4	217	0	0	0	0	236	2	5	3	10	208	0	4	4	8	241	0	0	0	0	27	0	0	0.112033	0	0	1	1	0	2	33	0.08	0.2	0.158654
TCGA-B6-A1KF	0	0	0	0	47	0	2	3	5	41	1681	1	3	1	5	390	1	2	1	4	414	5	6	9	20	438	2	0	10	12	439	1	0	4	5	62	0.106383	0.416667	0.14123	2.95027	0.0806452	1	2	2	5	55	0.106383	0.25	0.125571
TCGA-B6-A1KI	0	0	0	0	18	0	0	2	2	16	656	1	2	1	4	170	0	1	1	2	163	0	0	5	5	150	3	1	1	5	173	1	1	0	2	36	0.111111	0.4	0.208092	1.92222	0.0555556	0	0	0	0	28	0	0	0.186667
TCGA-B6-A1KN	0	0	0	0	52	0	1	2	3	49	2009	2	2	3	7	472	1	3	4	8	477	1	4	13	18	528	1	7	8	16	532	0	3	0	3	70	0.0576923	0.1875	0.131579	1.425	0.0428571	1	2	2	5	54	0.0961538	0.277778	0.102273
TCGA-B6-A2IU	0	0	0	0	38	0	0	0	0	38	1558	0	4	1	5	362	0	1	2	3	380	0	1	14	15	396	1	1	13	15	420	0	1	3	4	68	0.105263	0.266667	0.161905	1.64706	0.0588235	0	0	4	4	52	0.105263	0.266667	0.131313
TCGA-B6-A3ZX	0	0	0	0	47	0	1	1	2	45	1845	3	4	0	7	444	1	1	1	3	413	3	7	9	19	523	2	3	11	16	465	2	0	3	5	51	0.106383	0.3125	0.109677	2.84926	0.0980392	2	3	2	7	67	0.148936	0.368421	0.128107
TCGA-B6-A400	0	0	0	0	111	1	3	0	3	107	4387	5	5	3	13	1017	7	4	2	13	998	16	10	16	42	1205	8	16	15	39	1167	2	2	2	6	140	0.0540541	0.153846	0.119966	1.28242	0.0428571	1	0	2	3	145	0.027027	0.0714286	0.120332
TCGA-B6-A401	0	0	0	0	20	0	0	1	1	19	779	0	1	0	1	195	1	0	1	2	139	1	4	6	11	256	0	1	4	5	189	0	0	0	0	16	0	0	0.0846561	0	0	1	0	0	1	38	0.05	0.0909091	0.148438
TCGA-B6-A402	0	2	0	2	45	0	0	1	1	44	1804	0	4	0	4	433	0	5	3	8	436	2	2	12	16	443	3	1	12	16	492	2	1	1	4	66	0.0888889	0.25	0.134146	1.86364	0.0606061	1	2	1	4	46	0.0888889	0.25	0.103837
TCGA-B6-A408	0	0	1	1	40	1	1	5	6	33	1353	1	1	4	6	306	0	4	2	6	312	1	3	10	14	358	1	1	5	7	377	0	0	2	2	38	0.05	0.285714	0.100796	2.83459	0.0526316	1	1	3	5	45	0.125	0.357143	0.125698
TCGA-B6-A409	0	0	0	0	32	0	1	0	1	31	1271	0	3	0	3	301	1	2	1	4	324	2	4	6	12	344	1	4	7	12	302	1	1	1	3	40	0.09375	0.25	0.13245	1.8875	0.075	1	0	1	2	48	0.0625	0.166667	0.139535
TCGA-B6-A40B	0	0	0	0	49	1	0	0	0	48	1968	0	0	1	1	452	1	3	0	4	446	2	5	13	20	520	5	6	12	23	550	3	0	2	5	56	0.102041	0.217391	0.101818	2.13509	0.0892857	0	0	5	5	74	0.102041	0.25	0.142308
TCGA-B6-A40C	0	0	0	0	37	0	2	1	3	34	1394	0	2	0	2	353	0	2	0	2	310	2	2	11	15	354	0	6	9	15	377	0	3	1	4	56	0.108108	0.266667	0.148541	1.79524	0.0714286	1	0	1	2	44	0.0540541	0.133333	0.124294
TCGA-BH-A0AU	0	0	0	0	20	0	1	1	2	18	738	2	1	0	3	186	1	0	0	1	155	0	3	4	7	205	2	2	3	7	192	2	0	1	3	20	0.15	0.428571	0.104167	4.11429	0.15	0	0	0	0	26	0	0	0.126829
TCGA-BH-A0AV	0	0	0	0	61	1	1	2	3	57	2337	2	2	5	9	573	2	2	1	5	576	8	2	12	22	612	7	4	10	21	576	2	1	1	4	77	0.0655738	0.190476	0.133681	1.42486	0.0519481	4	0	2	6	74	0.0983607	0.272727	0.120915
TCGA-BH-A0AW	0	0	0	0	142	0	4	6	10	132	5412	1	4	1	6	1368	4	4	1	9	1380	22	7	43	72	1348	12	8	25	45	1316	6	2	10	18	212	0.126761	0.4	0.161094	2.48302	0.0849057	15	1	17	33	240	0.232394	0.458333	0.178042
TCGA-BH-A0AY	0	0	0	0	50	1	5	6	11	37	1517	2	1	1	4	331	1	0	1	2	384	2	3	12	17	417	2	3	9	14	385	1	0	1	2	49	0.04	0.142857	0.127273	1.12245	0.0408163	0	2	1	3	48	0.06	0.176471	0.115108
TCGA-BH-A0AZ	0	1	0	1	55	0	1	3	4	50	2050	1	4	3	8	513	2	2	5	9	469	4	4	12	20	572	2	6	5	13	496	1	2	1	4	70	0.0727273	0.307692	0.141129	2.18022	0.0571429	3	0	5	8	85	0.145455	0.4	0.148601
TCGA-BH-A0B0	0	0	0	0	48	0	0	0	0	48	1968	3	1	0	4	481	0	1	0	1	502	2	1	18	21	476	5	1	16	22	509	5	1	8	14	79	0.291667	0.636364	0.155206	4.10012	0.177215	1	1	12	14	85	0.291667	0.666667	0.178571
TCGA-BH-A0B1	0	0	0	0	53	3	6	5	11	38	1558	0	0	1	1	398	0	5	2	7	395	0	5	11	16	391	2	4	8	14	374	0	2	0	2	55	0.0377358	0.142857	0.147059	0.971429	0.0363636	0	0	1	1	59	0.0188679	0.0625	0.150895
TCGA-BH-A0B3	0	0	0	0	34	0	3	0	3	31	1271	3	4	0	7	309	0	1	0	1	312	1	2	8	11	319	1	4	7	12	331	1	0	3	4	42	0.117647	0.333333	0.126888	2.62698	0.0952381	1	1	2	4	50	0.117647	0.363636	0.15674
TCGA-BH-A0B4	0	0	0	0	58	1	1	2	3	53	2173	2	1	0	3	475	2	6	1	9	558	2	6	12	20	568	6	5	10	21	572	2	3	2	7	87	0.12069	0.333333	0.152098	2.19157	0.0804598	2	0	4	6	65	0.103448	0.3	0.114437
TCGA-BH-A0B5	0	1	0	1	58	1	0	2	2	55	2255	0	1	0	1	573	0	0	0	0	590	8	0	13	21	549	10	3	20	33	543	9	0	10	19	94	0.327586	0.575758	0.173112	3.32592	0.202128	8	0	7	15	78	0.258621	0.714286	0.142077
TCGA-BH-A0B6	0	2	1	3	688	6	0	0	0	682	27962	4	4	2	10	6749	1	2	2	5	6851	107	20	212	339	7204	119	29	180	328	7158	96	15	110	221	1082	0.321221	0.67378	0.15116	4.45741	0.204251	90	12	140	242	1105	0.351744	0.713864	0.153387
TCGA-BH-A0B7	0	0	0	0	13	0	0	0	0	13	533	0	0	1	1	124	0	0	1	1	122	0	2	3	5	144	2	0	4	6	143	0	0	1	1	16	0.0769231	0.166667	0.111888	1.48958	0.0625	0	0	0	0	16	0	0	0.111111
TCGA-BH-A0B8	0	0	0	0	37	2	4	3	7	28	1148	2	1	1	4	269	0	1	0	1	256	1	2	5	8	286	0	5	10	15	337	0	1	2	3	42	0.0810811	0.2	0.124629	1.60476	0.0714286	0	0	2	2	30	0.0540541	0.25	0.104895
TCGA-BH-A0B9	0	1	0	1	38	0	2	4	6	32	1312	0	2	0	2	313	0	2	0	2	270	4	4	8	16	395	3	1	8	12	334	0	0	0	0	32	0	0	0.0958084	0	0	3	2	2	7	57	0.184211	0.4375	0.144304
TCGA-BH-A0BA	0	0	0	0	28	0	1	2	3	25	1025	0	3	2	5	265	1	2	2	5	230	0	0	7	7	248	2	3	3	8	282	0	0	0	0	31	0	0	0.109929	0	0	0	0	2	2	36	0.0714286	0.285714	0.145161
TCGA-BH-A0BC	0	0	0	0	31	1	0	0	0	30	1230	4	1	1	6	325	2	1	0	3	300	0	1	9	10	300	3	2	6	11	305	2	1	1	4	45	0.129032	0.363636	0.147541	2.46465	0.0888889	0	0	2	2	58	0.0645161	0.2	0.193333
TCGA-BH-A0BD	0	0	0	0	16	0	1	2	3	13	533	0	3	0	3	129	0	2	0	2	153	2	0	2	4	119	0	2	2	4	132	0	0	0	0	31	0	0	0.234848	0	0	0	0	0	0	17	0	0	0.142857
TCGA-BH-A0BF	0	0	0	0	29	0	0	3	3	26	1066	0	0	1	1	255	2	3	0	5	254	4	1	3	8	264	1	2	9	12	293	0	0	1	1	35	0.0344828	0.0833333	0.119454	0.697619	0.0285714	3	0	0	3	47	0.103448	0.375	0.17803
TCGA-BH-A0BG	0	0	0	0	36	0	2	0	2	34	1394	1	1	3	5	349	2	5	1	8	342	3	1	5	9	355	2	2	8	12	348	2	0	2	4	43	0.111111	0.333333	0.123563	2.69767	0.0930233	0	0	1	1	50	0.0277778	0.111111	0.140845
TCGA-BH-A0BJ	0	0	0	0	28	0	11	2	13	15	615	0	0	0	0	188	2	4	0	6	144	0	1	3	4	132	0	3	2	5	151	0	1	0	1	19	0.0357143	0.2	0.125828	1.58947	0.0526316	0	1	1	2	27	0.0714286	0.5	0.204545
TCGA-BH-A0BL	0	0	0	0	50	0	0	4	4	44	1804	1	4	1	6	444	1	3	5	9	453	2	9	6	17	431	2	3	7	12	476	0	0	0	0	71	0	0	0.14916	0	0	0	2	0	2	54	0.04	0.117647	0.12529
TCGA-BH-A0BM	0	0	0	0	38	0	15	2	17	21	861	0	1	1	2	220	1	2	1	4	192	1	2	5	8	212	1	1	5	7	237	1	0	0	1	25	0.0263158	0.142857	0.105485	1.35429	0.04	0	1	1	2	33	0.0526316	0.25	0.15566
TCGA-BH-A0BO	0	0	1	1	22	0	2	1	3	19	779	1	2	2	5	204	0	3	0	3	186	0	1	6	7	198	3	0	1	4	191	3	0	0	3	28	0.136364	0.75	0.146597	5.11607	0.107143	0	0	0	0	22	0	0	0.111111
TCGA-BH-A0BP	0	0	0	0	130	0	2	3	5	125	5125	4	3	0	7	1262	6	3	2	11	1144	8	14	31	53	1385	11	10	33	54	1334	5	1	8	14	185	0.107692	0.259259	0.138681	1.86947	0.0756757	4	4	7	15	182	0.115385	0.283019	0.131408
TCGA-BH-A0BQ	0	0	0	0	20	0	0	0	0	20	820	1	0	0	1	188	0	0	0	0	207	1	2	5	8	197	1	3	7	11	228	0	0	1	1	25	0.05	0.0909091	0.109649	0.829091	0.04	0	1	0	1	27	0.05	0.125	0.137056
TCGA-BH-A0BR	0	0	0	0	55	0	9	2	11	44	1804	0	0	1	1	437	0	4	1	5	445	1	1	10	12	420	3	4	19	26	502	2	0	9	11	71	0.2	0.423077	0.141434	2.99133	0.15493	1	0	2	3	65	0.0545455	0.25	0.154762
TCGA-BH-A0BS	0	0	0	0	14	0	0	2	2	12	492	1	3	0	4	120	0	1	1	2	139	0	0	2	2	109	0	0	4	4	124	0	0	1	1	23	0.0714286	0.25	0.185484	1.34783	0.0434783	0	0	1	1	19	0.0714286	0.5	0.174312
TCGA-BH-A0BT	0	0	0	0	31	0	0	2	2	28	1148	0	2	1	3	266	2	2	0	4	289	1	1	7	9	301	2	1	9	12	292	1	0	4	5	50	0.16129	0.416667	0.171233	2.43333	0.1	0	1	0	1	41	0.0322581	0.111111	0.136213
TCGA-BH-A0BV	0	0	0	0	33	0	5	1	6	27	1107	2	0	1	3	272	0	3	0	3	271	1	1	11	13	304	1	1	6	8	260	0	0	0	0	31	0	0	0.119231	0	0	1	0	4	5	54	0.151515	0.384615	0.177632
TCGA-BH-A0BW	0	0	0	0	81	1	5	6	11	69	2829	2	6	2	10	657	6	1	3	10	678	4	6	16	26	762	8	6	9	23	732	1	0	0	1	86	0.0123457	0.0434783	0.117486	0.370071	0.0116279	2	1	2	5	82	0.0617284	0.192308	0.107612
TCGA-BH-A0BZ	0	0	0	0	214	1	6	5	11	202	8282	7	8	7	22	2080	5	9	8	22	1978	24	18	31	73	2115	31	23	31	85	2109	6	9	4	19	299	0.088785	0.223529	0.141773	1.57667	0.0635452	8	6	5	19	299	0.088785	0.260274	0.141371
TCGA-BH-A0C0	0	0	0	0	67	0	1	2	3	63	2583	4	5	2	11	628	6	4	3	13	621	6	6	7	19	645	2	10	8	20	689	0	0	1	1	101	0.0149254	0.05	0.146589	0.341089	0.00990099	1	2	3	6	87	0.0895522	0.315789	0.134884
TCGA-BH-A0C1	0	0	0	0	30	0	0	2	2	28	1148	0	0	1	1	277	1	2	1	4	267	1	1	11	13	293	0	1	9	10	311	0	0	2	2	34	0.0666667	0.2	0.109325	1.82941	0.0588235	0	0	2	2	40	0.0666667	0.153846	0.136519
TCGA-BH-A0C3	0	0	0	0	14	0	0	1	1	13	533	0	0	0	0	124	0	3	1	4	153	1	1	5	7	120	0	0	2	2	136	0	0	0	0	15	0	0	0.110294	0	0	0	0	0	0	21	0	0	0.175
TCGA-BH-A0C7	0	0	0	0	35	0	1	3	4	31	1271	0	0	0	0	299	0	5	1	6	310	1	4	8	13	332	1	4	7	12	330	0	0	0	0	42	0	0	0.127273	0	0	1	0	2	3	50	0.0857143	0.230769	0.150602
TCGA-BH-A0DD	0	1	0	1	17	0	0	1	1	16	656	0	0	0	0	136	2	1	0	3	123	0	0	7	7	194	0	1	5	6	203	0	0	1	1	14	0.0588235	0.166667	0.0689655	2.41667	0.0714286	0	0	0	0	16	0	0	0.0824742
TCGA-BH-A0DE	0	0	0	0	28	0	1	0	1	27	1107	0	1	1	2	259	1	2	1	4	255	0	3	8	11	308	0	0	10	10	285	0	0	2	2	26	0.0714286	0.2	0.0912281	2.19231	0.0769231	0	1	0	1	39	0.0357143	0.0909091	0.126623
TCGA-BH-A0DG	0	0	0	0	24	0	1	0	1	23	943	0	1	2	3	216	0	1	0	1	247	2	3	4	9	239	3	2	5	10	241	2	0	1	3	41	0.125	0.3	0.170124	1.76341	0.0731707	1	0	0	1	31	0.0416667	0.111111	0.129707
TCGA-BH-A0DH	0	0	0	0	32	0	0	3	3	28	1148	1	2	1	4	251	0	1	1	2	284	1	2	9	12	290	1	1	8	10	323	1	1	2	4	36	0.125	0.4	0.111455	3.58889	0.111111	0	0	4	4	43	0.125	0.333333	0.148276
TCGA-BH-A0DI	0	0	0	0	29	0	0	0	0	29	1189	1	1	0	2	320	1	2	0	3	298	3	3	3	9	272	3	2	10	15	299	2	0	3	5	43	0.172414	0.333333	0.143813	2.31783	0.116279	1	2	1	4	46	0.137931	0.444444	0.169118
TCGA-BH-A0DK	0	0	0	0	82	0	3	4	7	75	3075	4	4	4	12	762	2	9	1	12	802	5	12	9	26	746	5	7	13	25	765	2	1	3	6	110	0.0731707	0.24	0.143791	1.66909	0.0545455	0	4	2	6	118	0.0731707	0.230769	0.158177
TCGA-BH-A0DL	0	0	0	0	40	0	1	1	2	38	1558	0	4	2	6	373	2	4	1	7	401	1	2	8	11	407	2	4	8	14	377	0	0	3	3	53	0.075	0.214286	0.140584	1.52426	0.0566038	1	1	1	3	54	0.075	0.272727	0.132678
TCGA-BH-A0DO	0	0	0	0	19	0	0	4	4	15	615	0	2	0	2	145	0	0	1	1	171	1	1	5	7	164	0	0	5	5	135	0	0	1	1	28	0.0526316	0.2	0.207407	0.964286	0.0357143	0	0	1	1	25	0.0526316	0.142857	0.152439
TCGA-BH-A0DP	0	0	0	0	38	0	9	3	12	26	1066	0	2	0	2	242	0	4	1	5	276	2	1	9	12	278	1	0	6	7	270	0	0	1	1	48	0.0263158	0.142857	0.177778	0.803571	0.0208333	0	0	2	2	34	0.0526316	0.166667	0.122302
TCGA-BH-A0DQ	0	0	0	0	27	0	2	1	3	24	984	1	2	0	3	236	1	2	1	4	222	1	0	7	8	267	0	2	7	9	259	0	0	0	0	25	0	0	0.0965251	0	0	1	0	1	2	36	0.0740741	0.25	0.134831
TCGA-BH-A0DS	0	0	0	0	25	0	2	1	3	22	902	0	4	0	4	234	1	1	0	2	218	0	1	7	8	207	0	1	7	8	243	0	1	0	1	28	0.04	0.125	0.115226	1.08482	0.0357143	0	0	0	0	35	0	0	0.169082
TCGA-BH-A0DT	0	0	0	0	13	0	1	3	4	9	369	1	0	1	2	91	0	0	1	1	97	0	0	3	3	92	0	1	2	3	89	0	0	1	1	23	0.0769231	0.333333	0.258427	1.28986	0.0434783	0	0	1	1	15	0.0769231	0.333333	0.163043
TCGA-BH-A0DV	0	0	0	0	5	0	0	1	1	4	164	0	0	0	0	41	0	0	0	0	28	0	0	2	2	56	0	2	0	2	39	0	0	0	0	6	0	0	0.153846	0	0	0	0	1	1	8	0.2	0.5	0.142857
TCGA-BH-A0DX	0	0	0	0	60	0	0	1	1	59	2419	0	1	0	1	587	0	0	1	1	625	6	2	20	28	580	5	7	17	29	627	3	3	9	15	107	0.25	0.517241	0.170654	3.03094	0.140187	4	0	9	13	96	0.216667	0.464286	0.165517
TCGA-BH-A0DZ	0	1	1	2	258	0	4	0	4	254	10414	0	1	0	1	2672	0	2	2	4	2595	52	3	64	119	2505	48	13	69	130	2642	40	8	45	93	420	0.360465	0.715385	0.15897	4.50011	0.221429	43	2	43	88	447	0.341085	0.739496	0.178443
TCGA-BH-A0E0	0	0	0	0	28	0	1	1	2	26	1066	2	2	2	6	280	0	1	1	2	220	2	1	7	10	278	1	2	5	8	288	0	0	0	0	34	0	0	0.118056	0	0	1	0	0	1	28	0.0357143	0.1	0.100719
TCGA-BH-A0E1	0	0	0	0	34	0	4	0	4	30	1230	0	0	1	1	268	1	3	0	4	316	2	1	8	11	293	4	0	10	14	353	4	0	3	7	60	0.205882	0.5	0.169972	2.94167	0.116667	1	0	3	4	42	0.117647	0.363636	0.143345
TCGA-BH-A0E2	0	0	0	0	36	0	6	2	8	28	1148	1	2	2	5	268	1	1	1	3	317	2	3	8	13	275	0	1	6	7	288	0	1	1	2	47	0.0555556	0.285714	0.163194	1.75076	0.0425532	0	1	1	2	42	0.0555556	0.153846	0.152727
TCGA-BH-A0E6	0	0	0	0	50	0	6	3	9	41	1681	1	0	1	2	417	0	3	0	3	382	3	2	10	15	414	6	2	13	21	468	0	0	0	0	57	0	0	0.121795	0	0	0	0	1	1	47	0.02	0.0666667	0.113527
TCGA-BH-A0E7	0	0	0	0	45	0	6	4	10	35	1435	2	2	0	4	304	2	5	1	8	370	0	2	10	12	387	0	2	9	11	374	0	0	2	2	51	0.0444444	0.181818	0.136364	1.33333	0.0392157	0	0	0	0	40	0	0	0.103359
TCGA-BH-A0E9	0	0	0	0	12	0	3	2	5	7	287	0	0	0	0	81	0	0	0	0	53	1	1	1	3	86	0	2	2	4	67	0	0	0	0	9	0	0	0.134328	0	0	0	0	0	0	16	0	0	0.186047
TCGA-BH-A0EA	0	0	0	0	20	0	0	1	1	19	779	1	4	0	5	180	1	0	0	1	192	1	1	5	7	205	0	1	5	6	202	0	0	0	0	22	0	0	0.108911	0	0	1	0	1	2	32	0.1	0.285714	0.156098
TCGA-BH-A0EB	0	0	0	0	33	0	3	1	4	29	1189	1	3	0	4	290	1	0	1	2	282	0	3	5	8	307	3	2	10	15	310	0	0	2	2	44	0.0606061	0.133333	0.141935	0.939394	0.0454545	0	0	0	0	50	0	0	0.162866
TCGA-BH-A0EE	0	1	0	1	74	0	3	4	7	67	2747	1	3	1	5	737	1	3	2	6	700	4	7	21	32	660	7	3	14	24	650	5	0	6	11	100	0.148649	0.458333	0.153846	2.97917	0.11	2	4	6	12	110	0.162162	0.375	0.166667
TCGA-BH-A0EI	0	0	0	0	16	0	1	0	1	15	615	0	2	0	2	167	1	0	0	1	147	1	1	6	8	153	0	1	3	4	148	0	0	0	0	19	0	0	0.128378	0	0	0	1	0	1	18	0.0625	0.125	0.117647
TCGA-BH-A0GY	0	0	0	0	42	1	7	8	15	26	1066	0	3	1	4	240	0	1	1	2	258	0	3	7	10	291	3	1	6	10	277	0	0	0	0	42	0	0	0.151625	0	0	0	1	1	2	32	0.047619	0.2	0.109966
TCGA-BH-A0GZ	0	0	0	0	25	0	2	1	3	22	902	1	2	1	4	239	0	0	0	0	216	3	3	5	11	232	1	1	5	7	215	0	0	0	0	32	0	0	0.148837	0	0	0	0	2	2	34	0.08	0.181818	0.146552
TCGA-BH-A0H0	0	0	0	0	20	0	2	0	2	18	738	0	2	2	4	178	0	1	0	1	186	0	2	4	6	188	1	1	5	7	186	0	0	0	0	31	0	0	0.166667	0	0	0	0	2	2	23	0.1	0.333333	0.12234
TCGA-BH-A0H3	0	0	0	0	15	0	2	1	3	12	492	0	2	0	2	116	2	0	0	2	138	0	1	3	4	122	0	0	4	4	116	0	0	0	0	16	0	0	0.137931	0	0	0	0	0	0	18	0	0	0.147541
TCGA-BH-A0H5	0	0	0	0	6	0	0	0	0	6	246	0	0	0	0	57	0	1	0	1	44	0	0	2	2	70	1	0	2	3	75	0	0	1	1	8	0.166667	0.333333	0.106667	3.125	0.125	0	0	1	1	8	0.166667	0.5	0.114286
TCGA-BH-A0H6	0	0	0	0	17	0	1	1	2	15	615	0	0	0	0	156	3	1	1	5	128	1	2	2	5	167	0	0	5	5	164	0	0	0	0	16	0	0	0.097561	0	0	0	0	1	1	33	0.0588235	0.2	0.197605
TCGA-BH-A0H7	0	0	0	0	58	1	9	2	11	46	1886	1	1	0	2	435	0	5	1	6	525	4	2	16	22	455	3	2	11	16	471	3	0	1	4	65	0.0689655	0.25	0.138004	1.81154	0.0615385	3	0	2	5	62	0.0862069	0.227273	0.136264
TCGA-BH-A0H9	0	0	0	0	38	0	3	1	4	34	1394	0	5	1	6	347	0	4	1	5	397	2	1	12	15	344	1	3	4	8	306	1	0	2	3	60	0.0789474	0.375	0.196078	1.9125	0.05	0	0	2	2	59	0.0526316	0.133333	0.171512
TCGA-BH-A0HA	0	0	0	0	273	0	11	49	60	212	8692	4	37	3	44	2116	3	31	0	34	1998	3	7	48	58	2318	1	9	66	76	2260	0	2	7	9	272	0.032967	0.118421	0.120354	0.98394	0.0330882	3	1	1	5	301	0.018315	0.0862069	0.129853
TCGA-BH-A0HB	0	0	0	0	31	0	2	2	4	27	1107	1	0	0	1	240	1	0	0	1	296	0	2	11	13	286	3	0	9	12	285	0	0	2	2	48	0.0645161	0.166667	0.168421	0.989583	0.0416667	0	1	0	1	32	0.0322581	0.0769231	0.111888
TCGA-BH-A0HF	0	0	0	0	835	15	6	7	13	797	32677	4	5	3	12	7556	5	7	5	17	7879	10	6	384	400	8638	3	10	355	368	8604	0	0	62	62	1177	0.0742515	0.168478	0.136797	1.23159	0.0526763	3	0	71	74	1115	0.0886228	0.185	0.129081
TCGA-BH-A0HI	0	0	0	0	21	0	0	3	3	18	738	0	0	0	0	178	0	3	0	3	207	0	0	5	5	158	1	1	8	10	195	0	1	2	3	25	0.142857	0.3	0.128205	2.34	0.12	0	0	2	2	32	0.0952381	0.4	0.202532
TCGA-BH-A0HK	0	0	0	0	101	0	6	7	13	88	3608	1	0	0	1	842	2	1	0	3	881	6	4	40	50	928	10	1	23	34	957	5	1	12	18	135	0.178218	0.529412	0.141066	3.75294	0.133333	6	1	19	26	129	0.257426	0.52	0.139009
TCGA-BH-A0HL	0	0	1	1	33	1	5	4	9	23	943	0	0	1	1	226	0	1	1	2	215	1	1	6	8	261	0	0	12	12	241	0	0	2	2	30	0.0606061	0.166667	0.124481	1.33889	0.0666667	0	0	2	2	44	0.0606061	0.25	0.168582
TCGA-BH-A0HN	0	0	0	0	26	0	0	2	2	24	984	0	2	0	2	233	1	1	0	2	233	1	1	7	9	266	2	1	8	11	252	1	0	0	1	35	0.0384615	0.0909091	0.138889	0.654545	0.0285714	0	0	4	4	33	0.153846	0.444444	0.12406
TCGA-BH-A0HO	0	0	0	0	21	0	3	1	4	17	697	0	1	1	2	151	0	1	0	1	149	1	1	6	8	217	0	1	5	6	180	0	0	0	0	15	0	0	0.0833333	0	0	0	1	2	3	26	0.142857	0.375	0.119816
TCGA-BH-A0HP	0	1	0	1	226	0	1	1	2	223	9143	1	1	0	2	2283	1	2	0	3	2483	37	10	58	105	2188	43	9	61	113	2189	32	6	36	74	387	0.327434	0.654867	0.176793	3.70415	0.191214	35	5	45	85	374	0.376106	0.809524	0.170932
TCGA-BH-A0HQ	0	0	0	0	28	1	6	1	7	20	820	0	0	0	0	194	0	2	1	3	195	0	1	8	9	208	0	0	8	8	223	0	0	1	1	29	0.0357143	0.125	0.130045	0.961207	0.0344828	0	0	3	3	27	0.107143	0.333333	0.129808
TCGA-BH-A0HU	0	0	0	0	29	0	2	0	2	27	1107	1	1	1	3	290	2	3	1	6	267	0	2	6	8	255	2	4	4	10	295	1	1	0	2	36	0.0689655	0.2	0.122034	1.63889	0.0555556	0	0	0	0	38	0	0	0.14902
TCGA-BH-A0HW	0	0	0	0	38	0	6	3	9	29	1189	2	2	0	4	274	3	0	2	5	238	2	1	8	11	344	0	0	9	9	333	0	0	0	0	27	0	0	0.0810811	0	0	1	0	0	1	40	0.0263158	0.0909091	0.116279
TCGA-BH-A0HX	0	0	1	1	55	0	4	6	10	44	1804	1	2	0	3	424	2	1	1	4	477	7	5	8	20	410	4	4	9	17	493	1	2	1	4	80	0.0727273	0.235294	0.162272	1.45	0.05	3	0	1	4	58	0.0727273	0.2	0.141463
TCGA-BH-A0HY	0	0	0	0	50	0	2	3	5	45	1845	0	2	2	4	445	1	4	3	8	492	1	5	8	14	461	1	5	13	19	447	1	2	0	3	67	0.06	0.157895	0.149888	1.05342	0.0447761	1	1	4	6	57	0.12	0.428571	0.123644
TCGA-BH-A0RX	0	0	0	0	17	0	0	3	3	13	533	0	0	0	0	113	0	0	0	0	138	1	2	6	9	130	0	0	4	4	152	0	0	0	0	21	0	0	0.138158	0	0	0	0	1	1	19	0.0588235	0.111111	0.146154
TCGA-BH-A0W3	0	0	0	0	18	0	0	2	2	16	656	2	1	0	3	146	1	0	0	1	171	1	0	6	7	168	2	1	2	5	171	0	0	0	0	28	0	0	0.163743	0	0	1	0	1	2	28	0.111111	0.285714	0.166667
TCGA-BH-A0W4	0	0	0	0	27	0	0	2	2	25	1025	1	3	0	4	235	1	3	1	5	272	0	1	4	5	244	3	2	6	11	274	0	0	1	1	42	0.037037	0.0909091	0.153285	0.593074	0.0238095	0	0	2	2	37	0.0740741	0.4	0.151639
TCGA-BH-A0W5	0	0	0	0	24	0	0	2	2	22	902	1	4	1	6	229	0	1	0	1	194	1	0	10	11	258	1	2	1	4	221	0	1	0	1	31	0.0416667	0.25	0.140271	1.78226	0.0322581	0	0	1	1	35	0.0416667	0.0909091	0.135659
TCGA-BH-A0W7	0	0	0	0	167	0	0	0	0	167	6847	0	3	1	4	1710	0	1	2	3	1716	27	7	39	73	1670	36	8	43	87	1751	31	4	29	64	283	0.383234	0.735632	0.161622	4.55156	0.226148	24	3	26	53	287	0.317365	0.726027	0.171856
TCGA-BH-A0WA	0	0	0	0	83	0	0	2	2	79	3239	6	3	1	10	794	5	4	7	16	774	7	5	17	29	875	9	2	13	24	796	2	0	6	8	117	0.0963855	0.333333	0.146985	2.26781	0.0683761	0	3	7	10	123	0.120482	0.344828	0.140571
TCGA-BH-A18F	0	0	0	0	50	0	2	2	4	46	1886	0	1	0	1	481	1	2	0	3	451	6	1	13	20	490	0	5	17	22	464	0	2	5	7	57	0.14	0.318182	0.122845	2.59011	0.122807	2	0	4	6	68	0.12	0.3	0.138776
TCGA-BH-A18G	0	0	0	0	1311	5	48	138	186	1120	45920	20	166	6	192	10572	16	180	16	212	10749	12	64	302	378	12319	7	55	276	338	12280	1	4	8	13	1489	0.00991609	0.0384615	0.121254	0.317198	0.00873069	1	10	2	13	1477	0.00991609	0.0343915	0.119896
TCGA-BH-A18H	0	0	0	0	29	0	0	1	1	28	1148	0	0	1	1	276	1	3	1	5	282	1	1	10	12	313	3	1	6	10	277	2	0	3	5	42	0.172414	0.5	0.151625	3.29762	0.119048	1	0	3	4	52	0.137931	0.333333	0.166134
TCGA-BH-A18I	0	0	0	0	23	0	1	2	3	20	820	2	3	0	5	187	0	0	0	0	194	0	0	10	10	217	1	1	3	5	222	0	1	0	1	23	0.0434783	0.2	0.103604	1.93043	0.0434783	0	0	3	3	27	0.130435	0.3	0.124424
TCGA-BH-A18J	0	0	0	0	59	0	0	0	0	59	2419	2	1	0	3	600	0	0	1	1	647	6	2	16	24	567	7	9	15	31	605	5	4	9	18	105	0.305085	0.580645	0.173554	3.34562	0.171429	4	1	14	19	107	0.322034	0.791667	0.188713
TCGA-BH-A18K	0	0	0	0	40	0	3	3	6	34	1394	1	2	1	4	326	2	4	0	6	346	3	1	10	14	362	3	0	7	10	360	2	0	1	3	50	0.075	0.3	0.138889	2.16	0.06	2	1	3	6	56	0.15	0.428571	0.154696
TCGA-BH-A18L	0	0	0	0	37	0	2	1	3	34	1394	2	1	0	3	293	0	1	1	2	391	1	3	13	17	331	3	3	6	12	379	0	2	0	2	56	0.0540541	0.166667	0.147757	1.12798	0.0357143	1	2	1	4	42	0.108108	0.235294	0.126888
TCGA-BH-A18M	0	0	0	0	12	0	0	2	2	10	410	0	0	0	0	85	0	1	0	1	77	1	2	3	6	134	0	0	3	3	114	0	0	0	0	8	0	0	0.0701754	0	0	1	0	0	1	14	0.0833333	0.166667	0.104478
TCGA-BH-A18N	0	0	0	0	31	0	1	2	3	28	1148	1	6	0	7	248	0	4	1	5	304	1	1	3	5	300	4	2	5	11	296	0	0	0	0	40	0	0	0.135135	0	0	0	0	0	0	28	0	0	0.0933333
TCGA-BH-A18P	0	1	0	1	303	0	1	4	5	298	12218	0	2	0	2	3045	2	3	0	5	2981	46	10	89	145	3124	58	7	81	146	3068	48	3	50	101	491	0.333333	0.691781	0.160039	4.32257	0.205703	37	2	48	87	499	0.287129	0.6	0.159731
TCGA-BH-A18Q	0	0	0	0	76	0	3	1	4	72	2952	1	2	2	5	745	3	5	3	11	685	8	5	10	23	772	9	10	14	33	750	3	0	2	5	97	0.0657895	0.151515	0.129333	1.17151	0.0515464	2	1	2	5	120	0.0657895	0.217391	0.15544
TCGA-BH-A18R	0	0	0	0	23	0	1	1	2	21	861	0	0	0	0	201	1	1	1	3	179	4	2	4	10	238	3	2	3	8	243	1	0	1	2	19	0.0869565	0.25	0.0781893	3.19737	0.105263	0	1	0	1	28	0.0434783	0.1	0.117647
TCGA-BH-A18S	0	0	0	0	24	0	1	0	1	23	943	1	1	1	3	208	2	3	1	6	248	0	1	3	4	233	2	3	5	10	254	2	1	0	3	38	0.125	0.3	0.149606	2.00526	0.0789474	0	0	0	0	30	0	0	0.128755
TCGA-BH-A18T	0	0	0	0	71	0	0	1	1	69	2829	1	5	2	8	690	1	3	1	5	669	11	7	11	29	730	9	10	8	27	740	1	0	3	4	100	0.056338	0.148148	0.135135	1.0963	0.04	4	1	0	5	108	0.0704225	0.172414	0.147945
TCGA-BH-A18U	0	0	0	0	92	0	1	4	5	87	3567	0	3	0	3	844	2	6	1	9	881	8	4	31	43	934	8	3	21	32	908	6	1	6	13	140	0.141304	0.40625	0.154185	2.63482	0.0928571	4	2	9	15	127	0.163043	0.348837	0.135974
TCGA-BH-A18V	0	0	0	0	171	0	0	2	2	168	6888	7	9	3	19	1781	4	5	3	12	1700	37	15	26	78	1736	32	10	17	59	1671	16	4	5	25	269	0.146199	0.423729	0.160981	2.63216	0.0929368	13	8	13	34	276	0.19883	0.435897	0.158986
TCGA-BH-A1EN	0	0	0	0	46	0	1	1	2	44	1804	0	4	3	7	427	2	2	3	7	449	4	3	4	11	445	2	1	16	19	483	0	0	4	4	71	0.0869565	0.210526	0.146998	1.43217	0.056338	1	1	0	2	49	0.0434783	0.181818	0.110112
TCGA-BH-A1EO	0	0	0	0	30	0	1	1	2	28	1148	1	0	0	1	258	1	0	0	1	272	1	2	12	15	298	1	2	8	11	320	0	0	1	1	37	0.0333333	0.0909091	0.115625	0.786241	0.027027	0	0	1	1	35	0.0333333	0.0666667	0.11745
TCGA-BH-A1ES	0	0	0	0	15	0	0	1	1	14	574	0	1	0	1	137	1	1	0	2	144	1	3	2	6	153	0	1	4	5	140	0	0	0	0	20	0	0	0.142857	0	0	1	0	1	2	21	0.133333	0.333333	0.137255
TCGA-BH-A1ET	0	0	0	0	22	0	0	0	0	22	902	0	2	1	3	207	0	2	0	2	206	1	3	7	11	239	0	1	5	6	250	0	0	0	0	33	0	0	0.132	0	0	0	2	1	3	25	0.136364	0.272727	0.104603
TCGA-BH-A1EU	0	0	0	0	16	0	0	2	2	14	574	1	3	0	4	149	0	1	1	2	140	0	0	2	2	150	1	1	4	6	135	1	0	0	1	14	0.0625	0.166667	0.103704	1.60714	0.0714286	0	0	1	1	19	0.0625	0.5	0.126667
TCGA-BH-A1EV	0	0	0	0	80	0	0	1	1	79	3239	0	2	1	3	834	1	3	1	5	832	13	1	16	30	803	12	7	22	41	770	8	2	11	21	116	0.2625	0.512195	0.150649	3.39992	0.181034	9	0	7	16	148	0.2	0.533333	0.184309
TCGA-BH-A1EW	0	0	0	0	10	0	0	0	0	10	410	0	0	0	0	108	0	0	0	0	90	0	0	6	6	100	0	0	4	4	112	0	0	0	0	12	0	0	0.107143	0	0	0	0	3	3	17	0.3	0.5	0.17
TCGA-BH-A1EX	0	0	0	0	12	0	0	0	0	12	492	1	2	0	3	80	0	1	0	1	115	0	1	4	5	142	1	1	1	3	155	0	0	0	0	17	0	0	0.109677	0	0	0	0	0	0	5	0	0	0.0352113
TCGA-BH-A1EY	0	0	0	0	43	0	0	0	0	43	1763	0	3	1	4	437	2	1	1	4	469	5	2	10	17	441	5	1	12	18	416	2	1	2	5	58	0.116279	0.277778	0.139423	1.99234	0.0862069	4	1	2	7	64	0.162791	0.411765	0.145125
TCGA-BH-A1F0	0	0	0	0	20	0	0	1	1	19	779	1	1	0	2	212	0	1	0	1	188	2	2	4	8	187	2	2	4	8	192	1	1	1	3	26	0.15	0.375	0.135417	2.76923	0.115385	1	2	0	3	34	0.15	0.375	0.181818
TCGA-BH-A1F2	0	0	0	0	43	0	0	1	1	42	1722	2	2	1	5	433	2	1	0	3	447	2	2	5	9	390	4	5	16	25	452	2	2	5	9	64	0.209302	0.36	0.141593	2.5425	0.140625	1	1	2	4	59	0.0930233	0.444444	0.151282
TCGA-BH-A1F5	0	0	0	0	29	0	0	1	1	28	1148	2	0	1	3	218	5	0	1	6	303	0	3	4	7	289	1	0	11	12	338	0	0	2	2	47	0.0689655	0.166667	0.139053	1.19858	0.0425532	0	1	1	2	30	0.0689655	0.285714	0.103806
TCGA-BH-A1F6	0	1	0	1	64	0	1	15	16	48	1968	2	3	2	7	468	2	3	2	7	454	4	1	15	20	512	2	1	11	14	534	0	0	1	1	62	0.015625	0.0714286	0.116105	0.615207	0.016129	2	0	1	3	72	0.046875	0.15	0.140625
TCGA-BH-A1F8	0	0	0	0	129	0	3	0	3	126	5166	2	4	2	8	1189	0	1	0	1	1298	11	8	31	50	1313	18	5	44	67	1366	14	1	17	32	211	0.248062	0.477612	0.154466	3.09203	0.151659	6	4	19	29	172	0.224806	0.58	0.130998
TCGA-BH-A1FC	0	0	0	0	70	0	1	2	3	67	2747	1	4	5	10	698	1	3	0	4	700	4	5	10	19	679	11	5	18	34	670	6	1	5	12	96	0.171429	0.352941	0.143284	2.46324	0.125	2	0	3	5	109	0.0714286	0.263158	0.16053
TCGA-BH-A1FD	0	0	0	0	25	0	3	1	4	21	861	2	2	0	4	194	1	3	0	4	221	1	1	4	6	231	1	1	5	7	215	0	0	0	0	32	0	0	0.148837	0	0	0	0	0	0	36	0	0	0.155844
TCGA-BH-A1FE	0	0	0	0	11	0	1	0	1	10	410	0	1	1	2	116	1	1	0	2	75	0	2	3	5	113	0	0	1	1	106	0	0	0	0	8	0	0	0.0754717	0	0	0	1	0	1	19	0.0909091	0.2	0.168142
TCGA-BH-A1FG	0	0	0	0	17	0	0	1	1	16	656	1	2	1	4	162	1	0	0	1	159	1	1	5	7	166	0	1	3	4	169	0	0	0	0	26	0	0	0.153846	0	0	1	1	0	2	22	0.117647	0.285714	0.13253
TCGA-BH-A1FH	0	0	0	0	4	0	1	0	1	3	123	0	0	0	0	36	0	0	0	0	36	0	0	1	1	22	0	0	2	2	29	0	0	1	1	4	0.25	0.5	0.137931	3.625	0.25	0	0	0	0	8	0	0	0.363636
TCGA-BH-A1FJ	0	0	0	0	27	0	1	1	2	25	1025	1	0	2	3	241	0	0	0	0	250	1	3	10	14	275	0	1	7	8	259	0	0	1	1	39	0.037037	0.125	0.150579	0.830128	0.025641	0	0	1	1	44	0.037037	0.0714286	0.16
TCGA-BH-A1FL	0	0	0	0	22	0	2	1	3	19	779	0	2	0	2	178	0	3	2	5	180	0	0	6	6	222	0	1	5	6	199	0	0	0	0	31	0	0	0.155779	0	0	0	0	1	1	36	0.0454545	0.166667	0.162162
TCGA-BH-A1FM	0	1	0	1	35	0	1	1	2	33	1353	1	0	1	2	361	0	2	0	2	284	1	3	6	10	340	5	3	11	19	368	4	1	2	7	56	0.2	0.368421	0.152174	2.42105	0.125	1	0	1	2	45	0.0571429	0.2	0.132353
TCGA-BH-A1FN	0	0	0	0	105	0	1	3	4	101	4141	4	4	3	11	1019	1	1	3	5	1112	18	6	20	44	985	15	9	17	41	1025	12	4	8	24	172	0.228571	0.585366	0.167805	3.48837	0.139535	15	1	8	24	165	0.228571	0.545455	0.167513
TCGA-BH-A1FR	0	0	0	0	10	0	0	0	0	10	410	0	0	1	1	80	1	1	0	2	107	0	2	3	5	115	0	0	2	2	108	0	0	0	0	7	0	0	0.0648148	0	0	0	0	1	1	17	0.1	0.2	0.147826
TCGA-BH-A1FU	0	0	0	0	27	0	1	0	1	26	1066	0	0	0	0	247	3	3	2	8	251	4	1	5	10	282	0	2	6	8	286	0	1	0	1	44	0.037037	0.125	0.153846	0.8125	0.0227273	2	0	1	3	31	0.111111	0.3	0.109929
TCGA-BH-A201	0	0	0	0	16	0	0	0	0	16	656	0	3	0	3	153	0	2	0	2	188	1	1	2	4	138	1	1	5	7	177	0	1	2	3	37	0.1875	0.428571	0.20904	2.05019	0.0810811	0	1	0	1	17	0.0625	0.25	0.123188
TCGA-BH-A202	0	0	0	0	27	0	1	2	3	24	984	1	2	1	4	242	0	0	1	1	238	2	4	4	10	269	1	2	6	9	235	0	1	1	2	36	0.0740741	0.222222	0.153191	1.45062	0.0555556	0	2	1	3	38	0.111111	0.3	0.141264
TCGA-BH-A203	0	1	0	1	58	0	0	1	1	57	2337	2	2	1	5	526	2	3	1	6	541	5	3	15	23	649	2	4	17	23	621	0	1	2	3	72	0.0517241	0.130435	0.115942	1.125	0.0416667	4	0	3	7	82	0.12069	0.304348	0.126348
TCGA-BH-A204	0	0	0	0	36	0	1	1	2	34	1394	2	3	1	6	348	0	2	1	3	353	0	3	9	12	349	1	3	9	13	344	0	1	1	2	55	0.0555556	0.153846	0.159884	0.962238	0.0363636	0	0	1	1	50	0.0277778	0.0833333	0.143266
TCGA-BH-A208	0	1	0	1	55	0	1	2	3	52	2132	0	3	0	3	553	1	3	0	4	524	5	3	10	18	545	13	0	14	27	510	8	0	6	14	70	0.254545	0.518519	0.137255	3.77778	0.2	3	0	4	7	82	0.127273	0.388889	0.150459
TCGA-BH-A209	0	0	0	0	71	0	0	5	5	66	2706	1	1	0	2	647	0	0	0	0	698	9	4	12	25	669	14	3	22	39	692	13	3	10	26	118	0.366197	0.666667	0.17052	3.9096	0.220339	8	1	6	15	100	0.211268	0.6	0.149477
TCGA-BH-A28O	0	0	0	0	14	0	0	0	0	14	574	0	0	0	0	141	0	0	0	0	147	3	1	6	10	158	3	1	0	4	128	3	1	0	4	24	0.285714	1	0.1875	5.33333	0.166667	3	0	3	6	24	0.428571	0.6	0.151899
TCGA-BH-A28Q	0	0	0	0	21	0	0	0	0	21	861	0	0	1	1	180	0	1	1	2	214	0	1	6	7	214	2	1	8	11	253	1	0	1	2	22	0.0952381	0.181818	0.0869565	2.09091	0.0909091	0	0	0	0	23	0	0	0.107477
TCGA-BH-A2L8	0	0	0	0	396	0	1	1	2	394	16154	2	2	0	4	4042	1	1	0	2	4168	80	12	95	187	3939	73	8	120	201	4005	59	5	87	151	698	0.381313	0.751244	0.174282	4.3105	0.216332	69	4	64	137	691	0.34596	0.73262	0.175425
TCGA-BH-A42T	0	0	0	0	29	0	0	0	0	29	1189	1	3	1	5	315	1	4	0	5	250	0	2	6	8	306	1	4	6	11	318	0	1	0	1	43	0.0344828	0.0909091	0.13522	0.672304	0.0232558	0	1	2	3	47	0.103448	0.375	0.153595
TCGA-BH-A42U	0	0	0	0	6	0	0	0	0	6	246	0	0	0	0	56	0	0	0	0	66	0	2	3	5	61	0	1	0	1	63	0	0	0	0	12	0	0	0.190476	0	0	0	0	1	1	8	0.166667	0.2	0.131148
TCGA-BH-A42V	0	0	0	0	32	0	0	1	1	31	1271	0	1	0	1	306	0	1	0	1	313	1	4	12	17	329	3	1	8	12	323	2	0	4	6	50	0.1875	0.5	0.154799	3.23	0.12	1	0	5	6	54	0.1875	0.352941	0.164134
TCGA-BH-A5IZ	0	0	0	0	70	1	0	3	3	66	2706	7	5	0	12	673	2	2	0	4	605	8	10	13	31	737	6	6	7	19	691	3	1	1	5	99	0.0714286	0.263158	0.143271	1.83679	0.0505051	0	2	3	5	91	0.0714286	0.16129	0.123474
TCGA-BH-A5J0	0	0	0	0	58	1	0	2	2	55	2255	0	1	1	2	553	1	4	1	6	568	5	5	17	27	579	2	2	16	20	555	2	0	9	11	98	0.189655	0.55	0.176577	3.1148	0.112245	4	0	10	14	90	0.241379	0.518519	0.15544
TCGA-C8-A12K	0	0	0	0	105	0	0	4	4	100	4100	4	3	1	8	1034	8	6	4	18	985	13	5	14	32	1018	18	11	13	42	1063	7	5	2	14	153	0.133333	0.333333	0.143932	2.3159	0.0915033	10	3	2	15	142	0.142857	0.46875	0.139489
TCGA-C8-A12L	0	0	0	0	70	0	2	3	5	65	2665	2	4	1	7	671	5	0	1	6	595	3	7	10	20	714	10	7	15	32	685	2	0	1	3	84	0.0428571	0.09375	0.122628	0.764509	0.0357143	0	1	0	1	98	0.0142857	0.05	0.137255
TCGA-C8-A12M	0	0	0	0	53	0	2	3	5	48	1968	1	1	1	3	487	1	8	2	11	495	2	7	6	15	489	5	3	11	19	497	0	0	0	0	71	0	0	0.142857	0	0	0	0	0	0	43	0	0	0.0879346
TCGA-C8-A12N	0	0	0	0	23	0	0	3	3	20	820	0	1	0	1	210	1	2	0	3	179	3	2	5	10	214	2	1	3	6	217	1	1	0	2	27	0.0869565	0.333333	0.124424	2.67901	0.0740741	1	1	1	3	36	0.130435	0.3	0.168224
TCGA-C8-A12O	0	0	0	0	28	0	0	1	1	27	1107	1	4	0	5	286	2	0	0	2	266	1	1	5	7	266	2	2	9	13	289	0	0	2	2	41	0.0714286	0.153846	0.141869	1.08443	0.0487805	1	1	0	2	41	0.0714286	0.285714	0.154135
TCGA-C8-A12P	0	0	0	0	151	0	0	5	5	146	5986	5	3	3	11	1432	2	5	1	8	1506	16	4	39	59	1507	25	8	35	68	1541	14	2	17	33	231	0.218543	0.485294	0.149903	3.23739	0.142857	13	3	17	33	243	0.218543	0.559322	0.161248
TCGA-C8-A12Q	0	0	0	0	97	0	1	1	2	95	3895	1	1	1	3	940	1	3	0	4	1027	11	6	24	41	953	10	11	26	47	975	8	5	11	24	172	0.247423	0.510638	0.17641	2.89461	0.139535	8	2	12	22	158	0.226804	0.536585	0.165792
TCGA-C8-A12T	0	0	0	0	145	0	0	1	1	144	5904	1	1	1	3	1523	2	1	2	5	1433	27	9	35	71	1417	23	7	35	65	1531	17	2	20	39	245	0.268966	0.6	0.160026	3.74939	0.159184	25	6	20	51	262	0.351724	0.71831	0.184898
TCGA-C8-A12U	0	0	0	0	33	0	1	1	2	31	1271	0	1	0	1	284	0	3	1	4	344	3	1	7	11	330	2	2	11	15	313	2	1	2	5	50	0.151515	0.333333	0.159744	2.08667	0.1	0	0	1	1	44	0.030303	0.0909091	0.133333
TCGA-C8-A12V	0	0	0	0	15	0	0	0	0	15	615	0	0	0	0	142	0	1	1	2	127	1	3	4	8	175	1	2	2	5	171	1	0	0	1	22	0.0666667	0.2	0.128655	1.55455	0.0454545	0	0	0	0	14	0	0	0.08
TCGA-C8-A12W	0	0	0	0	44	0	0	2	2	41	1681	1	2	1	4	423	1	3	1	5	383	1	5	16	22	445	1	1	8	10	430	0	0	0	0	56	0	0	0.130233	0	0	0	1	1	2	72	0.0454545	0.0909091	0.161798
TCGA-C8-A12X	0	0	0	0	42	0	1	0	1	41	1681	4	4	0	8	422	1	2	2	5	415	2	6	8	16	440	2	1	9	12	404	1	0	1	2	64	0.047619	0.166667	0.158416	1.05208	0.03125	1	1	0	2	63	0.047619	0.125	0.143182
TCGA-C8-A12Y	0	0	0	0	31	0	0	1	1	30	1230	0	3	0	3	311	2	4	0	6	332	0	3	11	14	309	0	1	6	7	278	0	0	0	0	40	0	0	0.143885	0	0	0	1	0	1	39	0.0322581	0.0714286	0.126214
TCGA-C8-A12Z	0	0	0	0	46	0	1	1	2	44	1804	0	1	1	2	401	0	3	1	4	498	4	0	15	19	460	6	1	12	19	445	4	0	4	8	92	0.173913	0.421053	0.206742	2.03661	0.0869565	2	0	4	6	62	0.130435	0.315789	0.134783
TCGA-C8-A130	0	0	0	0	34	0	0	1	1	33	1353	1	4	2	7	311	0	1	0	1	330	5	3	8	16	355	1	2	6	9	357	0	0	1	1	49	0.0294118	0.111111	0.137255	0.809524	0.0204082	2	0	1	3	37	0.0882353	0.1875	0.104225
TCGA-C8-A131	0	0	0	0	52	0	1	4	5	46	1886	0	2	1	3	453	0	2	1	3	457	0	3	13	16	475	3	8	13	24	501	0	1	2	3	68	0.0576923	0.125	0.135729	0.920956	0.0441176	0	0	3	3	66	0.0576923	0.1875	0.138947
TCGA-C8-A132	0	1	0	1	49	0	0	3	3	46	1886	0	6	1	7	426	2	1	0	3	484	6	2	10	18	470	9	2	7	18	506	5	0	1	6	76	0.122449	0.333333	0.150198	2.2193	0.0789474	3	0	2	5	64	0.102041	0.277778	0.13617
TCGA-C8-A133	0	0	0	0	21	0	0	1	1	19	779	0	1	0	1	188	1	0	2	3	189	0	3	3	6	207	1	3	5	9	195	0	1	1	2	32	0.0952381	0.222222	0.164103	1.35417	0.0625	0	1	1	2	34	0.0952381	0.333333	0.164251
TCGA-C8-A134	0	0	0	0	89	2	1	1	2	85	3485	5	5	5	15	756	4	4	2	10	915	8	13	6	27	891	9	9	15	33	923	2	1	2	5	120	0.0561798	0.151515	0.130011	1.1654	0.0416667	0	5	0	5	103	0.0561798	0.185185	0.1156
TCGA-C8-A135	0	0	0	0	46	0	1	2	3	43	1763	0	2	0	2	409	1	4	1	6	398	4	6	11	21	459	1	2	11	14	497	0	0	1	1	68	0.0217391	0.0714286	0.136821	0.522059	0.0147059	3	1	0	4	66	0.0869565	0.190476	0.143791
TCGA-C8-A137	0	0	0	0	42	0	0	1	1	41	1681	1	1	1	3	396	1	0	0	1	393	2	5	16	23	469	4	2	8	14	423	3	1	2	6	61	0.142857	0.428571	0.144208	2.9719	0.0983607	2	1	4	7	66	0.166667	0.304348	0.140725
TCGA-C8-A138	0	0	0	0	46	0	2	3	5	39	1599	1	0	1	2	355	0	4	0	4	402	1	6	11	18	423	1	5	9	15	419	0	3	0	3	59	0.0652174	0.2	0.140811	1.42034	0.0508475	0	3	0	3	50	0.0652174	0.166667	0.118203
TCGA-C8-A1HE	0	0	0	0	38	0	0	0	0	38	1558	1	3	1	5	387	1	1	0	2	401	3	1	14	18	372	1	1	11	13	398	1	0	5	6	64	0.157895	0.461538	0.160804	2.87019	0.09375	2	0	7	9	55	0.236842	0.5	0.147849
TCGA-C8-A1HF	0	0	0	0	32	0	0	1	1	31	1271	0	1	1	2	305	4	1	2	7	300	2	1	9	12	329	2	1	7	10	337	2	0	2	4	50	0.125	0.4	0.148368	2.696	0.08	1	1	3	5	48	0.15625	0.416667	0.145897
TCGA-C8-A1HG	0	0	0	0	43	0	1	1	2	41	1681	2	2	1	5	382	1	2	1	4	378	2	1	12	15	459	2	2	13	17	462	1	0	1	2	57	0.0465116	0.117647	0.123377	0.95356	0.0350877	0	1	1	2	60	0.0465116	0.133333	0.130719
TCGA-C8-A1HI	0	0	0	0	36	0	1	1	2	34	1394	1	0	0	1	324	0	5	0	5	319	4	3	3	10	362	2	4	12	18	389	1	0	1	2	57	0.0555556	0.111111	0.14653	0.758285	0.0350877	1	1	0	2	47	0.0555556	0.2	0.129834
TCGA-C8-A1HJ	0	0	0	0	107	0	0	12	12	94	3854	5	7	4	16	913	4	7	6	17	920	14	4	9	27	996	12	11	11	34	1025	3	2	2	7	130	0.0654206	0.205882	0.126829	1.6233	0.0538462	4	0	0	4	121	0.0373832	0.148148	0.121486
TCGA-C8-A1HK	0	0	0	0	49	0	0	2	2	47	1927	0	1	0	1	455	2	3	0	5	481	6	3	8	17	500	10	3	11	24	491	6	1	3	10	81	0.204082	0.416667	0.164969	2.52572	0.123457	5	2	2	9	68	0.183673	0.529412	0.136
TCGA-C8-A1HL	0	0	0	0	26	1	0	0	0	25	1025	0	0	0	0	240	0	1	0	1	236	0	7	6	13	276	2	2	7	11	273	0	0	1	1	31	0.0384615	0.0909091	0.113553	0.800587	0.0322581	0	2	0	2	33	0.0769231	0.153846	0.119565
TCGA-C8-A1HM	0	0	0	0	287	1	0	1	1	285	11685	0	3	1	4	2759	2	2	1	5	3126	61	16	62	139	2880	67	14	56	137	2920	59	5	32	96	531	0.334495	0.70073	0.181849	3.85335	0.180791	42	12	31	85	440	0.296167	0.611511	0.152778
TCGA-C8-A1HN	0	0	0	0	46	1	1	3	4	41	1681	1	2	0	3	400	2	3	2	7	404	1	5	11	17	452	2	3	9	14	425	0	1	1	2	69	0.0434783	0.142857	0.162353	0.879917	0.0289855	0	1	0	1	66	0.0217391	0.0588235	0.146018
TCGA-C8-A1HO	0	0	0	0	24	0	1	1	2	22	902	2	2	0	4	214	0	1	0	1	220	1	2	6	9	234	1	1	6	8	234	0	0	2	2	28	0.0833333	0.25	0.119658	2.08929	0.0714286	0	1	0	1	27	0.0416667	0.111111	0.115385
TCGA-C8-A26V	0	0	0	0	72	0	0	1	1	71	2911	1	4	2	7	678	1	3	1	5	705	12	1	16	29	754	15	6	9	30	774	8	2	7	17	101	0.236111	0.566667	0.130491	4.34257	0.168317	9	1	6	16	112	0.222222	0.551724	0.148541
TCGA-C8-A26W	0	0	0	0	50	0	0	1	1	49	2009	0	6	0	6	463	2	3	1	6	496	5	1	10	16	499	6	3	12	21	551	3	0	5	8	78	0.16	0.380952	0.141561	2.69109	0.102564	3	0	5	8	68	0.16	0.5	0.136273
TCGA-C8-A26X	0	0	0	0	43	0	2	4	6	37	1517	1	3	0	4	397	1	2	1	4	363	2	2	9	13	391	2	6	8	16	366	0	2	0	2	49	0.0465116	0.125	0.13388	0.933673	0.0408163	1	1	2	4	67	0.0930233	0.307692	0.171355
TCGA-C8-A26Y	0	0	0	0	668	0	2	12	14	653	26773	12	14	8	34	6841	10	14	8	32	6906	95	37	131	263	6538	121	43	160	324	6488	95	31	100	226	1172	0.338323	0.697531	0.180641	3.86142	0.192833	75	22	92	189	1104	0.282934	0.718631	0.168859
TCGA-C8-A26Z	0	0	0	0	39	0	0	3	3	36	1476	2	2	2	6	391	0	1	1	2	396	1	7	14	22	356	1	0	5	6	333	0	0	0	0	44	0	0	0.132132	0	0	0	2	1	3	65	0.0769231	0.136364	0.182584
TCGA-C8-A273	0	1	0	1	18	0	1	0	1	17	697	0	0	0	0	155	0	0	0	0	183	0	2	8	10	166	1	2	4	7	193	0	1	0	1	30	0.0555556	0.142857	0.15544	0.919048	0.0333333	0	0	0	0	20	0	0	0.120482
TCGA-C8-A274	0	0	0	0	184	0	4	2	6	178	7298	3	5	1	9	1804	4	4	0	8	1911	30	11	35	76	1730	24	8	53	85	1853	22	1	27	50	308	0.271739	0.588235	0.166217	3.53896	0.162338	23	5	24	52	284	0.282609	0.684211	0.164162
TCGA-C8-A275	0	0	0	0	117	0	0	2	2	115	4715	0	4	1	5	1153	3	2	1	6	1240	17	8	24	49	1195	25	1	29	55	1127	18	0	14	32	212	0.273504	0.581818	0.18811	3.09297	0.150943	15	2	9	26	173	0.222222	0.530612	0.14477
TCGA-C8-A278	1	0	0	1	24	0	0	0	0	24	984	1	3	1	5	239	0	0	2	2	238	0	2	4	6	253	3	1	7	11	254	1	0	2	3	40	0.125	0.272727	0.15748	1.73182	0.075	0	0	0	0	33	0	0	0.130435
TCGA-C8-A27A	0	0	0	0	22	0	0	0	0	22	902	1	2	0	3	207	0	2	0	2	208	0	1	10	11	234	3	2	1	6	253	1	0	0	1	34	0.0454545	0.166667	0.134387	1.2402	0.0294118	0	1	1	2	24	0.0909091	0.181818	0.102564
TCGA-C8-A27B	0	0	1	1	131	0	0	3	3	128	5248	2	6	4	12	1298	2	4	5	11	1359	25	6	19	50	1268	34	7	14	55	1323	20	1	4	25	187	0.19084	0.454545	0.141345	3.21585	0.13369	9	2	7	18	203	0.137405	0.36	0.160095
TCGA-C8-A3M7	0	1	0	1	148	1	1	0	1	146	5986	1	4	0	5	1361	1	2	0	3	1504	11	10	46	67	1573	15	8	48	71	1548	7	2	28	37	217	0.25	0.521127	0.140181	3.71753	0.170507	9	4	24	37	214	0.25	0.552239	0.136046
TCGA-C8-A3M8	0	0	0	0	45	0	1	4	5	39	1599	1	4	1	6	375	0	3	0	3	338	6	3	6	15	429	5	1	9	15	457	1	0	2	3	50	0.0666667	0.2	0.109409	1.828	0.06	3	0	1	4	59	0.0888889	0.266667	0.137529
TCGA-D8-A13Y	0	0	0	0	63	0	0	3	3	59	2419	2	2	1	5	557	1	1	1	3	610	9	2	19	30	657	2	3	16	21	595	2	1	6	9	102	0.142857	0.428571	0.171429	2.5	0.0882353	5	0	2	7	81	0.111111	0.233333	0.123288
TCGA-D8-A13Z	0	0	0	0	61	0	1	1	2	59	2419	2	0	0	2	570	2	1	5	8	577	6	5	12	23	670	6	7	13	26	602	2	3	1	6	91	0.0983607	0.230769	0.151163	1.52663	0.0659341	3	2	1	6	91	0.0983607	0.26087	0.135821
TCGA-D8-A140	0	0	0	0	86	0	4	2	6	80	3280	1	5	0	6	762	1	2	3	6	751	2	9	20	31	875	1	7	29	37	892	0	2	7	9	132	0.104651	0.243243	0.147982	1.64373	0.0681818	0	1	2	3	103	0.0348837	0.0967742	0.117714
TCGA-D8-A141	0	0	0	0	16	0	0	1	1	15	615	0	1	0	1	159	0	1	0	1	122	0	3	2	5	168	2	1	5	8	166	0	0	0	0	15	0	0	0.0903614	0	0	0	0	0	0	22	0	0	0.130952
TCGA-D8-A142	0	0	0	0	61	0	0	1	1	60	2460	2	2	2	6	586	0	3	3	6	606	4	2	15	21	617	7	7	13	27	651	1	0	2	3	94	0.0491803	0.111111	0.144393	0.769504	0.0319149	1	0	0	1	72	0.0163934	0.047619	0.116694
TCGA-D8-A143	0	0	0	0	39	0	1	4	5	34	1394	2	1	0	3	316	2	2	1	5	317	1	5	2	8	382	3	6	9	18	379	1	1	0	2	42	0.0512821	0.111111	0.110818	1.00265	0.047619	0	0	0	0	50	0	0	0.13089
TCGA-D8-A145	0	0	0	0	26	0	1	2	3	23	943	2	2	1	5	264	1	1	1	3	190	1	0	3	4	261	3	2	6	11	228	0	0	1	1	24	0.0384615	0.0909091	0.105263	0.863636	0.0416667	0	0	0	0	36	0	0	0.137931
TCGA-D8-A146	0	0	0	0	28	0	0	1	1	27	1107	0	2	2	4	266	0	2	0	2	271	1	1	9	11	305	0	2	8	10	265	0	0	3	3	38	0.107143	0.3	0.143396	2.09211	0.0789474	0	0	1	1	40	0.0357143	0.0909091	0.131148
TCGA-D8-A147	0	0	0	0	113	0	1	3	4	109	4469	5	8	4	17	1068	4	5	2	11	1146	15	12	19	46	1174	18	8	9	35	1081	9	1	2	12	169	0.106195	0.342857	0.156337	2.19307	0.0710059	7	3	7	17	157	0.150442	0.369565	0.133731
TCGA-D8-A1J8	0	0	0	0	701	0	7	34	41	660	27060	8	26	0	34	6551	11	20	6	37	6619	73	25	175	273	6751	95	35	186	316	7139	70	16	76	162	1138	0.231098	0.512658	0.159406	3.21605	0.142355	58	10	72	140	998	0.199715	0.512821	0.14783
TCGA-D8-A1J9	0	0	0	0	158	0	0	1	1	157	6437	2	2	0	4	1592	0	2	0	2	1629	30	8	41	79	1656	24	13	35	72	1560	17	7	21	45	241	0.28481	0.625	0.154487	4.04564	0.186722	22	4	27	53	272	0.335443	0.670886	0.164251
TCGA-D8-A1JA	0	0	0	0	897	1	1	9	10	886	36326	2	1	0	3	9271	0	3	3	6	9430	234	20	157	411	8779	244	11	211	466	8846	190	5	130	325	1520	0.362319	0.697425	0.171829	4.05883	0.213816	180	12	104	296	1535	0.329989	0.720195	0.174849
TCGA-D8-A1JB	0	0	0	0	22	0	0	0	0	22	902	2	0	0	2	241	1	2	2	5	232	0	4	6	10	214	0	2	3	5	215	0	0	0	0	32	0	0	0.148837	0	0	0	1	1	2	31	0.0909091	0.2	0.14486
TCGA-D8-A1JC	0	0	0	0	75	0	0	1	1	74	3034	3	2	0	5	747	2	2	0	4	792	7	0	18	25	784	10	5	25	40	711	5	1	8	14	117	0.186667	0.35	0.164557	2.12692	0.119658	6	0	5	11	111	0.146667	0.44	0.141582
TCGA-D8-A1JD	0	0	0	0	71	0	0	3	3	68	2788	2	1	4	7	677	4	3	4	11	695	5	7	18	30	689	5	8	7	20	727	2	1	0	3	121	0.0422535	0.15	0.166437	0.90124	0.0247934	3	3	7	13	108	0.183099	0.433333	0.156749
TCGA-D8-A1JE	0	0	0	0	32	0	0	1	1	31	1271	3	2	1	6	291	1	4	0	5	330	0	2	8	10	293	1	3	6	10	357	0	0	1	1	43	0.03125	0.1	0.120448	0.830233	0.0232558	0	1	0	1	31	0.03125	0.1	0.105802
TCGA-D8-A1JF	0	0	0	0	40	0	4	2	6	34	1394	0	1	1	2	334	2	3	2	7	359	4	2	12	18	366	0	1	6	7	335	0	0	2	2	53	0.05	0.285714	0.158209	1.80593	0.0377358	1	0	1	2	51	0.05	0.111111	0.139344
TCGA-D8-A1JG	0	0	0	0	103	0	2	1	3	100	4100	2	2	5	9	1033	1	3	7	11	1099	6	10	26	42	965	7	12	19	38	1003	2	7	4	13	148	0.126214	0.342105	0.147557	2.31846	0.0878378	4	6	1	11	148	0.106796	0.261905	0.153368
TCGA-D8-A1JH	0	0	0	0	18	0	2	0	2	16	656	0	3	0	3	173	2	3	0	5	172	1	1	5	7	176	0	0	1	1	135	0	0	0	0	20	0	0	0.148148	0	0	0	0	1	1	23	0.0555556	0.142857	0.130682
TCGA-D8-A1JI	0	0	0	0	33	0	2	1	3	30	1230	1	3	1	5	319	0	2	1	3	279	0	1	8	9	309	0	4	9	13	323	0	0	1	1	36	0.030303	0.0769231	0.111455	0.690171	0.0277778	0	0	2	2	52	0.0606061	0.222222	0.168285
TCGA-D8-A1JJ	0	0	0	0	64	0	0	0	0	64	2624	0	4	1	5	653	1	4	2	7	663	3	0	19	22	629	6	2	22	30	679	4	1	6	11	101	0.171875	0.366667	0.148748	2.46502	0.108911	2	0	7	9	83	0.140625	0.409091	0.131955
TCGA-D8-A1JK	0	0	0	0	169	0	0	15	15	153	6273	6	8	5	19	1657	8	18	6	32	1601	11	12	31	54	1515	7	15	26	48	1500	1	0	6	7	233	0.0414201	0.145833	0.155333	0.938841	0.0300429	4	5	8	17	269	0.100592	0.314815	0.177558
TCGA-D8-A1JL	0	0	0	0	98	0	1	1	2	96	3936	6	7	3	16	997	2	8	2	12	1048	5	11	17	33	944	15	14	6	35	947	3	1	1	5	158	0.0510204	0.142857	0.166843	0.856239	0.0316456	2	2	1	5	145	0.0510204	0.151515	0.153602
TCGA-D8-A1JM	0	0	0	0	39	0	1	1	2	36	1476	1	2	0	3	371	2	2	0	4	314	1	6	7	14	392	2	5	8	15	399	0	1	1	2	41	0.0512821	0.133333	0.102757	1.29756	0.0487805	0	0	0	0	48	0	0	0.122449
TCGA-D8-A1JN	0	0	0	0	162	1	0	1	1	160	6560	2	1	0	3	1528	2	1	1	4	1630	18	6	45	69	1669	18	11	55	84	1733	13	8	29	50	256	0.308642	0.595238	0.147721	4.02948	0.195312	13	2	25	40	267	0.246914	0.57971	0.159976
TCGA-D8-A1JP	0	0	0	0	100	0	0	3	3	94	3854	4	3	7	14	916	4	8	4	16	956	5	10	17	32	979	12	13	7	32	1003	3	3	1	7	147	0.07	0.21875	0.14656	1.49256	0.047619	3	2	4	9	140	0.09	0.28125	0.143003
TCGA-D8-A1JS	0	0	0	0	20	0	0	1	1	19	779	2	1	0	3	194	1	1	0	2	191	1	0	6	7	207	0	2	5	7	187	0	1	2	3	24	0.15	0.428571	0.128342	3.33929	0.125	0	0	0	0	29	0	0	0.140097
TCGA-D8-A1JT	0	0	0	0	32	0	1	3	4	28	1148	2	1	2	5	284	0	1	0	1	288	2	0	9	11	284	3	2	6	11	292	0	0	0	0	30	0	0	0.10274	0	0	0	0	0	0	45	0	0	0.158451
TCGA-D8-A1JU	0	0	0	0	12	0	0	2	2	10	410	1	1	0	2	108	0	0	0	0	104	0	0	3	3	95	1	1	3	5	103	0	0	0	0	13	0	0	0.126214	0	0	0	0	1	1	15	0.0833333	0.333333	0.157895
TCGA-D8-A1X5	0	0	0	0	47	0	2	2	4	43	1763	1	4	0	5	456	0	3	2	5	381	1	7	12	20	443	0	7	6	13	483	0	0	1	1	55	0.0212766	0.0769231	0.113872	0.675524	0.0181818	1	3	1	5	65	0.106383	0.25	0.146727
TCGA-D8-A1X6	0	0	0	0	36	0	3	1	4	32	1312	1	0	1	2	309	1	4	0	5	316	5	3	11	19	368	1	0	5	6	319	0	0	0	0	39	0	0	0.122257	0	0	1	2	2	5	43	0.138889	0.263158	0.116848
TCGA-D8-A1X7	0	0	0	0	23	0	0	0	0	23	943	3	1	1	5	219	0	1	0	1	228	2	1	7	10	259	1	1	5	7	237	0	1	0	1	38	0.0434783	0.142857	0.160338	0.890977	0.0263158	1	0	1	2	26	0.0869565	0.2	0.100386
TCGA-D8-A1X8	0	0	0	0	25	0	1	1	2	23	943	1	0	1	2	211	0	2	0	2	216	2	3	6	11	264	1	1	6	8	252	0	0	1	1	27	0.04	0.125	0.107143	1.16667	0.037037	1	1	0	2	40	0.08	0.181818	0.151515
TCGA-D8-A1X9	0	0	0	0	83	0	0	2	2	80	3280	5	4	4	13	845	4	3	1	8	767	3	17	7	27	835	6	16	10	32	833	3	4	0	7	123	0.0843373	0.21875	0.147659	1.48145	0.0569106	2	3	2	7	125	0.0843373	0.259259	0.149701
TCGA-D8-A1XA	0	0	0	0	26	0	2	4	6	20	820	0	2	0	2	193	0	4	2	6	190	0	1	6	7	197	0	2	3	5	240	0	0	0	0	25	0	0	0.104167	0	0	0	1	2	3	22	0.115385	0.428571	0.111675
TCGA-D8-A1XB	0	0	0	0	28	0	0	1	1	27	1107	1	1	0	2	328	2	1	1	4	241	3	2	7	12	276	1	1	7	9	262	1	1	1	3	32	0.107143	0.333333	0.122137	2.72917	0.09375	0	0	1	1	48	0.0357143	0.0833333	0.173913
TCGA-D8-A1XC	0	0	0	0	27	0	0	0	0	27	1107	0	2	0	2	293	2	1	2	5	263	1	0	8	9	257	0	3	8	11	294	0	1	0	1	39	0.037037	0.0909091	0.132653	0.685315	0.025641	0	0	2	2	38	0.0740741	0.222222	0.14786
TCGA-D8-A1XF	0	0	0	0	38	0	0	3	3	35	1435	0	1	1	2	326	1	2	0	3	335	2	4	7	13	376	0	6	11	17	398	0	0	2	2	50	0.0526316	0.117647	0.125628	0.936471	0.04	1	0	0	1	47	0.0263158	0.0769231	0.125
TCGA-D8-A1XG	0	0	0	0	24	0	1	2	3	21	861	0	0	1	1	160	2	1	0	3	197	1	4	3	8	244	0	2	7	9	260	0	0	1	1	29	0.0416667	0.111111	0.111538	0.996169	0.0344828	0	0	0	0	16	0	0	0.0655738
TCGA-D8-A1XJ	0	0	0	0	75	1	0	4	4	70	2870	0	4	2	6	745	0	0	0	0	685	2	6	29	37	740	2	3	22	27	700	1	1	8	10	109	0.133333	0.37037	0.155714	2.37853	0.0917431	0	1	7	8	108	0.106667	0.216216	0.145946
TCGA-D8-A1XK	0	0	0	0	909	0	15	61	76	833	34153	38	217	18	273	8540	47	233	34	314	8681	20	41	70	131	8448	11	34	70	115	8484	1	5	4	10	1210	0.0110011	0.0869565	0.142621	0.609702	0.00826446	6	2	1	9	1208	0.00990099	0.0687023	0.142992
TCGA-D8-A1XL	0	0	0	0	86	0	2	3	5	80	3280	5	6	2	13	776	3	6	3	12	778	8	6	10	24	876	9	11	11	31	850	1	1	2	4	108	0.0465116	0.129032	0.127059	1.01553	0.037037	3	1	0	4	107	0.0465116	0.166667	0.122146
TCGA-D8-A1XM	0	0	0	0	49	0	0	1	1	48	1968	1	0	1	2	468	2	2	0	4	476	3	2	15	20	511	0	4	18	22	513	0	3	7	10	74	0.204082	0.454545	0.14425	3.15111	0.135135	3	2	4	9	81	0.183673	0.45	0.158513
TCGA-D8-A1XO	0	0	0	0	17	0	0	0	0	17	697	2	1	0	3	163	1	0	0	1	175	0	2	6	8	176	1	1	3	5	183	1	1	1	3	29	0.176471	0.6	0.15847	3.78621	0.103448	0	0	3	3	32	0.176471	0.375	0.181818
TCGA-D8-A1XQ	0	0	0	0	691	1	8	81	89	598	24518	21	81	14	116	5936	19	81	14	114	5958	23	42	118	183	6283	29	38	118	185	6341	7	3	4	14	848	0.0202605	0.0756757	0.133733	0.565872	0.0165094	8	7	9	24	840	0.0347323	0.131148	0.133694
TCGA-D8-A1XR	0	0	0	0	23	0	1	0	1	22	902	1	2	0	3	196	2	1	0	3	218	1	1	7	9	243	0	1	6	7	245	0	0	1	1	33	0.0434783	0.142857	0.134694	1.06061	0.030303	0	0	1	1	24	0.0434783	0.111111	0.0987654
TCGA-D8-A1XS	0	0	0	0	19	0	0	2	2	17	697	0	1	1	2	163	1	0	1	2	174	0	2	5	7	186	1	0	5	6	174	1	0	2	3	26	0.157895	0.5	0.149425	3.34615	0.115385	0	0	1	1	19	0.0526316	0.142857	0.102151
TCGA-D8-A1XT	0	0	0	0	43	0	0	2	2	40	1640	0	1	0	1	353	2	2	1	5	404	1	3	11	15	454	6	3	10	19	429	2	1	0	3	64	0.0697674	0.157895	0.149184	1.05839	0.046875	0	0	2	2	61	0.0465116	0.133333	0.134361
TCGA-D8-A1XU	0	0	0	0	24	0	0	1	1	22	902	1	2	0	3	225	1	1	0	2	214	0	3	5	8	242	0	1	8	9	221	0	0	2	2	27	0.0833333	0.222222	0.122172	1.81893	0.0740741	0	0	2	2	33	0.0833333	0.25	0.136364
TCGA-D8-A1XV	0	0	0	0	27	0	0	1	1	26	1066	0	2	0	2	217	2	1	0	3	268	3	1	8	12	291	0	2	7	9	290	0	0	0	0	52	0	0	0.17931	0	0	1	0	0	1	27	0.037037	0.0833333	0.0927835
TCGA-D8-A1XW	0	0	0	0	82	1	0	2	2	77	3157	4	5	7	16	748	4	7	3	14	771	6	4	11	21	865	8	3	15	26	773	2	0	4	6	91	0.0731707	0.230769	0.117723	1.96027	0.0659341	1	0	0	1	108	0.0121951	0.047619	0.124855
TCGA-D8-A1XY	0	0	0	0	38	0	0	2	2	36	1476	0	1	1	2	335	1	1	1	3	357	1	6	10	17	386	2	2	10	14	398	1	1	2	4	58	0.105263	0.285714	0.145729	1.96059	0.0689655	0	0	3	3	50	0.0789474	0.176471	0.129534
TCGA-D8-A1XZ	0	0	0	0	57	0	0	4	4	52	2132	1	2	0	3	541	0	0	0	0	474	5	4	14	23	566	2	3	21	26	551	1	0	1	2	71	0.0350877	0.0769231	0.128857	0.596966	0.028169	4	3	1	8	74	0.140351	0.347826	0.130742
TCGA-D8-A1Y0	0	0	0	0	61	0	0	2	2	58	2378	5	2	0	7	573	3	6	1	10	588	8	6	8	22	610	4	5	10	19	607	3	1	1	5	98	0.0819672	0.263158	0.16145	1.62997	0.0510204	4	2	0	6	79	0.0983607	0.272727	0.129508
TCGA-D8-A1Y1	0	0	0	0	186	0	2	30	32	154	6314	1	11	0	12	1530	1	6	1	8	1493	6	4	57	67	1622	2	6	59	67	1669	1	0	5	6	212	0.0322581	0.0895522	0.127022	0.705013	0.0283019	1	0	12	13	222	0.0698925	0.19403	0.136868
TCGA-D8-A1Y2	0	0	0	0	23	0	1	2	3	20	820	1	1	0	2	166	0	1	0	1	222	1	2	8	11	190	2	2	2	6	242	2	0	2	4	48	0.173913	0.666667	0.198347	3.36111	0.0833333	0	0	4	4	31	0.173913	0.363636	0.163158
TCGA-D8-A1Y3	0	0	0	0	49	0	0	1	1	48	1968	0	3	3	6	467	5	4	1	10	502	3	2	16	21	517	2	0	9	11	482	0	0	0	0	72	0	0	0.149378	0	0	0	1	1	2	77	0.0408163	0.0952381	0.148936
TCGA-D8-A27E	0	0	0	0	8	0	0	0	0	8	328	0	0	0	0	79	0	0	0	0	74	1	0	3	4	75	1	2	1	4	100	0	0	0	0	11	0	0	0.11	0	0	0	0	0	0	15	0	0	0.2
TCGA-D8-A27F	0	0	0	0	51	0	0	2	2	49	2009	3	3	1	7	489	4	3	0	7	497	6	2	7	15	540	10	5	5	20	483	4	1	1	6	65	0.117647	0.3	0.134576	2.22923	0.0923077	2	0	0	2	83	0.0392157	0.133333	0.153704
TCGA-D8-A27G	0	2	1	3	898	4	4	1	5	886	36326	1	5	6	12	9218	3	3	8	14	9594	147	46	220	413	8742	151	39	257	447	8772	118	23	174	315	1598	0.35078	0.704698	0.182171	3.86834	0.197121	112	23	154	289	1467	0.321826	0.699758	0.167811
TCGA-D8-A27H	0	0	0	0	107	0	0	1	1	105	4305	5	6	7	18	1040	0	5	3	8	1085	16	6	17	39	1050	25	6	9	40	1130	7	0	2	9	178	0.0841121	0.225	0.157522	1.42837	0.0505618	7	0	5	12	153	0.11215	0.307692	0.145714
TCGA-D8-A27I	0	0	0	0	31	0	2	2	4	27	1107	1	3	0	4	280	0	4	0	4	299	1	2	7	10	254	3	2	4	9	274	2	1	1	4	45	0.129032	0.444444	0.164234	2.70617	0.0888889	0	0	1	1	40	0.0322581	0.1	0.15748
TCGA-D8-A27K	0	0	0	0	22	0	2	2	4	18	738	1	2	0	3	192	0	1	0	1	162	2	1	4	7	189	0	2	5	7	195	0	1	0	1	24	0.0454545	0.142857	0.123077	1.16071	0.0416667	1	0	0	1	27	0.0454545	0.142857	0.142857
TCGA-D8-A27L	0	0	1	1	33	0	2	1	3	30	1230	0	1	0	1	281	1	1	0	2	277	3	0	14	17	327	1	1	8	10	345	1	0	2	3	41	0.0909091	0.3	0.118841	2.52439	0.0731707	2	0	3	5	52	0.151515	0.294118	0.159021
TCGA-D8-A27M	0	0	0	0	52	0	0	3	3	49	2009	2	3	3	8	482	1	2	2	5	490	5	6	7	18	493	6	5	7	18	544	1	3	1	5	84	0.0961538	0.277778	0.154412	1.79894	0.0595238	1	1	1	3	65	0.0576923	0.166667	0.131846
TCGA-D8-A27N	0	0	0	0	44	0	0	4	4	40	1640	1	1	1	3	390	4	0	1	5	388	1	4	11	16	436	2	5	9	16	426	1	1	1	3	53	0.0681818	0.1875	0.124413	1.50708	0.0566038	0	0	2	2	51	0.0454545	0.125	0.116972
TCGA-D8-A27P	0	0	0	0	24	0	0	2	2	22	902	2	2	0	4	225	0	2	1	3	217	0	4	4	8	218	0	0	7	7	242	0	0	0	0	33	0	0	0.136364	0	0	0	0	0	0	32	0	0	0.146789
TCGA-D8-A27R	0	0	0	0	25	0	1	1	2	23	943	1	1	0	2	243	0	1	0	1	219	1	3	4	8	247	2	2	8	12	234	0	0	1	1	28	0.04	0.0833333	0.119658	0.696429	0.0357143	0	0	1	1	33	0.04	0.125	0.133603
TCGA-D8-A27T	0	0	0	0	22	0	1	1	2	20	820	0	1	0	1	198	0	2	0	2	201	1	3	6	10	220	1	2	4	7	201	0	0	1	1	26	0.0454545	0.142857	0.129353	1.1044	0.0384615	0	0	2	2	27	0.0909091	0.2	0.122727
TCGA-D8-A27V	0	0	0	0	199	2	0	0	0	197	8077	0	4	0	4	1991	0	5	0	5	2036	31	10	48	89	2020	34	10	55	99	2030	31	5	30	66	339	0.331658	0.666667	0.166995	3.99213	0.19469	24	3	21	48	308	0.241206	0.539326	0.152475
TCGA-D8-A27W	0	0	0	0	20	0	0	0	0	20	820	0	2	0	2	213	0	1	0	1	199	1	0	10	11	211	2	0	4	6	197	1	0	0	1	32	0.05	0.166667	0.162437	1.02604	0.03125	1	0	0	1	25	0.05	0.0909091	0.118483
TCGA-D8-A3Z5	0	0	0	0	19	1	2	3	5	13	533	1	1	1	3	126	1	1	1	3	130	0	2	3	5	144	1	0	1	2	133	0	0	0	0	15	0	0	0.112782	0	0	0	0	0	0	19	0	0	0.131944
TCGA-D8-A3Z6	0	0	0	0	29	0	0	4	4	25	1025	0	2	1	3	238	0	2	0	2	214	0	6	5	11	300	2	1	6	9	273	0	0	2	2	27	0.0689655	0.222222	0.0989011	2.24691	0.0740741	0	1	2	3	42	0.103448	0.272727	0.14
TCGA-D8-A4Z1	0	0	0	0	14	0	0	1	1	13	533	0	0	0	0	138	0	0	0	0	148	2	1	5	8	141	0	0	5	5	106	0	0	2	2	22	0.142857	0.4	0.207547	1.92727	0.0909091	1	0	3	4	26	0.285714	0.5	0.184397
TCGA-E2-A105	0	0	1	1	57	1	3	5	8	47	1927	1	4	0	5	469	1	3	3	7	446	4	4	13	21	506	1	0	13	14	506	1	0	3	4	72	0.0701754	0.285714	0.142292	2.00794	0.0555556	0	1	2	3	72	0.0526316	0.142857	0.142292
TCGA-E2-A107	0	0	0	0	28	0	2	1	3	25	1025	1	3	0	4	280	1	0	1	2	273	1	2	10	13	249	0	1	5	6	223	0	1	1	2	48	0.0714286	0.333333	0.215247	1.54861	0.0416667	0	0	3	3	41	0.107143	0.230769	0.164659
TCGA-E2-A108	0	1	0	1	52	0	1	0	1	51	2091	1	3	1	5	532	0	4	1	5	539	9	2	9	20	498	11	3	7	21	522	7	2	5	14	89	0.269231	0.666667	0.170498	3.91011	0.157303	5	1	6	12	82	0.230769	0.6	0.164659
TCGA-E2-A109	0	0	2	2	79	0	9	11	20	58	2378	2	3	1	6	562	3	2	1	6	543	4	7	9	20	640	2	11	13	26	633	0	0	2	2	70	0.0253165	0.0769231	0.110585	0.695604	0.0285714	1	1	1	3	95	0.0379747	0.15	0.148438
TCGA-E2-A10A	0	0	0	0	20	0	2	2	4	16	656	0	2	0	2	147	0	0	1	1	152	1	4	2	7	189	0	1	5	6	168	0	0	3	3	23	0.15	0.5	0.136905	3.65217	0.130435	0	0	0	0	21	0	0	0.111111
TCGA-E2-A10B	0	0	0	0	37	0	0	1	1	36	1476	0	2	1	3	403	0	2	1	3	381	2	3	8	13	344	3	3	11	17	348	1	1	8	10	64	0.27027	0.588235	0.183908	3.19853	0.15625	2	1	1	4	64	0.108108	0.307692	0.186047
TCGA-E2-A10C	0	2	0	2	344	0	0	0	0	344	14104	2	2	0	4	3653	6	2	0	8	3522	59	14	110	183	3571	52	12	85	149	3358	43	9	62	114	574	0.331395	0.765101	0.170935	4.47597	0.198606	49	8	75	132	624	0.383721	0.721311	0.174741
TCGA-E2-A10E	0	0	0	0	24	0	0	0	0	24	984	1	1	0	2	248	2	1	0	3	230	2	0	10	12	269	0	1	6	7	237	0	1	1	2	31	0.0833333	0.285714	0.130802	2.18433	0.0645161	1	0	0	1	37	0.0416667	0.0833333	0.137546
TCGA-E2-A10F	0	0	0	0	25	0	1	0	1	24	984	1	3	0	4	240	0	1	0	1	199	2	1	8	11	256	0	2	6	8	289	0	1	0	1	32	0.04	0.125	0.110727	1.12891	0.03125	1	1	2	4	24	0.16	0.363636	0.09375
TCGA-E2-A14N	0	0	0	0	56	0	0	0	0	56	2296	3	3	2	8	584	2	3	1	6	542	3	5	9	17	584	8	7	10	25	586	3	1	2	6	88	0.107143	0.24	0.150171	1.59818	0.0681818	1	0	3	4	78	0.0714286	0.235294	0.133562
TCGA-E2-A14O	0	0	0	0	30	0	0	3	3	27	1107	0	2	1	3	240	0	1	2	3	228	0	4	5	9	312	1	2	9	12	327	0	0	1	1	49	0.0333333	0.0833333	0.149847	0.556122	0.0204082	0	0	0	0	24	0	0	0.0769231
TCGA-E2-A14P	0	0	0	0	74	0	1	2	3	71	2911	2	7	1	10	655	0	2	0	2	724	3	8	17	28	731	4	5	22	31	801	2	1	10	13	113	0.175676	0.419355	0.141074	2.97259	0.115044	2	3	3	8	95	0.108108	0.285714	0.129959
TCGA-E2-A14Q	0	0	0	0	22	0	1	1	2	20	820	0	2	0	2	192	0	2	1	3	208	2	1	7	10	196	0	1	4	5	224	0	0	1	1	30	0.0454545	0.2	0.133929	1.49333	0.0333333	1	0	1	2	33	0.0909091	0.2	0.168367
TCGA-E2-A14R	0	0	0	0	97	0	0	2	2	95	3895	9	7	1	17	900	3	9	3	15	903	14	10	9	33	1075	12	9	9	30	1017	5	3	0	8	116	0.0824742	0.266667	0.114061	2.33793	0.0689655	3	2	2	7	137	0.0721649	0.212121	0.127442
TCGA-E2-A14S	0	0	0	0	30	0	2	0	2	28	1148	1	2	1	4	294	1	2	0	3	247	0	0	12	12	331	2	1	6	9	276	0	1	0	1	42	0.0333333	0.111111	0.152174	0.730159	0.0238095	0	0	0	0	44	0	0	0.132931
TCGA-E2-A14T	0	0	0	0	31	0	2	4	6	25	1025	0	0	1	1	238	3	0	0	3	217	1	2	7	10	289	3	2	6	11	281	1	0	0	1	30	0.0322581	0.0909091	0.106762	0.851515	0.0333333	1	0	0	1	44	0.0322581	0.1	0.152249
TCGA-E2-A14U	0	0	1	1	15	0	1	1	2	13	533	1	1	0	2	135	0	0	0	0	107	0	5	2	7	147	0	1	3	4	144	0	1	1	2	23	0.133333	0.5	0.159722	3.13043	0.0869565	0	0	1	1	19	0.0666667	0.142857	0.129252
TCGA-E2-A14V	0	0	0	0	70	0	2	1	3	67	2747	3	1	0	4	722	1	4	2	7	728	4	6	13	23	623	11	7	15	33	674	8	1	2	11	107	0.157143	0.333333	0.158754	2.09969	0.102804	2	0	5	7	101	0.1	0.304348	0.162119
TCGA-E2-A14W	0	0	0	0	78	0	0	10	10	67	2747	4	4	5	13	690	3	3	1	7	632	8	4	9	21	706	10	5	11	26	719	4	0	1	5	91	0.0641026	0.192308	0.126565	1.51944	0.0549451	2	0	0	2	105	0.025641	0.0952381	0.148725
TCGA-E2-A14X	0	0	0	0	24	0	1	0	1	23	943	0	2	0	2	231	0	1	0	1	225	2	2	9	13	238	3	1	3	7	249	0	0	0	0	32	0	0	0.128514	0	0	1	0	1	2	28	0.0833333	0.153846	0.117647
TCGA-E2-A14Y	0	0	0	0	33	0	1	4	5	28	1148	2	2	0	4	258	0	1	0	1	258	4	2	6	12	324	4	0	7	11	308	1	0	3	4	34	0.121212	0.363636	0.11039	3.29412	0.117647	2	0	3	5	38	0.151515	0.416667	0.117284
TCGA-E2-A14Z	0	0	0	0	57	0	1	1	2	54	2214	0	0	2	2	587	2	4	1	7	510	2	6	18	26	580	5	3	11	19	537	1	1	3	5	67	0.0877193	0.263158	0.124767	2.10919	0.0746269	1	1	7	9	89	0.157895	0.346154	0.153448
TCGA-E2-A150	0	0	0	0	43	0	0	1	1	41	1681	0	3	1	4	408	4	1	4	9	400	4	5	8	17	432	2	3	6	11	441	0	2	0	2	68	0.0465116	0.181818	0.154195	1.17914	0.0294118	1	2	0	3	56	0.0697674	0.176471	0.12963
TCGA-E2-A152	0	0	0	0	110	0	0	1	1	109	4469	1	3	2	6	1114	0	1	0	1	1093	16	6	29	51	1141	21	8	22	51	1121	17	3	10	30	185	0.272727	0.588235	0.165031	3.56439	0.162162	12	1	16	29	168	0.263636	0.568627	0.147239
TCGA-E2-A153	0	0	0	0	20	0	0	1	1	19	779	0	0	0	0	196	0	2	1	3	188	1	0	5	6	184	0	2	8	10	211	0	0	1	1	33	0.05	0.1	0.156398	0.639394	0.030303	0	0	1	1	25	0.05	0.166667	0.13587
TCGA-E2-A154	0	0	0	0	38	0	0	1	1	37	1517	2	1	2	5	346	0	0	2	2	378	0	8	7	15	404	2	3	10	15	389	0	1	1	2	63	0.0526316	0.133333	0.161954	0.82328	0.031746	0	3	0	3	47	0.0789474	0.2	0.116337
TCGA-E2-A155	0	0	0	0	53	0	0	3	3	50	2050	0	3	0	3	472	0	3	0	3	532	1	4	14	19	516	5	3	17	25	530	2	1	4	7	74	0.132075	0.28	0.139623	2.00541	0.0945946	0	0	3	3	78	0.0566038	0.157895	0.151163
TCGA-E2-A156	0	0	0	0	15	0	1	2	3	12	492	0	0	0	0	150	1	1	0	2	91	0	3	5	8	133	2	0	0	2	118	1	0	0	1	13	0.0666667	0.5	0.110169	4.53846	0.0769231	0	0	1	1	27	0.0666667	0.125	0.203008
TCGA-E2-A158	0	0	0	0	81	0	1	1	2	79	3239	4	8	3	15	781	3	2	3	8	790	12	6	10	28	856	7	8	13	28	812	1	0	0	1	124	0.0123457	0.0357143	0.152709	0.233871	0.00806452	2	0	0	2	112	0.0246914	0.0714286	0.130841
TCGA-E2-A159	0	0	0	0	143	1	0	0	0	142	5822	0	1	2	3	1298	2	3	2	7	1482	28	10	22	60	1500	26	10	36	72	1542	21	2	23	46	242	0.321678	0.638889	0.156939	4.07094	0.190083	21	3	9	33	197	0.230769	0.55	0.131333
TCGA-E2-A15A	0	0	0	0	38	0	1	1	2	36	1476	0	2	1	3	326	0	0	2	2	383	5	2	8	15	369	1	5	10	16	398	0	1	1	2	48	0.0526316	0.125	0.120603	1.03646	0.0416667	0	0	2	2	51	0.0526316	0.133333	0.138211
TCGA-E2-A15C	0	0	0	0	29	0	2	1	3	26	1066	0	1	0	1	237	0	1	0	1	211	0	4	9	13	297	3	1	7	11	321	1	0	1	2	35	0.0689655	0.181818	0.109034	1.66753	0.0571429	0	0	0	0	28	0	0	0.0942761
TCGA-E2-A15D	0	0	0	0	28	0	0	1	1	27	1107	0	4	1	5	287	1	4	0	5	275	1	3	3	7	274	0	2	8	10	271	0	1	0	1	36	0.0357143	0.1	0.132841	0.752778	0.0277778	1	2	0	3	41	0.107143	0.428571	0.149635
TCGA-E2-A15E	0	0	1	1	27	0	0	1	1	26	1066	1	4	0	5	244	0	2	0	2	264	1	3	5	9	271	2	2	6	10	287	1	1	0	2	40	0.0740741	0.2	0.139373	1.435	0.05	1	0	1	2	31	0.0740741	0.222222	0.114391
TCGA-E2-A15F	0	0	0	0	21	0	1	1	2	18	738	2	1	0	3	147	0	1	0	1	175	3	1	7	11	209	0	0	3	3	207	0	0	0	0	22	0	0	0.10628	0	0	1	0	0	1	23	0.047619	0.0909091	0.110048
TCGA-E2-A15G	0	0	0	0	56	0	2	2	4	52	2132	2	3	1	6	529	2	4	1	7	480	2	5	18	25	560	1	5	8	14	563	0	0	1	1	65	0.0178571	0.0714286	0.115453	0.618681	0.0153846	0	0	3	3	79	0.0535714	0.12	0.141071
TCGA-E2-A15H	0	0	0	0	30	0	2	2	4	26	1066	0	2	1	3	240	0	2	0	2	220	1	0	9	10	301	0	5	6	11	305	0	0	0	0	30	0	0	0.0983607	0	0	0	0	0	0	35	0	0	0.116279
TCGA-E2-A15I	0	0	1	1	99	0	0	2	2	97	3977	1	9	17	27	809	0	5	21	26	823	6	6	7	19	1207	11	5	9	25	1138	0	0	2	2	90	0.020202	0.08	0.0790861	1.01156	0.0222222	0	2	2	4	97	0.040404	0.210526	0.0803645
TCGA-E2-A15J	0	0	0	0	23	0	0	1	1	22	902	1	1	0	2	209	1	2	1	4	204	1	1	9	11	229	0	3	2	5	260	0	1	1	2	27	0.0869565	0.4	0.103846	3.85185	0.0740741	0	0	0	0	21	0	0	0.0917031
TCGA-E2-A15K	0	0	0	0	39	0	1	2	3	36	1476	1	3	1	5	369	1	1	1	3	356	1	5	5	11	383	2	4	11	17	368	0	1	1	2	52	0.0512821	0.117647	0.141304	0.832579	0.0384615	0	1	0	1	66	0.025641	0.0909091	0.172324
TCGA-E2-A15L	0	0	0	0	30	0	1	1	2	28	1148	1	4	0	5	274	0	1	0	1	272	3	0	8	11	293	1	3	7	11	309	1	1	0	2	42	0.0666667	0.181818	0.135922	1.33766	0.047619	1	0	1	2	47	0.0666667	0.181818	0.16041
TCGA-E2-A15M	0	0	0	0	65	0	0	4	4	61	2501	3	5	2	10	592	1	1	0	2	588	9	3	11	23	620	4	5	17	26	701	2	0	4	6	102	0.0923077	0.230769	0.145506	1.58597	0.0588235	4	0	4	8	89	0.123077	0.347826	0.143548
TCGA-E2-A15O	0	0	0	0	32	0	1	4	5	27	1107	1	0	1	2	246	2	3	1	6	265	2	1	4	7	270	0	4	8	12	326	0	0	1	1	40	0.03125	0.0833333	0.122699	0.679167	0.025	0	0	1	1	32	0.03125	0.142857	0.118519
TCGA-E2-A15P	0	0	0	0	44	0	0	24	24	20	820	1	1	1	3	208	1	3	2	6	193	0	1	7	8	202	0	0	3	3	217	0	0	0	0	26	0	0	0.119816	0	0	0	0	1	1	32	0.0227273	0.125	0.158416
TCGA-E2-A15R	0	0	0	0	39	0	1	1	2	37	1517	3	3	0	6	323	0	0	0	0	324	0	4	14	18	430	2	2	9	13	440	1	0	2	3	38	0.0769231	0.230769	0.0863636	2.67206	0.0789474	0	1	1	2	39	0.0512821	0.111111	0.0906977
TCGA-E2-A15S	0	0	0	0	45	0	0	2	2	43	1763	2	4	3	9	406	1	2	2	5	452	4	8	7	19	427	2	2	6	10	478	1	0	2	3	65	0.0666667	0.3	0.135983	2.20615	0.0461538	0	0	2	2	54	0.0444444	0.105263	0.126464
TCGA-E2-A15T	0	0	0	0	42	0	0	11	11	31	1271	2	2	0	4	323	1	3	0	4	298	2	2	8	12	332	0	2	9	11	318	0	0	0	0	37	0	0	0.116352	0	0	2	1	0	3	41	0.0714286	0.25	0.123494
TCGA-E2-A1AZ	0	0	0	0	51	0	0	1	1	49	2009	0	2	3	5	482	0	1	1	2	459	10	5	11	26	546	3	8	5	16	522	3	1	1	5	69	0.0980392	0.3125	0.132184	2.36413	0.0724638	7	0	3	10	79	0.196078	0.384615	0.144689
TCGA-E2-A1B0	0	0	0	0	38	0	2	0	2	36	1476	0	4	0	4	345	1	4	2	7	365	1	2	9	12	385	1	2	10	13	381	1	0	2	3	58	0.0789474	0.230769	0.152231	1.51592	0.0517241	0	0	1	1	56	0.0263158	0.0833333	0.145455
TCGA-E2-A1B1	0	0	0	0	12	0	0	1	1	11	451	0	0	1	1	126	0	0	0	0	130	1	0	4	5	97	3	0	2	5	98	1	0	1	2	20	0.166667	0.4	0.204082	1.96	0.1	0	0	0	0	20	0	0	0.206186
TCGA-E2-A1B4	0	0	0	0	30	0	1	0	1	29	1189	0	3	1	4	310	0	2	2	4	267	1	2	7	10	316	0	4	7	11	296	0	0	2	2	40	0.0666667	0.181818	0.135135	1.34545	0.05	1	0	3	4	43	0.133333	0.4	0.136076
TCGA-E2-A1B5	0	1	0	1	13	1	1	1	2	10	410	0	0	0	0	99	0	0	0	0	109	1	1	5	7	82	0	0	3	3	120	0	0	1	1	20	0.0769231	0.333333	0.166667	2	0.05	1	0	2	3	17	0.230769	0.428571	0.207317
TCGA-E2-A1B6	0	0	0	0	9	0	0	0	0	9	369	0	1	0	1	75	0	0	0	0	82	0	2	1	3	119	1	0	4	5	93	0	0	0	0	18	0	0	0.193548	0	0	0	0	0	0	14	0	0	0.117647
TCGA-E2-A1BC	0	0	0	0	30	0	0	3	3	27	1107	1	1	0	2	283	0	2	1	3	270	5	4	5	14	284	1	2	5	8	270	0	1	0	1	42	0.0333333	0.125	0.155556	0.803571	0.0238095	2	0	0	2	37	0.0666667	0.142857	0.130282
TCGA-E2-A1BD	0	0	0	0	29	0	1	3	4	25	1025	2	2	1	5	262	0	0	0	0	238	0	5	1	6	264	2	1	11	14	261	1	0	1	2	40	0.0689655	0.142857	0.153257	0.932143	0.05	0	2	0	2	42	0.0689655	0.333333	0.159091
TCGA-E2-A1IE	0	0	0	0	17	0	0	0	0	17	697	0	1	1	2	178	0	0	1	1	172	1	1	5	7	175	0	2	5	7	172	0	0	0	0	27	0	0	0.156977	0	0	0	0	0	0	32	0	0	0.182857
TCGA-E2-A1IF	0	0	0	0	15	0	1	2	3	12	492	0	2	2	4	124	0	2	0	2	116	0	0	1	1	103	0	2	3	5	149	0	0	0	0	18	0	0	0.120805	0	0	0	0	0	0	14	0	0	0.135922
TCGA-E2-A1IG	0	0	0	0	37	0	3	2	5	32	1312	2	2	2	6	369	1	4	0	5	318	1	1	8	10	308	3	3	5	11	317	0	0	0	0	49	0	0	0.154574	0	0	0	1	2	3	51	0.0810811	0.3	0.165584
TCGA-E2-A1IH	0	0	0	0	60	0	1	1	2	57	2337	2	4	2	8	583	2	3	0	5	604	5	7	13	25	572	6	3	10	19	578	5	1	4	10	85	0.166667	0.526316	0.147059	3.57895	0.117647	3	2	5	10	86	0.166667	0.4	0.15035
TCGA-E2-A1II	0	0	0	0	27	0	0	3	3	24	984	2	1	1	4	232	3	1	4	8	239	1	0	2	3	260	4	1	4	9	253	1	0	0	1	28	0.037037	0.111111	0.110672	1.00397	0.0357143	0	0	0	0	33	0	0	0.126923
TCGA-E2-A1IJ	0	0	0	0	18	0	1	3	4	13	533	0	0	1	1	137	0	1	1	2	136	0	3	4	7	138	0	2	1	3	122	0	2	0	2	17	0.111111	0.666667	0.139344	4.78431	0.117647	0	0	0	0	18	0	0	0.130435
TCGA-E2-A1IK	0	0	0	0	13	0	1	1	2	11	451	0	1	1	2	110	3	1	0	4	108	1	2	1	4	130	0	0	1	1	103	0	0	0	0	19	0	0	0.184466	0	0	1	0	0	1	18	0.0769231	0.25	0.138462
TCGA-E2-A1IL	0	0	0	0	20	0	1	2	3	17	697	0	2	1	3	159	0	1	1	2	166	1	3	5	9	169	0	0	3	3	203	0	0	0	0	19	0	0	0.0935961	0	0	0	0	0	0	18	0	0	0.106509
TCGA-E2-A1IN	0	0	0	0	185	0	0	2	2	182	7462	5	5	4	14	1779	0	1	0	1	1813	22	12	44	78	1992	45	4	40	89	1878	34	0	27	61	277	0.32973	0.685393	0.147497	4.64682	0.220217	17	3	26	46	308	0.248649	0.589744	0.154618
TCGA-E2-A1IO	0	0	0	0	13	0	2	0	2	11	451	1	0	0	1	118	1	1	0	2	110	0	1	3	4	108	0	1	3	4	115	0	0	0	0	17	0	0	0.147826	0	0	0	0	1	1	21	0.0769231	0.25	0.194444
TCGA-E2-A1IU	0	0	0	0	20	0	0	3	3	17	697	1	0	0	1	174	0	2	0	2	154	1	3	4	8	185	2	0	4	6	184	0	0	2	2	30	0.1	0.333333	0.163043	2.04444	0.0666667	0	0	0	0	23	0	0	0.124324
TCGA-E2-A1L6	0	0	0	0	18	0	0	2	2	16	656	0	2	0	2	161	1	1	0	2	148	1	0	6	7	186	1	1	3	5	161	0	0	0	0	18	0	0	0.111801	0	0	0	0	1	1	28	0.0555556	0.142857	0.150538
TCGA-E2-A1L7	0	0	0	0	60	0	0	2	2	57	2337	2	7	4	13	518	3	2	4	9	595	3	5	7	15	596	6	5	9	20	628	2	1	2	5	89	0.0833333	0.25	0.14172	1.76404	0.0561798	1	0	0	1	82	0.0166667	0.0666667	0.137584
TCGA-E2-A1L8	0	0	0	0	26	0	0	1	1	25	1025	1	4	3	8	279	0	1	1	2	236	0	2	6	8	271	4	1	2	7	239	2	0	1	3	33	0.115385	0.428571	0.138075	3.1039	0.0909091	0	0	2	2	43	0.0769231	0.25	0.158672
TCGA-E2-A1L9	0	0	0	0	22	0	1	1	2	20	820	0	0	0	0	200	1	3	0	4	208	0	2	6	8	204	1	3	4	8	208	0	0	1	1	24	0.0454545	0.125	0.115385	1.08333	0.0416667	0	0	0	0	22	0	0	0.107843
TCGA-E2-A1LA	0	0	0	0	77	0	1	3	4	72	2952	2	6	4	12	726	6	5	2	13	668	8	6	11	25	740	11	5	6	22	818	2	0	0	2	95	0.025974	0.0909091	0.116137	0.782775	0.0210526	1	3	0	4	89	0.0519481	0.16	0.12027
TCGA-E2-A1LB	0	0	0	0	37	0	0	2	2	34	1394	2	1	1	4	363	1	2	1	4	356	6	0	7	13	326	1	3	9	13	349	1	1	4	6	44	0.162162	0.461538	0.126074	3.66084	0.136364	6	0	4	10	59	0.27027	0.769231	0.180982
TCGA-E2-A1LE	0	0	0	0	64	0	2	1	3	61	2501	2	1	3	6	609	1	3	0	4	584	4	9	16	29	692	4	7	11	22	616	3	1	3	7	91	0.109375	0.318182	0.147727	2.15385	0.0769231	1	2	2	5	95	0.078125	0.172414	0.137283
TCGA-E2-A1LG	0	0	0	0	120	0	1	2	3	117	4797	0	1	0	1	1140	1	1	0	2	1158	21	7	26	54	1262	21	4	35	60	1237	16	2	19	37	178	0.308333	0.616667	0.143897	4.28549	0.207865	18	3	11	32	199	0.266667	0.592593	0.157686
TCGA-E2-A1LH	0	0	0	0	143	0	1	7	8	132	5412	7	9	3	19	1377	5	5	6	16	1367	19	7	16	42	1312	29	10	16	55	1356	9	3	5	17	226	0.118881	0.309091	0.166667	1.85455	0.0752212	10	2	4	16	219	0.111888	0.380952	0.166921
TCGA-E2-A1LI	0	0	0	0	11	0	0	0	0	11	451	0	0	0	0	90	0	1	0	1	106	5	0	1	6	132	1	2	1	4	123	0	0	1	1	14	0.0909091	0.25	0.113821	2.19643	0.0714286	1	0	0	1	11	0.0909091	0.166667	0.0833333
TCGA-E2-A1LK	0	0	0	0	43	0	3	5	8	35	1435	0	1	0	1	301	1	2	4	7	349	0	2	10	12	384	2	1	12	15	401	2	0	0	2	49	0.0465116	0.133333	0.122195	1.09116	0.0408163	0	1	0	1	37	0.0232558	0.0833333	0.0963542
TCGA-E2-A1LL	0	0	0	0	23	0	0	1	1	22	902	0	0	0	0	187	2	4	1	7	241	1	1	3	5	218	6	1	3	10	256	2	0	0	2	36	0.0869565	0.2	0.140625	1.42222	0.0555556	1	0	0	1	27	0.0434783	0.2	0.123853
TCGA-E2-A1LS	0	0	0	0	70	0	2	7	9	60	2460	5	4	2	11	575	5	9	0	14	600	4	11	11	26	656	3	2	4	9	629	2	0	0	2	87	0.0285714	0.222222	0.138315	1.60664	0.0229885	2	3	0	5	87	0.0714286	0.192308	0.132622
TCGA-E2-A2P5	0	0	1	1	84	0	2	1	3	81	3321	0	3	1	4	796	1	1	2	4	799	7	7	27	41	874	7	7	18	32	852	5	2	3	10	119	0.119048	0.3125	0.139671	2.23739	0.0840336	2	3	9	14	122	0.166667	0.341463	0.139588
TCGA-E2-A2P6	0	1	0	1	135	2	2	5	7	126	5166	1	1	1	3	1266	2	1	1	4	1269	12	4	38	54	1269	11	2	52	65	1362	10	0	32	42	201	0.311111	0.646154	0.147577	4.37842	0.208955	9	1	24	34	191	0.251852	0.62963	0.150512
TCGA-E2-A3DX	0	0	0	0	11	0	0	1	1	10	410	1	0	0	1	133	0	0	0	0	102	0	2	2	4	85	0	1	4	5	90	0	0	1	1	18	0.0909091	0.2	0.2	1	0.0555556	0	0	1	1	21	0.0909091	0.25	0.247059
TCGA-E2-A56Z	0	0	0	0	45	2	0	7	7	36	1476	0	4	1	5	338	2	4	1	7	340	2	3	10	15	382	2	0	7	9	416	0	0	0	0	37	0	0	0.0889423	0	0	0	0	2	2	36	0.0444444	0.133333	0.0942408
TCGA-E2-A570	0	0	0	0	26	0	2	1	3	23	943	0	2	0	2	243	0	1	2	3	214	1	1	4	6	237	2	3	7	12	249	0	0	0	0	33	0	0	0.13253	0	0	0	1	0	1	36	0.0384615	0.166667	0.151899
TCGA-E2-A573	0	0	0	0	46	1	0	3	3	42	1722	0	1	0	1	417	3	7	0	10	490	5	5	4	14	407	5	3	9	17	408	2	1	1	4	77	0.0869565	0.235294	0.188725	1.24675	0.0519481	0	2	1	3	54	0.0652174	0.214286	0.132678
TCGA-E2-A574	0	0	0	0	104	0	1	4	5	99	4059	4	3	3	10	1012	0	2	3	5	907	12	5	30	47	1052	12	1	24	37	1088	4	0	5	9	147	0.0865385	0.243243	0.13511	1.80033	0.0612245	8	3	13	24	157	0.230769	0.510638	0.14924
TCGA-E9-A1N3	0	0	0	0	24	0	2	0	2	22	902	1	0	0	1	216	2	1	2	5	232	1	4	3	8	222	1	3	4	8	232	1	1	0	2	28	0.0833333	0.25	0.12069	2.07143	0.0714286	0	1	0	1	38	0.0416667	0.125	0.171171
TCGA-E9-A1N4	0	0	0	0	23	0	0	0	0	23	943	0	2	0	2	226	1	0	0	1	192	3	3	7	13	291	0	1	6	7	234	0	0	1	1	23	0.0434783	0.142857	0.0982906	1.45342	0.0434783	2	1	3	6	43	0.26087	0.461538	0.147766
TCGA-E9-A1N5	0	1	0	1	28	0	0	0	0	27	1107	0	3	1	4	294	2	3	0	5	273	0	2	6	8	266	4	1	5	10	274	2	0	1	3	49	0.107143	0.3	0.178832	1.67755	0.0612245	0	0	2	2	46	0.0714286	0.25	0.172932
TCGA-E9-A1N8	0	0	0	0	25	0	1	2	3	22	902	2	3	2	7	246	1	1	1	3	231	1	3	2	6	211	2	1	3	6	214	1	0	1	2	34	0.08	0.333333	0.158879	2.09804	0.0588235	1	1	1	3	37	0.12	0.5	0.175355
TCGA-E9-A1N9	0	0	0	0	46	0	0	2	2	43	1763	3	3	0	6	424	1	4	0	5	478	4	5	8	17	393	3	5	7	15	468	0	2	1	3	81	0.0652174	0.2	0.173077	1.15556	0.037037	1	1	1	3	52	0.0652174	0.176471	0.132316
TCGA-E9-A1NA	0	0	0	0	86	0	3	6	9	77	3157	1	3	1	5	771	3	3	3	9	756	5	8	13	26	778	12	10	15	37	852	6	4	2	12	112	0.139535	0.324324	0.131455	2.46718	0.107143	1	1	2	4	114	0.0465116	0.153846	0.14653
TCGA-E9-A1NC	0	0	0	0	105	1	45	8	53	51	2091	1	4	3	8	527	2	1	2	5	505	2	8	10	20	589	5	5	8	18	470	1	1	1	3	65	0.0285714	0.166667	0.138298	1.20513	0.0461538	2	0	3	5	74	0.047619	0.25	0.125637
TCGA-E9-A1ND	0	0	0	0	62	0	1	1	2	60	2460	4	6	3	13	640	2	6	2	10	604	6	4	14	24	571	3	3	7	13	645	1	0	2	3	93	0.0483871	0.230769	0.144186	1.6005	0.0322581	5	2	1	8	78	0.129032	0.333333	0.136602
TCGA-E9-A1NE	0	0	0	0	31	0	0	1	1	30	1230	0	2	0	2	317	3	2	1	6	299	6	3	4	13	325	2	2	5	9	289	0	2	0	2	40	0.0645161	0.222222	0.138408	1.60556	0.05	0	0	1	1	40	0.0322581	0.0769231	0.123077
TCGA-E9-A1NF	0	0	0	0	42	0	3	1	4	38	1558	1	1	1	3	405	1	2	1	4	394	3	5	8	16	355	2	2	11	15	404	0	0	4	4	68	0.0952381	0.266667	0.168317	1.58431	0.0588235	2	2	5	9	51	0.214286	0.5625	0.143662
TCGA-E9-A1NG	0	0	0	0	16	0	0	0	0	16	656	0	2	0	2	181	0	1	0	1	147	0	2	5	7	155	0	3	3	6	173	0	0	0	0	23	0	0	0.132948	0	0	0	1	1	2	30	0.125	0.285714	0.193548
TCGA-E9-A1NH	0	0	0	0	26	0	0	4	4	22	902	1	6	0	7	249	0	3	1	4	249	1	0	3	4	197	0	0	7	7	207	0	0	0	0	37	0	0	0.178744	0	0	1	0	1	2	37	0.0769231	0.5	0.187817
TCGA-E9-A1NI	0	0	0	0	83	0	53	13	66	17	697	1	4	0	5	171	1	0	0	1	172	0	2	6	8	171	1	0	2	3	183	0	0	0	0	26	0	0	0.142077	0	0	0	0	1	1	21	0.0120482	0.125	0.122807
TCGA-E9-A1QZ	0	0	0	0	10	0	0	2	2	8	328	1	2	0	3	96	1	0	0	1	77	0	0	2	2	75	0	2	0	2	80	0	1	0	1	9	0.1	0.5	0.1125	4.44444	0.111111	0	0	0	0	10	0	0	0.133333
TCGA-E9-A1R0	0	0	0	0	24	0	0	0	0	24	984	0	0	0	0	285	1	2	0	3	239	3	0	11	14	258	1	0	6	7	202	1	0	1	2	39	0.0833333	0.285714	0.193069	1.47985	0.0512821	2	0	2	4	41	0.166667	0.285714	0.158915
TCGA-E9-A1R2	0	0	0	0	48	0	0	4	4	44	1804	0	2	0	2	425	6	3	0	9	444	5	7	3	15	436	5	1	12	18	499	0	0	2	2	57	0.0416667	0.111111	0.114228	0.97271	0.0350877	4	1	0	5	59	0.104167	0.333333	0.135321
TCGA-E9-A1R3	0	0	0	0	24	0	1	1	2	22	902	1	2	1	4	232	0	2	0	2	250	1	2	6	9	228	2	1	4	7	192	0	0	0	0	30	0	0	0.15625	0	0	0	0	2	2	31	0.0833333	0.222222	0.135965
TCGA-E9-A1R4	0	0	0	0	93	0	1	1	2	91	3731	1	2	1	4	903	3	3	0	6	937	11	7	17	35	913	13	9	24	46	978	7	5	11	23	153	0.247312	0.5	0.156442	3.19608	0.150327	8	5	11	24	139	0.258065	0.685714	0.152245
TCGA-E9-A1R5	0	0	0	0	34	0	1	1	2	32	1312	2	2	1	5	323	1	1	1	3	334	2	3	8	13	324	0	2	9	11	331	0	0	1	1	46	0.0294118	0.0909091	0.138973	0.65415	0.0217391	1	1	1	3	45	0.0882353	0.230769	0.138889
TCGA-E9-A1R6	0	0	0	0	25	0	2	2	4	21	861	1	0	0	1	233	0	2	0	2	201	1	1	6	8	216	1	3	6	10	211	1	0	0	1	24	0.04	0.1	0.113744	0.879167	0.0416667	0	0	1	1	27	0.04	0.125	0.125
TCGA-E9-A1R7	0	0	0	0	50	0	1	1	2	48	1968	0	1	2	3	463	2	5	2	9	522	2	6	10	18	497	2	3	13	18	486	1	1	4	6	79	0.12	0.333333	0.162551	2.05063	0.0759494	2	1	1	4	71	0.08	0.222222	0.142857
TCGA-E9-A1RA	0	0	0	0	20	0	0	0	0	20	820	0	2	1	3	202	0	2	1	3	194	0	1	5	6	222	0	2	6	8	202	0	1	1	2	27	0.1	0.25	0.133663	1.87037	0.0740741	0	0	2	2	42	0.1	0.333333	0.189189
TCGA-E9-A1RB	0	0	0	0	29	0	0	1	1	28	1148	0	2	0	2	219	0	1	0	1	270	0	3	7	10	319	3	4	8	15	340	0	1	0	1	36	0.0344828	0.0666667	0.105882	0.62963	0.0277778	0	0	0	0	37	0	0	0.115987
TCGA-E9-A1RC	0	0	0	0	45	0	0	3	3	42	1722	1	3	1	5	389	2	3	2	7	461	3	4	7	14	470	2	2	12	16	402	0	0	0	0	60	0	0	0.149254	0	0	1	0	1	2	56	0.0444444	0.142857	0.119149
TCGA-E9-A1RD	0	0	0	0	23	0	2	0	2	21	861	0	0	0	0	190	0	1	0	1	199	3	1	8	12	223	2	2	4	8	249	0	0	0	0	22	0	0	0.0883534	0	0	1	0	4	5	31	0.217391	0.416667	0.139013
TCGA-E9-A1RE	0	0	0	0	41	0	1	2	3	38	1558	0	3	1	4	380	1	2	0	3	356	2	3	10	15	401	1	3	12	16	421	1	0	1	2	49	0.0487805	0.125	0.11639	1.07398	0.0408163	0	1	1	2	56	0.0487805	0.133333	0.139651
TCGA-E9-A1RF	0	0	0	0	125	0	2	4	6	119	4879	3	3	2	8	1235	1	6	4	11	1212	18	16	19	53	1207	14	14	19	47	1225	3	3	1	7	174	0.056	0.148936	0.142041	1.04854	0.0402299	5	2	1	8	193	0.064	0.150943	0.159901
TCGA-E9-A1RG	0	0	0	0	36	0	1	0	1	35	1435	1	2	1	4	358	0	4	2	6	389	1	3	9	13	355	5	3	4	12	333	2	0	2	4	52	0.111111	0.333333	0.156156	2.13462	0.0769231	0	0	1	1	47	0.0277778	0.0769231	0.132394
TCGA-E9-A1RH	0	0	0	0	77	0	0	5	5	72	2952	1	1	2	4	716	2	6	0	8	744	6	7	16	29	758	7	6	18	31	734	1	1	2	4	94	0.0519481	0.129032	0.128065	1.00755	0.0425532	4	3	5	12	113	0.155844	0.413793	0.149077
TCGA-E9-A1RI	0	0	0	0	16	0	1	1	2	14	574	1	0	0	1	151	0	0	0	0	134	1	3	5	9	144	0	1	3	4	145	0	0	0	0	23	0	0	0.158621	0	0	0	2	2	4	29	0.25	0.444444	0.201389
TCGA-E9-A226	0	0	0	0	31	0	1	3	4	27	1107	1	2	0	3	275	1	1	1	3	255	2	1	7	10	288	4	4	3	11	289	3	0	1	4	29	0.129032	0.363636	0.100346	3.62382	0.137931	2	1	4	7	37	0.225806	0.7	0.128472
TCGA-E9-A227	0	0	0	0	12	0	1	1	2	10	410	0	1	0	1	105	0	0	0	0	110	2	0	2	4	97	1	0	4	5	98	0	0	1	1	19	0.0833333	0.2	0.193878	1.03158	0.0526316	1	0	1	2	15	0.166667	0.5	0.154639
TCGA-E9-A228	0	1	0	1	39	0	0	0	0	39	1599	1	1	1	3	393	1	2	1	4	384	3	1	14	18	437	1	3	10	14	385	1	0	4	5	54	0.128205	0.357143	0.14026	2.5463	0.0925926	2	0	4	6	73	0.153846	0.333333	0.167048
TCGA-E9-A229	0	0	0	0	21	0	0	2	2	19	779	0	1	0	1	200	0	2	0	2	182	2	1	6	9	186	1	1	5	7	211	1	0	1	2	23	0.0952381	0.285714	0.109005	2.62112	0.0869565	1	0	1	2	18	0.0952381	0.222222	0.0967742
TCGA-E9-A22A	0	0	0	0	29	0	0	1	1	28	1148	0	2	0	2	284	3	1	2	6	284	2	1	4	7	318	5	2	6	13	262	3	0	3	6	37	0.206897	0.461538	0.141221	3.26819	0.162162	0	1	1	2	35	0.0689655	0.285714	0.110063
TCGA-E9-A22B	0	0	0	0	51	0	0	0	0	51	2091	1	4	1	6	513	3	4	3	10	520	4	1	11	16	485	3	2	14	19	573	1	1	5	7	79	0.137255	0.368421	0.137871	2.67222	0.0886076	2	0	3	5	71	0.0980392	0.3125	0.146392
TCGA-E9-A22D	0	0	0	0	17	0	1	1	2	15	615	0	1	0	1	143	0	1	1	2	148	1	0	3	4	154	1	0	7	8	170	0	0	0	0	22	0	0	0.129412	0	0	1	0	0	1	18	0.0588235	0.25	0.116883
TCGA-E9-A22E	0	0	0	0	77	0	1	3	4	73	2993	2	4	3	9	678	7	4	2	13	806	9	6	12	27	743	8	9	7	24	766	3	2	1	6	124	0.0779221	0.25	0.16188	1.54435	0.0483871	3	2	4	9	101	0.116883	0.333333	0.135935
TCGA-E9-A22G	0	0	0	0	90	0	1	6	7	83	3403	2	6	4	12	802	4	12	2	18	853	6	7	9	22	859	11	11	9	31	889	3	2	0	5	126	0.0555556	0.16129	0.141732	1.13799	0.0396825	2	4	2	8	127	0.0888889	0.363636	0.147846
TCGA-E9-A22H	0	0	0	0	18	0	3	1	4	14	574	1	1	0	2	143	1	0	0	1	148	1	0	6	7	152	2	0	2	4	131	0	0	0	0	21	0	0	0.160305	0	0	0	0	0	0	17	0	0	0.111842
TCGA-E9-A243	0	0	0	0	59	0	0	2	2	56	2296	1	3	1	5	527	5	5	1	11	574	10	3	10	23	623	4	5	8	17	572	2	2	2	6	89	0.101695	0.352941	0.155594	2.26834	0.0674157	2	1	3	6	87	0.101695	0.26087	0.139647
TCGA-E9-A244	0	0	0	0	77	0	2	1	3	74	3034	3	5	3	11	648	4	2	4	10	779	10	9	9	28	825	4	6	15	25	782	0	3	1	4	107	0.0519481	0.16	0.136829	1.16935	0.0373832	1	1	3	5	89	0.0649351	0.178571	0.107879
TCGA-E9-A245	0	0	0	0	18	0	2	1	3	15	615	0	1	0	1	144	0	3	0	3	179	0	4	1	5	124	1	3	2	6	168	0	2	0	2	28	0.111111	0.333333	0.166667	2	0.0714286	0	3	1	4	19	0.222222	0.8	0.153226
TCGA-E9-A247	0	0	0	0	30	0	0	1	1	29	1189	0	2	0	2	312	0	1	1	2	288	1	3	7	11	281	5	2	7	14	308	0	0	0	0	51	0	0	0.165584	0	0	1	1	0	2	51	0.0666667	0.181818	0.181495
TCGA-E9-A248	0	0	0	0	15	0	0	2	2	13	533	1	0	0	1	122	0	1	0	1	111	1	0	4	5	165	1	1	4	6	135	0	0	0	0	15	0	0	0.111111	0	0	0	0	1	1	20	0.0666667	0.2	0.121212
TCGA-E9-A249	0	0	0	0	15	0	0	1	1	14	574	0	0	0	0	121	1	1	0	2	127	0	2	2	4	176	2	3	3	8	150	0	0	0	0	19	0	0	0.126667	0	0	0	0	1	1	19	0.0666667	0.25	0.107955
TCGA-E9-A24A	0	0	0	0	18	0	1	1	2	16	656	1	2	1	4	180	2	0	0	2	140	0	3	5	8	181	0	2	0	2	155	0	1	0	1	25	0.0555556	0.5	0.16129	3.1	0.04	0	1	0	1	29	0.0555556	0.125	0.160221
TCGA-E9-A295	0	0	0	0	67	0	0	4	4	63	2583	1	2	2	5	672	1	3	0	4	625	6	17	13	36	659	3	6	9	18	627	1	1	3	5	89	0.0746269	0.277778	0.141946	1.95693	0.0561798	2	4	0	6	102	0.0895522	0.166667	0.15478
TCGA-E9-A2JS	0	0	0	0	66	0	2	2	4	61	2501	0	3	0	3	557	0	1	0	1	585	0	10	21	31	685	3	12	11	26	674	0	2	2	4	98	0.0606061	0.153846	0.145401	1.05808	0.0408163	0	1	1	2	84	0.030303	0.0645161	0.122628
TCGA-E9-A2JT	0	0	0	0	4	0	0	0	0	4	164	0	0	0	0	48	0	0	0	0	35	2	0	0	2	43	1	0	1	2	38	1	0	1	2	6	0.5	1	0.157895	6.33333	0.333333	2	0	0	2	13	0.5	1	0.302326
TCGA-E9-A3HO	0	0	0	0	59	1	1	4	5	53	2173	2	4	1	7	568	1	4	2	7	573	5	13	7	25	515	5	2	7	14	517	1	0	0	1	88	0.0169492	0.0714286	0.170213	0.419643	0.0113636	1	1	2	4	81	0.0677966	0.16	0.157282
TCGA-E9-A3Q9	0	0	0	0	37	0	1	6	7	30	1230	1	2	2	5	299	0	4	0	4	286	4	1	3	8	338	4	3	6	13	307	2	0	0	2	39	0.0540541	0.153846	0.127036	1.21105	0.0512821	1	0	0	1	49	0.027027	0.125	0.14497
TCGA-E9-A3QA	0	0	0	0	57	0	0	0	0	57	2337	1	3	1	5	619	2	1	2	5	559	9	10	9	28	614	5	3	11	19	545	3	0	6	9	86	0.157895	0.473684	0.157798	3.00184	0.104651	6	1	3	10	91	0.175439	0.357143	0.148208
TCGA-E9-A3X8	0	0	0	0	18	0	2	0	2	16	656	0	0	1	1	164	0	1	0	1	150	2	1	3	6	178	3	0	5	8	164	1	0	0	1	17	0.0555556	0.125	0.103659	1.20588	0.0588235	1	0	1	2	31	0.111111	0.333333	0.174157
TCGA-E9-A54X	0	0	0	0	25	1	0	2	2	21	861	3	2	1	6	178	0	1	0	1	196	0	0	7	7	249	0	3	4	7	238	0	0	1	1	32	0.04	0.142857	0.134454	1.0625	0.03125	0	0	0	0	25	0	0	0.100402
TCGA-E9-A54Y	0	0	0	0	39	0	2	3	5	34	1394	0	2	0	2	364	0	1	1	2	288	0	5	6	11	369	1	6	12	19	373	0	2	2	4	43	0.102564	0.210526	0.115282	1.82619	0.0930233	0	1	1	2	44	0.0512821	0.181818	0.119241
TCGA-E9-A5FK	0	0	0	0	15	0	0	2	2	13	533	0	2	1	3	136	0	2	1	3	126	0	1	2	3	131	1	0	3	4	140	0	0	0	0	16	0	0	0.114286	0	0	0	0	0	0	14	0	0	0.10687
TCGA-E9-A5FL	0	0	0	0	80	0	1	1	2	77	3157	2	3	4	9	680	1	4	3	8	776	9	7	12	28	820	11	5	16	32	881	5	0	4	9	124	0.1125	0.28125	0.140749	1.99824	0.0725806	5	1	1	7	97	0.0875	0.25	0.118293
TCGA-E9-A5UO	0	1	0	1	33	0	4	3	7	26	1066	0	2	0	2	240	3	1	0	4	247	1	3	6	10	290	2	2	6	10	289	0	0	1	1	21	0.030303	0.1	0.0726644	1.37619	0.047619	0	0	0	0	33	0	0	0.113793
TCGA-E9-A5UP	0	0	0	0	27	0	1	3	4	23	943	2	2	0	4	245	2	0	1	3	234	1	1	6	8	226	1	2	5	8	238	1	0	0	1	36	0.037037	0.125	0.151261	0.826389	0.0277778	0	1	0	1	33	0.037037	0.125	0.146018
TCGA-EW-A1IW	0	0	0	0	77	0	1	3	4	73	2993	3	4	0	7	766	1	2	1	4	738	5	7	19	31	711	9	0	22	31	778	5	0	13	18	137	0.233766	0.580645	0.176093	3.29739	0.131387	4	1	6	11	113	0.142857	0.354839	0.158931
TCGA-EW-A1IX	0	0	0	0	17	0	0	2	2	15	615	0	1	0	1	168	0	0	0	0	150	1	1	4	6	154	5	0	3	8	143	4	0	2	6	25	0.352941	0.75	0.174825	4.29	0.24	0	1	3	4	23	0.235294	0.666667	0.149351
TCGA-EW-A1IY	0	0	0	0	23	0	0	1	1	22	902	0	1	0	1	217	0	1	0	1	229	2	1	9	12	221	2	0	6	8	235	1	0	3	4	31	0.173913	0.5	0.131915	3.79032	0.129032	2	0	2	4	42	0.173913	0.333333	0.190045
TCGA-EW-A1IZ	0	0	0	0	307	0	9	17	26	281	11521	2	34	1	37	2738	4	33	4	41	2840	0	14	83	97	2963	2	16	88	106	2980	0	0	2	2	415	0.00651466	0.0188679	0.139262	0.135485	0.00481928	0	1	3	4	393	0.0130293	0.0412371	0.132636
TCGA-EW-A1J1	0	0	0	0	19	0	1	0	1	18	738	2	0	1	3	170	1	0	0	1	185	2	4	3	9	199	0	0	5	5	184	0	0	0	0	22	0	0	0.119565	0	0	0	1	0	1	27	0.0526316	0.111111	0.135678
TCGA-EW-A1J2	0	0	0	0	27	0	1	0	1	26	1066	1	2	1	4	233	2	1	0	3	282	2	2	2	6	252	0	1	12	13	299	0	0	3	3	51	0.111111	0.230769	0.170569	1.35294	0.0588235	1	0	0	1	33	0.037037	0.166667	0.130952
TCGA-EW-A1J3	0	1	0	1	25	0	0	1	1	24	984	0	4	1	5	225	1	2	0	3	252	2	0	5	7	271	2	1	6	9	236	0	0	2	2	37	0.08	0.222222	0.15678	1.41742	0.0540541	0	0	1	1	40	0.04	0.142857	0.147601
TCGA-EW-A1J5	0	1	0	1	400	0	1	1	2	398	16318	0	0	0	0	4117	0	2	0	2	4153	62	6	115	183	3965	80	17	116	213	4083	59	10	75	144	722	0.36	0.676056	0.176831	3.82318	0.199446	49	6	87	142	705	0.355	0.775956	0.177806
TCGA-EW-A1J6	0	0	0	0	41	0	1	2	3	37	1517	1	2	0	3	369	0	2	0	2	352	4	6	12	22	406	2	2	6	10	390	0	0	1	1	47	0.0243902	0.1	0.120513	0.829787	0.0212766	0	0	0	0	65	0	0	0.160099
TCGA-EW-A1OV	0	0	0	0	87	0	0	1	1	86	3526	1	2	1	4	872	0	0	0	0	902	9	2	25	36	889	8	5	33	46	863	5	0	19	24	167	0.275862	0.521739	0.193511	2.69617	0.143713	5	2	14	21	143	0.241379	0.583333	0.160855
TCGA-EW-A1OX	0	0	0	0	21	0	3	3	6	15	615	0	0	1	1	171	3	1	0	4	159	1	1	3	5	154	2	0	3	5	131	0	0	1	1	23	0.047619	0.2	0.175573	1.13913	0.0434783	1	0	1	2	26	0.0952381	0.4	0.168831
TCGA-EW-A1OY	0	0	0	0	60	0	1	3	4	54	2214	2	2	0	4	484	3	2	0	5	549	6	4	18	28	606	0	3	14	17	575	0	1	1	2	72	0.0333333	0.117647	0.125217	0.939542	0.0277778	1	1	3	5	80	0.0833333	0.178571	0.132013
TCGA-EW-A1OZ	0	0	0	0	47	0	0	3	3	44	1804	0	1	1	2	427	0	2	4	6	408	4	1	13	18	470	4	4	10	18	499	1	2	1	4	64	0.0851064	0.222222	0.128257	1.73264	0.0625	2	0	4	6	62	0.12766	0.333333	0.131915
TCGA-EW-A1P0	0	0	0	0	23	0	1	2	3	20	820	0	3	0	3	227	2	1	0	3	221	3	1	3	7	175	0	3	4	7	197	0	0	0	0	33	0	0	0.167513	0	0	1	1	0	2	32	0.0869565	0.285714	0.182857
TCGA-EW-A1P1	0	0	0	0	1	0	0	0	0	1	41	0	0	0	0	9	0	0	0	0	7	0	0	0	0	10	0	0	1	1	15	0	0	0	0	1	0	0	0.0666667	0	0	0	0	0	0	0	0	NA	0
TCGA-EW-A1P3	0	0	0	0	12	0	1	1	2	10	410	0	0	0	0	102	1	1	1	3	93	0	0	4	4	121	0	1	2	3	94	0	0	1	1	13	0.0833333	0.333333	0.138298	2.41026	0.0769231	0	0	1	1	15	0.0833333	0.25	0.123967
TCGA-EW-A1P4	0	0	0	0	56	0	0	3	3	53	2173	2	7	1	10	468	2	6	1	9	605	4	4	10	18	512	7	5	4	16	588	3	0	0	3	102	0.0535714	0.1875	0.173469	1.08088	0.0294118	2	1	0	3	54	0.0535714	0.166667	0.105469
TCGA-EW-A1P5	0	0	0	0	17	0	1	1	2	15	615	0	0	1	1	136	0	2	0	2	121	1	1	6	8	177	0	2	2	4	181	0	0	0	0	20	0	0	0.110497	0	0	1	0	0	1	27	0.0588235	0.125	0.152542
TCGA-EW-A1P6	0	0	0	0	20	0	1	1	2	18	738	1	3	1	5	169	1	1	0	2	189	0	1	5	6	181	1	0	4	5	199	0	0	1	1	23	0.05	0.2	0.115578	1.73043	0.0434783	0	0	0	0	15	0	0	0.0828729
TCGA-EW-A1P7	0	0	0	0	7	0	0	1	1	6	246	0	0	0	0	52	1	1	0	2	57	1	0	2	3	80	1	0	0	1	57	0	0	0	0	2	0	0	0.0350877	0	0	0	0	0	0	11	0	0	0.1375
TCGA-EW-A1P8	0	0	0	0	37	0	0	2	2	35	1435	0	2	2	4	335	1	1	0	2	361	6	2	10	18	392	5	1	5	11	347	0	0	0	0	38	0	0	0.10951	0	0	1	1	1	3	51	0.0810811	0.166667	0.130102
TCGA-EW-A1PA	0	0	0	0	33	0	0	1	1	32	1312	2	1	1	4	293	2	2	1	5	334	4	2	3	9	303	4	1	9	14	382	0	1	2	3	57	0.0909091	0.214286	0.149215	1.43609	0.0526316	2	0	0	2	38	0.0606061	0.222222	0.125413
TCGA-EW-A1PB	0	0	0	0	131	0	0	4	4	127	5207	3	0	5	8	1341	3	2	0	5	1224	23	6	26	55	1309	29	11	19	59	1333	15	3	7	25	193	0.19084	0.423729	0.144786	2.92658	0.129534	13	2	14	29	208	0.221374	0.527273	0.1589
TCGA-EW-A1PC	0	0	0	0	108	0	1	1	2	106	4346	4	6	11	21	1072	2	2	6	10	1062	8	9	20	37	1080	8	7	23	38	1132	6	1	8	15	148	0.138889	0.394737	0.130742	3.0192	0.101351	3	1	6	10	172	0.0925926	0.27027	0.159259
TCGA-EW-A1PD	0	0	0	0	67	1	0	1	1	64	2624	0	2	0	2	628	4	2	6	12	688	8	6	10	24	631	7	5	14	26	677	2	1	4	7	104	0.104478	0.269231	0.153619	1.75259	0.0673077	3	0	1	4	79	0.0597015	0.166667	0.125198
TCGA-EW-A1PE	0	1	0	1	29	0	0	4	4	25	1025	1	3	0	4	256	0	1	1	2	242	2	2	3	7	252	1	2	9	12	275	0	0	3	3	38	0.103448	0.25	0.138182	1.80921	0.0789474	0	0	0	0	39	0	0	0.154762
TCGA-EW-A1PG	0	0	0	0	6	0	0	0	0	6	246	2	0	0	2	67	1	0	0	1	58	0	0	1	1	74	0	0	2	2	47	0	0	0	0	9	0	0	0.191489	0	0	0	0	1	1	14	0.166667	1	0.189189
TCGA-EW-A1PH	0	0	0	0	43	0	0	3	3	40	1640	2	4	0	6	418	1	3	0	4	403	5	5	12	22	407	2	0	6	8	412	0	0	1	1	58	0.0232558	0.125	0.140777	0.887931	0.0172414	3	1	0	4	63	0.0930233	0.181818	0.154791
TCGA-EW-A2FR	0	0	0	0	45	0	0	0	0	45	1845	1	2	1	4	483	0	2	1	3	452	3	6	8	17	446	4	4	13	21	464	1	2	2	5	85	0.111111	0.238095	0.18319	1.29972	0.0588235	2	0	3	5	74	0.111111	0.294118	0.165919
TCGA-EW-A2FS	0	0	0	0	27	0	1	1	2	25	1025	2	3	0	5	247	0	2	1	3	238	2	0	7	9	266	1	3	4	8	274	0	1	0	1	37	0.037037	0.125	0.135036	0.925676	0.027027	1	0	0	1	27	0.037037	0.111111	0.101504
TCGA-EW-A2FV	0	0	0	0	20	0	0	2	2	18	738	0	2	1	3	171	0	1	0	1	153	0	3	5	8	197	0	1	5	6	217	0	0	0	0	30	0	0	0.138249	0	0	0	0	0	0	22	0	0	0.111675
TCGA-EW-A2FW	0	0	0	0	19	0	0	2	2	17	697	2	2	0	4	193	0	0	1	1	175	0	0	4	4	162	0	2	6	8	167	0	0	2	2	26	0.105263	0.25	0.155689	1.60577	0.0769231	0	0	1	1	33	0.0526316	0.25	0.203704
TCGA-EW-A3E8	0	0	0	0	85	0	0	1	1	84	3444	1	1	0	2	852	2	0	0	2	800	11	7	21	39	895	7	5	29	41	897	4	1	19	24	125	0.282353	0.585366	0.139353	4.20059	0.192	9	5	4	18	137	0.211765	0.461538	0.153073
TCGA-EW-A3U0	0	0	0	0	122	0	0	1	1	120	4920	12	4	3	19	1127	7	7	1	15	1240	7	31	15	53	1254	13	7	13	33	1299	8	1	3	12	196	0.0983607	0.363636	0.150885	2.41002	0.0612245	3	4	1	8	163	0.0655738	0.150943	0.129984
TCGA-EW-A423	0	1	0	1	52	1	0	1	1	50	2050	0	1	1	2	450	2	3	0	5	534	4	3	19	26	534	5	0	12	17	532	4	0	3	7	82	0.134615	0.411765	0.154135	2.67145	0.0853659	1	0	1	2	45	0.0384615	0.0769231	0.0842697
TCGA-GI-A2C8	0	0	0	0	99	0	0	2	2	96	3936	5	4	2	11	944	4	6	5	15	1024	8	10	13	31	938	9	11	19	39	1030	4	2	4	10	147	0.10101	0.25641	0.142718	1.79662	0.0680272	4	2	0	6	132	0.0606061	0.193548	0.140725
TCGA-GI-A2C9	0	0	0	0	125	1	0	3	3	121	4961	5	12	8	25	1161	15	4	6	25	1200	11	9	11	31	1287	9	12	19	40	1313	1	1	2	4	169	0.032	0.1	0.128713	0.776923	0.0236686	3	1	1	5	174	0.04	0.16129	0.135198
TCGA-GM-A2D9	0	0	0	0	381	0	0	1	1	380	15580	0	2	1	3	3773	1	1	1	3	3872	49	21	105	175	3882	63	14	122	199	4053	53	11	82	146	644	0.383202	0.733668	0.158895	4.61733	0.226708	38	12	66	116	578	0.304462	0.662857	0.148892
TCGA-GM-A2DA	0	0	0	0	28	0	1	0	1	27	1107	1	1	0	2	279	1	1	1	3	279	4	2	8	14	277	0	2	6	8	272	0	1	1	2	41	0.0714286	0.25	0.150735	1.65854	0.0487805	1	1	2	4	43	0.142857	0.285714	0.155235
TCGA-GM-A2DB	0	0	0	0	94	0	4	11	15	78	3198	6	3	1	10	823	6	5	4	15	868	7	10	12	29	728	5	8	11	24	779	1	1	1	3	151	0.0319149	0.125	0.193838	0.644868	0.0198675	1	2	3	6	101	0.0638298	0.206897	0.138736
TCGA-GM-A2DC	0	0	0	0	18	0	1	1	2	16	656	0	0	0	0	178	2	0	1	3	140	0	1	2	3	173	1	2	7	10	165	1	0	1	2	27	0.111111	0.2	0.163636	1.22222	0.0740741	0	0	0	0	21	0	0	0.121387
TCGA-GM-A2DD	0	0	0	0	42	0	0	2	2	40	1640	2	2	2	6	406	4	3	0	7	400	2	2	9	13	439	4	2	8	14	395	1	0	1	2	59	0.047619	0.142857	0.149367	0.956416	0.0338983	0	1	1	2	57	0.047619	0.153846	0.129841
TCGA-GM-A2DF	0	0	0	0	30	0	0	1	1	29	1189	0	0	1	1	295	0	2	0	2	256	3	0	10	13	303	4	3	6	13	335	2	0	0	2	39	0.0666667	0.153846	0.116418	1.3215	0.0512821	1	0	2	3	40	0.1	0.230769	0.132013
TCGA-GM-A2DH	0	0	0	0	109	0	1	1	2	107	4387	6	2	3	11	1068	3	2	4	9	1150	18	9	19	46	1055	14	10	17	41	1114	8	3	5	16	200	0.146789	0.390244	0.179533	2.17366	0.08	9	3	6	18	154	0.165138	0.391304	0.145972
TCGA-GM-A2DI	0	0	0	0	26	0	1	0	1	25	1025	0	0	0	0	276	1	0	0	1	266	4	1	6	11	234	2	0	11	13	249	2	0	8	10	42	0.384615	0.769231	0.168675	4.56044	0.238095	4	1	5	10	50	0.384615	0.909091	0.213675
TCGA-GM-A2DK	0	0	0	0	22	0	0	1	1	21	861	0	1	2	3	244	0	4	1	5	209	1	1	3	5	192	1	2	5	8	216	0	1	1	2	30	0.0909091	0.25	0.138889	1.8	0.0666667	1	0	1	2	42	0.0909091	0.4	0.21875
TCGA-GM-A2DL	0	0	0	0	40	0	0	2	2	38	1558	0	0	1	1	368	0	0	2	2	378	1	9	10	20	398	3	5	7	15	414	2	1	2	5	57	0.125	0.333333	0.137681	2.42105	0.0877193	1	3	3	7	54	0.175	0.35	0.135678
TCGA-GM-A2DM	0	0	0	0	18	0	1	0	1	17	697	0	3	0	3	169	2	3	0	5	172	1	2	0	3	168	0	2	4	6	188	0	1	0	1	31	0.0555556	0.166667	0.164894	1.01075	0.0322581	0	0	0	0	24	0	0	0.142857
TCGA-GM-A2DN	0	0	0	0	20	0	0	1	1	19	779	1	1	0	2	159	0	2	1	3	182	0	5	2	7	230	0	1	6	7	208	0	0	1	1	22	0.05	0.142857	0.105769	1.35065	0.0454545	0	0	0	0	21	0	0	0.0913043
TCGA-GM-A2DO	0	0	0	0	90	0	0	0	0	90	3690	0	0	2	2	952	1	0	2	3	938	13	1	36	50	930	18	4	13	35	870	13	3	6	22	154	0.244444	0.628571	0.177011	3.55102	0.142857	11	1	25	37	160	0.411111	0.74	0.172043
TCGA-GM-A3NW	0	0	0	0	77	0	1	7	8	69	2829	2	2	2	6	664	0	1	3	4	736	8	4	18	30	700	12	4	13	29	729	8	2	6	16	119	0.207792	0.551724	0.163237	3.37989	0.134454	3	3	7	13	87	0.168831	0.433333	0.124286
TCGA-GM-A3NY	0	0	0	0	51	0	2	2	4	46	1886	0	4	0	4	439	0	3	0	3	417	2	12	11	25	527	2	4	8	14	503	1	1	1	3	66	0.0588235	0.214286	0.131213	1.63312	0.0454545	0	2	4	6	67	0.117647	0.24	0.127135
TCGA-GM-A3XG	0	0	0	0	5	0	0	0	0	5	205	0	0	0	0	68	0	0	0	0	43	0	3	0	3	52	0	1	1	2	42	0	1	0	1	8	0.2	0.5	0.190476	2.625	0.125	0	1	0	1	6	0.2	0.333333	0.115385
TCGA-GM-A3XL	0	0	0	0	77	0	0	2	2	75	3075	4	4	1	9	783	2	7	3	12	710	15	3	12	30	794	12	4	8	24	788	3	1	3	7	106	0.0909091	0.291667	0.134518	2.16824	0.0660377	7	2	3	12	118	0.155844	0.4	0.148615
TCGA-GM-A3XN	0	0	0	0	17	0	1	0	1	16	656	2	0	0	2	178	0	2	0	2	141	0	0	5	5	162	0	1	6	7	175	0	0	0	0	18	0	0	0.102857	0	0	0	0	1	1	21	0.0588235	0.2	0.12963
TCGA-GM-A4E0	0	0	0	0	22	0	1	2	3	18	738	0	2	0	2	167	1	1	0	2	192	0	4	4	8	177	0	2	4	6	202	0	0	0	0	32	0	0	0.158416	0	0	0	2	0	2	21	0.0909091	0.25	0.118644
TCGA-GM-A5PV	0	0	0	0	21	0	0	0	0	21	861	1	2	0	3	198	1	2	0	3	196	0	1	4	5	209	4	0	6	10	258	0	0	3	3	26	0.142857	0.3	0.100775	2.97692	0.115385	0	0	1	1	29	0.047619	0.2	0.138756
TCGA-GM-A5PX	0	0	0	0	27	0	1	0	1	26	1066	0	2	0	2	253	0	3	2	5	219	2	2	8	12	318	1	0	6	7	276	1	0	0	1	27	0.037037	0.142857	0.0978261	1.46032	0.037037	1	0	0	1	39	0.037037	0.0833333	0.122642
TCGA-HN-A2NL	0	0	0	0	68	0	2	1	3	64	2624	4	4	1	9	611	0	6	0	6	568	7	13	11	31	785	7	5	6	18	660	2	0	0	2	85	0.0294118	0.111111	0.128788	0.862745	0.0235294	2	3	0	5	83	0.0735294	0.16129	0.105732
TCGA-HN-A2OB	0	0	0	0	11	0	1	0	1	10	410	1	0	1	2	107	0	0	0	0	92	2	1	5	8	119	0	0	0	0	92	0	0	0	0	11	0	NA	0.119565	NA	0	1	0	1	2	22	0.181818	0.25	0.184874
TCGA-JL-A3YW	0	0	0	0	82	0	0	8	8	74	3034	1	5	1	7	757	2	8	3	13	731	5	8	12	25	753	5	13	11	29	793	1	2	1	4	106	0.0487805	0.137931	0.13367	1.03188	0.0377358	2	1	3	6	111	0.0731707	0.24	0.14741
TCGA-JL-A3YX	0	0	0	0	33	0	0	5	5	28	1148	1	1	0	2	289	1	1	0	2	243	2	3	10	15	309	2	2	5	9	307	2	1	0	3	40	0.0909091	0.333333	0.130293	2.55833	0.075	1	2	4	7	43	0.212121	0.466667	0.139159
TCGA-LL-A440	0	0	0	0	6	0	0	0	0	6	246	0	0	0	0	58	0	0	0	0	50	0	3	0	3	68	0	3	0	3	70	0	0	0	0	10	0	0	0.142857	0	0	0	0	0	0	7	0	0	0.102941
TCGA-LL-A441	0	0	0	0	63	0	0	3	3	59	2419	6	4	0	10	606	1	2	1	4	496	5	6	11	22	626	7	4	12	23	691	1	0	1	2	85	0.031746	0.0869565	0.12301	0.706905	0.0235294	0	1	1	2	87	0.031746	0.0909091	0.138978
TCGA-LL-A50Y	0	0	0	0	37	0	0	4	4	33	1353	1	5	1	7	327	3	2	0	5	295	0	2	12	14	387	0	0	7	7	344	0	0	1	1	39	0.027027	0.142857	0.113372	1.26007	0.025641	0	0	5	5	55	0.135135	0.357143	0.142119
TCGA-LL-A5YL	0	0	0	0	67	2	1	1	2	63	2583	0	0	0	0	609	1	1	1	3	633	0	6	20	26	688	4	4	26	34	653	3	1	13	17	109	0.253731	0.5	0.166922	2.99541	0.155963	0	2	4	6	96	0.0895522	0.230769	0.139535
TCGA-LL-A5YM	0	1	0	1	24	0	1	1	2	22	902	0	0	0	0	203	1	2	0	3	226	1	0	4	5	232	2	2	10	14	241	1	0	2	3	33	0.125	0.214286	0.136929	1.56494	0.0909091	1	0	1	2	29	0.0833333	0.4	0.125
TCGA-LL-A5YN	0	0	0	0	23	0	1	0	1	22	902	0	2	0	2	233	1	1	2	4	195	1	1	6	8	239	1	2	5	8	235	0	0	0	0	22	0	0	0.093617	0	0	0	0	1	1	27	0.0434783	0.125	0.112971
TCGA-LL-A5YO	0	0	0	0	36	0	0	1	1	35	1435	0	2	4	6	328	0	3	1	4	313	5	5	3	13	388	4	3	5	12	406	2	0	2	4	40	0.111111	0.333333	0.0985222	3.38333	0.1	3	1	1	5	48	0.138889	0.384615	0.123711
TCGA-LL-A5YP	0	0	0	0	72	0	0	1	1	71	2911	4	1	1	6	689	2	3	2	7	681	3	13	11	27	779	9	7	15	31	762	2	1	4	7	103	0.0972222	0.225806	0.135171	1.67053	0.0679612	0	1	2	3	99	0.0416667	0.111111	0.127086
TCGA-LQ-A4E4	0	0	0	0	74	0	1	1	2	72	2952	1	5	0	6	760	1	1	1	3	703	3	8	20	31	708	10	5	17	32	781	4	4	9	17	133	0.22973	0.53125	0.170294	3.1196	0.12782	3	2	8	13	104	0.175676	0.419355	0.146893
TCGA-MS-A51U	0	0	0	0	14	0	0	0	0	14	574	1	3	0	4	133	1	0	0	1	137	0	0	5	5	166	0	1	3	4	138	0	0	0	0	18	0	0	0.130435	0	0	0	0	1	1	18	0.0714286	0.2	0.108434
TCGA-OK-A5Q2	0	0	0	0	27	0	1	0	1	26	1066	0	2	1	3	285	1	1	1	3	270	1	3	6	10	269	1	1	8	10	242	0	1	0	1	41	0.037037	0.1	0.169421	0.590244	0.0243902	1	3	1	5	47	0.185185	0.5	0.174721
TCGA-OL-A5D6	0	0	0	0	37	0	0	3	3	34	1394	1	3	1	5	319	2	2	1	5	350	0	4	5	9	346	1	1	13	15	379	1	0	3	4	41	0.108108	0.266667	0.108179	2.46504	0.097561	0	1	0	1	53	0.027027	0.111111	0.153179
TCGA-OL-A5D7	0	0	0	0	52	0	0	1	1	51	2091	2	3	1	6	546	2	4	2	8	444	4	3	11	18	565	6	4	9	19	536	2	1	2	5	64	0.0961538	0.263158	0.119403	2.20395	0.078125	1	0	2	3	77	0.0576923	0.166667	0.136283
TCGA-OL-A5D8	0	0	0	0	31	0	1	5	6	25	1025	1	0	2	3	255	2	2	0	4	237	0	3	9	12	257	2	1	3	6	276	0	1	0	1	30	0.0322581	0.166667	0.108696	1.53333	0.0333333	0	0	2	2	42	0.0645161	0.166667	0.163424
TCGA-OL-A5DA	0	0	0	0	57	0	1	1	2	55	2255	2	1	1	4	534	1	0	1	2	502	4	2	16	22	611	8	0	19	27	608	7	0	9	16	82	0.280702	0.592593	0.134868	4.39386	0.195122	4	0	5	9	88	0.157895	0.409091	0.144026
TCGA-OL-A5RU	0	0	0	0	24	0	0	2	2	22	902	0	1	0	1	214	0	0	0	0	186	1	3	9	13	243	1	1	6	8	259	1	0	0	1	22	0.0416667	0.125	0.0849421	1.47159	0.0454545	0	0	0	0	27	0	0	0.111111
TCGA-OL-A5RV	0	0	0	0	12	0	0	1	1	11	451	1	0	1	2	133	0	0	0	0	79	0	1	5	6	105	1	0	2	3	134	0	0	0	0	12	0	0	0.0895522	0	0	0	0	0	0	14	0	0	0.133333
TCGA-OL-A5RW	0	0	0	0	146	1	0	3	3	142	5822	5	4	3	12	1359	3	6	4	13	1408	30	5	20	55	1552	29	10	23	62	1503	18	1	7	26	218	0.178082	0.419355	0.145043	2.89124	0.119266	16	0	7	23	226	0.157534	0.418182	0.145619
TCGA-OL-A5RX	0	0	0	0	27	0	0	1	1	26	1066	1	2	1	4	285	1	2	1	4	267	1	0	6	7	269	1	2	8	11	245	0	0	0	0	23	0	0	0.0938776	0	0	1	0	1	2	42	0.0740741	0.285714	0.156134
TCGA-OL-A5RY	0	0	0	0	10	0	0	0	0	10	410	1	0	1	2	72	0	1	0	1	91	1	3	2	6	117	0	0	1	1	130	0	0	0	0	13	0	0	0.1	0	0	0	1	1	2	11	0.2	0.333333	0.0940171
TCGA-OL-A5RZ	0	0	3	3	102	2	3	3	6	91	3731	3	5	4	12	884	5	2	0	7	962	4	12	23	39	931	8	8	17	33	954	2	1	2	5	115	0.0490196	0.151515	0.120545	1.25692	0.0434783	2	3	2	7	145	0.0686275	0.179487	0.155747
TCGA-OL-A5S0	0	0	0	0	36	0	3	7	10	26	1066	0	2	1	3	262	0	2	3	5	226	3	1	9	13	302	0	0	5	5	276	0	0	0	0	35	0	0	0.126812	0	0	2	0	2	4	44	0.111111	0.307692	0.145695
TCGA-OL-A66H	0	0	0	0	22	0	0	2	2	20	820	3	2	0	5	205	2	0	1	3	197	0	0	4	4	187	3	3	2	8	231	0	1	0	1	31	0.0454545	0.125	0.134199	0.931452	0.0322581	0	0	1	1	26	0.0454545	0.25	0.139037
TCGA-OL-A66I	0	0	1	1	34	0	1	0	1	32	1312	0	1	3	4	348	0	2	0	2	280	5	1	8	14	369	4	1	7	12	315	1	0	0	1	34	0.0294118	0.0833333	0.107937	0.772059	0.0294118	2	0	0	2	44	0.0588235	0.142857	0.119241
TCGA-OL-A66J	0	0	0	0	51	0	0	3	3	48	1968	1	1	0	2	502	0	5	0	5	452	3	4	9	16	521	2	5	18	25	493	1	2	2	5	67	0.0980392	0.2	0.135903	1.47164	0.0746269	0	1	3	4	60	0.0784314	0.25	0.115163
TCGA-OL-A66K	0	0	0	0	27	1	1	2	3	23	943	0	1	0	1	218	4	0	0	4	211	1	1	7	9	260	1	1	7	9	254	0	0	0	0	36	0	0	0.141732	0	0	0	0	1	1	23	0.037037	0.111111	0.0884615
TCGA-PE-A5DC	0	1	0	1	108	1	1	4	5	101	4141	2	6	3	11	979	4	6	6	16	925	9	11	17	37	1164	10	7	20	37	1073	3	2	2	7	132	0.0648148	0.189189	0.12302	1.53788	0.0530303	4	1	7	12	137	0.111111	0.324324	0.117698
TCGA-PE-A5DD	0	2	0	2	52	0	1	3	4	48	1968	0	1	0	1	456	1	2	0	3	484	2	3	11	16	503	6	4	18	28	525	5	0	6	11	87	0.211538	0.392857	0.165714	2.37069	0.126437	2	1	6	9	66	0.173077	0.5625	0.131213
TCGA-PE-A5DE	0	0	0	0	373	3	0	0	0	370	15170	2	1	0	3	3596	1	1	0	2	3753	63	8	104	175	3875	54	9	127	190	3946	41	3	72	116	632	0.310992	0.610526	0.160162	3.81193	0.183544	46	3	74	123	591	0.329759	0.702857	0.152516
Totals	7	70	47	124	76313	331	1856	2951	4807	70977	2910057	1363	3345	3776	8484	711597	1420	3363	2943	7726	718513	6333	5271	15744	27348	735898	6709	5044	15666	27419	744049	3959	1866	4751	10576	109059	0.138587	0.385718	0.146575	2.63154	0.096975	3826	1788	4789	10403	107434	0.13632	0.380393	0.14599
[truncated: 30 more columns]

## Sheet: APOBEC Mutation_TCGA_BLCA
Sample	A_T_coord_clusters	G_C_coord_clusters	Non_coord_clusters	clusters	mutations	complex	insertions	deletions	indels	substitutions	bases	A_to_T	A_to_G	A_to_C	A	a	T_to_A	T_to_C	T_to_G	T	t	G_to_C	G_to_T	G_to_A	G	g	C_to_G	C_to_A	C_to_T	C	c	tCw_to_G	tCw_to_A	tCw_to_T	tCw	tcw	tCw_per_mut	tCw_per_C	tcw_per_c	enrich_tCw	freq_tCw	wGa_to_C	wGa_to_T	wGa_to_A	wGa	wga	wGa_per_mut	wGa_per_G	wga_per_g
TCGA-2F-A9KO	0	0	0	0	654	5	1	3	4	645	26445	5	3	1	9	6443	3	7	4	14	6503	125	39	155	319	6664	123	35	145	303	6835	93	18	96	207	1090	0.316514	0.683168	0.159473	4.2839	0.189908	106	15	81	202	1011	0.308869	0.633229	0.151711
TCGA-2F-A9KP	0	0	0	0	164	2	3	5	8	154	6314	0	7	2	9	1569	4	8	1	13	1527	11	10	48	69	1577	19	3	41	63	1641	16	1	17	34	248	0.207317	0.539683	0.151127	3.57104	0.137097	5	1	15	21	232	0.128049	0.304348	0.147115
TCGA-2F-A9KQ	0	0	2	2	84	0	3	4	7	77	3157	1	8	1	10	760	1	3	1	5	759	9	5	17	31	796	4	2	25	31	842	2	1	6	9	104	0.107143	0.290323	0.123515	2.3505	0.0865385	6	1	2	9	108	0.107143	0.290323	0.135678
TCGA-2F-A9KR	0	1	0	1	310	3	1	2	3	304	12464	2	6	1	9	2918	3	6	3	12	3173	34	12	95	141	3180	41	24	77	142	3193	27	10	35	72	508	0.232258	0.507042	0.159098	3.18698	0.141732	28	7	46	81	473	0.26129	0.574468	0.148742
TCGA-2F-A9KT	0	5	0	5	420	2	2	4	6	412	16892	1	3	2	6	4116	3	3	1	7	4066	83	22	104	209	4393	65	17	108	190	4317	44	8	50	102	613	0.242857	0.536842	0.141997	3.78066	0.166395	71	9	56	136	674	0.32381	0.650718	0.153426
TCGA-2F-A9KW	0	1	1	2	129	3	1	5	6	120	4920	5	2	3	10	1219	1	2	2	5	1196	9	9	39	57	1276	10	9	29	48	1229	6	3	7	16	181	0.124031	0.333333	0.147274	2.26335	0.0883978	5	1	9	15	182	0.116279	0.263158	0.142633
TCGA-4Z-AA7M	0	5	1	6	646	3	1	8	9	634	25994	4	13	2	19	6354	4	11	5	20	6296	110	23	132	265	6664	110	32	188	330	6680	79	11	104	194	1031	0.30031	0.587879	0.154341	3.80895	0.188167	83	11	61	155	985	0.239938	0.584906	0.147809
TCGA-4Z-AA7N	0	0	0	0	36	0	0	1	1	35	1435	0	0	0	0	354	0	0	0	0	357	5	1	8	14	347	5	3	13	21	377	3	3	5	11	54	0.305556	0.52381	0.143236	3.65697	0.203704	5	1	4	10	52	0.277778	0.714286	0.149856
TCGA-4Z-AA7O	0	2	0	2	230	2	1	7	8	220	9020	2	10	1	13	2095	1	3	3	7	2190	23	7	65	95	2312	28	16	61	105	2423	18	4	23	45	363	0.195652	0.428571	0.149814	2.86068	0.123967	17	3	13	33	321	0.143478	0.347368	0.138841
TCGA-4Z-AA7Q	0	0	0	0	303	2	3	5	8	293	12013	0	6	1	7	3101	3	7	1	11	2943	61	17	57	135	2966	65	20	55	140	3003	45	13	26	84	476	0.277228	0.6	0.158508	3.78529	0.176471	46	5	20	71	476	0.234323	0.525926	0.160486
TCGA-4Z-AA7R	0	1	1	2	431	4	1	8	9	418	17138	7	8	5	20	4286	2	6	2	10	4223	59	24	100	183	4351	71	23	111	205	4278	55	7	48	110	655	0.25522	0.536585	0.153109	3.5046	0.167939	50	13	61	124	674	0.287703	0.677596	0.154907
TCGA-4Z-AA7S	0	0	0	0	80	2	0	6	6	72	2952	1	6	1	8	727	2	1	1	4	678	0	5	24	29	764	2	8	21	31	783	0	2	0	2	101	0.025	0.0645161	0.128991	0.50016	0.019802	0	2	4	6	101	0.075	0.206897	0.132199
TCGA-4Z-AA7W	0	1	0	1	643	5	2	5	7	631	25871	3	7	6	16	6353	4	10	5	19	6546	158	26	128	312	6392	129	26	129	284	6580	93	14	75	182	1051	0.283048	0.640845	0.159726	4.01214	0.173168	119	9	77	205	1024	0.318818	0.657051	0.1602
TCGA-4Z-AA7Y	0	0	2	2	361	9	2	6	8	344	14104	2	2	0	4	3387	0	5	0	5	3465	53	20	124	197	3608	51	11	76	138	3644	34	6	39	79	560	0.218837	0.572464	0.153677	3.7251	0.141071	43	14	66	123	529	0.34072	0.624365	0.146619
TCGA-4Z-AA80	0	0	2	2	504	10	2	10	12	482	19762	1	17	2	20	4888	5	19	3	27	4875	63	27	124	214	5049	66	29	126	221	4950	58	9	51	118	739	0.234127	0.533937	0.149293	3.57644	0.159675	39	12	58	109	754	0.21627	0.509346	0.149337
TCGA-4Z-AA81	0	0	0	0	263	3	2	8	10	250	10250	1	5	0	6	2614	2	3	3	8	2418	41	18	75	134	2617	26	11	65	102	2601	19	7	36	62	417	0.235741	0.607843	0.160323	3.79137	0.148681	35	10	40	85	422	0.323194	0.634328	0.161253
TCGA-4Z-AA82	0	0	0	0	136	1	1	6	7	128	5248	3	3	0	6	1312	3	4	0	7	1308	11	10	36	57	1291	16	12	30	58	1337	12	1	12	25	211	0.183824	0.431034	0.157816	2.73125	0.118483	3	2	7	12	188	0.0882353	0.210526	0.145624
TCGA-4Z-AA83	0	1	0	1	104	0	1	4	5	99	4059	0	1	1	2	943	1	5	2	8	1055	9	5	24	38	1039	9	8	34	51	1022	5	1	12	18	159	0.173077	0.352941	0.155577	2.26859	0.113208	7	3	7	17	143	0.163462	0.447368	0.137632
TCGA-4Z-AA84	0	0	0	0	609	4	4	11	15	590	24190	10	42	5	57	5830	11	42	11	64	5829	27	34	194	255	6202	26	18	170	214	6329	15	2	88	105	933	0.172414	0.490654	0.147417	3.32835	0.11254	6	8	104	118	913	0.19376	0.462745	0.147211
TCGA-4Z-AA86	0	5	1	6	269	1	1	5	6	262	10742	2	8	2	12	2696	3	6	1	10	2783	44	12	64	120	2612	45	16	59	120	2651	37	9	33	79	468	0.29368	0.658333	0.176537	3.72915	0.168803	37	4	29	70	405	0.260223	0.583333	0.155054
TCGA-4Z-AA87	0	0	0	0	312	1	2	13	15	296	12136	3	9	4	16	2942	3	6	4	13	2949	46	11	79	136	3156	38	20	73	131	3089	27	6	26	59	447	0.189103	0.450382	0.144707	3.11237	0.131991	32	5	28	65	435	0.208333	0.477941	0.137833
TCGA-4Z-AA89	0	0	0	0	173	0	1	3	4	169	6929	1	3	0	4	1693	9	2	3	14	1780	28	5	39	72	1751	29	6	44	79	1705	23	3	22	48	280	0.277457	0.607595	0.164223	3.69982	0.171429	22	3	17	42	286	0.242775	0.583333	0.163335
TCGA-5N-A9KI	0	0	0	0	202	3	1	7	8	191	7831	3	5	1	9	2012	4	7	1	12	1921	22	8	64	94	1956	14	12	50	76	1942	8	3	16	27	301	0.133663	0.355263	0.154995	2.2921	0.089701	13	3	27	43	329	0.212871	0.457447	0.1682
TCGA-5N-A9KM	0	0	0	0	264	3	3	9	12	249	10209	5	36	2	43	2467	11	20	2	33	2547	11	21	61	93	2614	10	17	53	80	2581	6	1	13	20	384	0.0757576	0.25	0.14878	1.68034	0.0520833	3	3	6	12	359	0.0454545	0.129032	0.137337
TCGA-BL-A0C8	0	0	0	0	190	1	4	6	10	179	7339	2	10	5	17	1786	3	7	1	11	1773	17	14	52	83	1872	18	7	43	68	1908	11	3	9	23	273	0.121053	0.338235	0.143082	2.36393	0.0842491	12	4	11	27	255	0.142105	0.325301	0.136218
TCGA-BL-A13I	0	1	0	1	119	1	0	3	3	115	4715	4	6	3	13	1238	3	3	1	7	1134	18	3	26	47	1151	16	2	30	48	1192	12	0	11	23	192	0.193277	0.479167	0.161074	2.97483	0.119792	14	1	9	24	191	0.201681	0.510638	0.165943
TCGA-BL-A13J	0	0	0	0	145	1	2	3	5	139	5699	4	5	4	13	1422	3	6	0	9	1353	19	4	32	55	1429	16	12	34	62	1495	10	1	10	21	210	0.144828	0.33871	0.140468	2.41129	0.1	15	1	7	23	210	0.158621	0.418182	0.146956
TCGA-BL-A3JM	0	1	0	1	249	0	1	5	6	243	9963	3	17	6	26	2328	5	4	7	16	2408	23	14	64	101	2632	27	15	58	100	2595	17	2	22	41	351	0.164659	0.41	0.13526	3.0312	0.116809	19	5	26	50	325	0.200803	0.49505	0.12348
TCGA-BL-A5ZZ	0	1	0	1	213	1	1	5	6	206	8446	3	7	2	12	2069	6	13	0	19	1889	10	14	46	70	2226	21	8	76	105	2262	13	1	26	40	300	0.187793	0.380952	0.132626	2.87238	0.133333	9	5	12	26	298	0.122066	0.371429	0.133872
TCGA-BT-A0S7	0	0	0	0	66	1	3	4	7	58	2378	1	3	1	5	596	3	5	1	9	537	0	6	14	20	615	1	4	19	24	630	0	0	1	1	80	0.0151515	0.0416667	0.126984	0.328125	0.0125	0	1	0	1	88	0.0151515	0.05	0.143089
TCGA-BT-A0YX	0	2	0	2	749	10	0	4	4	735	30135	3	3	0	6	7480	2	7	1	10	7337	160	14	198	372	7624	148	16	183	347	7694	113	7	116	236	1225	0.315087	0.680115	0.159215	4.27168	0.192653	120	8	126	254	1190	0.339119	0.682796	0.156086
TCGA-BT-A20J	0	1	3	4	575	5	1	6	7	563	23083	2	3	3	8	5534	4	5	1	10	5750	92	16	146	254	5813	107	11	173	291	5986	87	7	87	181	966	0.314783	0.621993	0.161377	3.8543	0.187371	76	8	67	151	884	0.262609	0.594488	0.152073
TCGA-BT-A20N	0	0	0	0	341	9	4	8	12	320	13120	9	19	12	40	3147	13	17	5	35	3187	40	35	45	120	3447	38	29	58	125	3339	15	9	21	45	458	0.131965	0.36	0.137167	2.62454	0.0982533	20	4	16	40	462	0.117302	0.333333	0.13403
TCGA-BT-A20O	0	1	0	1	232	5	1	2	3	224	9184	5	8	3	16	2223	1	17	3	21	2303	21	13	60	94	2331	27	15	51	93	2327	13	1	20	34	351	0.146552	0.365591	0.150838	2.42374	0.0968661	13	5	26	44	374	0.189655	0.468085	0.160446
TCGA-BT-A20P	0	0	0	0	109	0	1	4	5	104	4264	1	2	3	6	1042	0	3	0	3	1053	18	7	21	46	1061	19	11	19	49	1108	13	4	4	21	163	0.192661	0.428571	0.147112	2.91323	0.128834	14	3	4	21	152	0.192661	0.456522	0.143261
TCGA-BT-A20Q	0	2	0	2	121	1	2	5	7	113	4633	1	6	1	8	1234	2	5	3	10	1062	20	3	28	51	1171	11	1	32	44	1166	10	0	13	23	176	0.190083	0.522727	0.150943	3.46307	0.130682	17	3	10	30	198	0.247934	0.588235	0.169086
TCGA-BT-A20R	0	1	0	1	343	3	1	5	6	334	13694	2	6	4	12	3301	0	3	1	4	3374	63	5	70	138	3487	68	14	98	180	3532	49	9	39	97	555	0.282799	0.538889	0.157135	3.42947	0.174775	51	1	33	85	512	0.247813	0.615942	0.146831
TCGA-BT-A20T	0	0	0	0	305	2	1	3	4	299	12259	1	6	0	7	2953	7	6	0	13	2976	44	10	97	151	3236	38	17	73	128	3094	29	6	40	75	466	0.245902	0.585938	0.150614	3.89032	0.160944	34	4	50	88	472	0.288525	0.582781	0.145859
TCGA-BT-A20U	0	1	0	1	108	1	0	1	1	106	4346	1	2	0	3	1080	1	0	1	2	1150	22	5	32	59	1055	19	2	21	42	1061	17	0	9	26	194	0.240741	0.619048	0.182846	3.38562	0.134021	13	2	15	30	178	0.277778	0.508475	0.16872
TCGA-BT-A20V	0	0	0	0	125	0	4	1	5	120	4920	2	5	3	10	1168	3	7	2	12	1224	11	5	36	52	1220	6	7	33	46	1308	5	2	4	11	171	0.088	0.23913	0.130734	1.82914	0.0643275	6	0	8	14	154	0.112	0.269231	0.12623
TCGA-BT-A20W	0	0	0	0	120	1	1	1	2	117	4797	2	6	3	11	1147	5	3	9	17	1283	12	8	20	40	1122	20	4	25	49	1245	9	0	4	13	197	0.108333	0.265306	0.158233	1.67668	0.0659898	6	1	3	10	152	0.0833333	0.25	0.135472
TCGA-BT-A20X	0	1	0	1	88	2	0	2	2	84	3444	1	9	2	12	803	3	4	2	9	813	3	12	13	28	876	12	11	12	35	952	6	3	3	12	121	0.136364	0.342857	0.127101	2.69752	0.0991736	0	2	2	4	103	0.0454545	0.142857	0.11758
TCGA-BT-A2LA	0	0	0	0	204	4	2	0	2	198	8118	1	4	0	5	1873	4	5	2	11	1875	15	6	68	89	2189	17	9	67	93	2181	10	2	17	29	288	0.142157	0.311828	0.13205	2.36145	0.100694	11	0	16	27	252	0.132353	0.303371	0.115121
TCGA-BT-A2LB	0	1	0	1	727	3	3	16	19	705	28905	12	66	12	90	7062	7	62	10	79	7169	37	23	211	271	7271	44	19	202	265	7403	25	4	101	130	1046	0.178817	0.490566	0.141294	3.47195	0.124283	16	5	101	122	1009	0.167813	0.450185	0.13877
TCGA-BT-A2LD	0	0	0	0	133	0	4	4	8	125	5125	1	6	1	8	1146	0	11	1	12	1234	6	4	40	50	1383	5	8	42	55	1362	4	2	10	16	172	0.120301	0.290909	0.126285	2.30359	0.0930233	4	1	7	12	176	0.0902256	0.24	0.12726
TCGA-BT-A3PH	0	3	1	4	543	3	3	5	8	532	21812	2	4	1	7	5397	1	6	0	7	5189	122	19	125	266	5740	126	16	110	252	5486	93	6	66	165	885	0.303867	0.654762	0.16132	4.05878	0.186441	92	8	66	166	869	0.305709	0.62406	0.151394
TCGA-BT-A3PJ	0	0	0	0	602	4	2	12	14	584	23944	7	19	9	35	5893	13	22	5	40	5738	67	23	153	243	6146	64	28	174	266	6167	39	9	83	131	910	0.217608	0.492481	0.14756	3.33751	0.143956	49	6	69	124	910	0.20598	0.510288	0.148064
TCGA-BT-A3PK	0	1	0	1	482	3	1	15	16	463	18983	13	45	6	64	4668	18	35	10	63	4761	60	28	76	164	4674	55	26	91	172	4880	34	4	29	67	747	0.139004	0.389535	0.153074	2.54475	0.0896921	25	3	26	54	679	0.112033	0.329268	0.145272
TCGA-BT-A42B	0	0	1	1	84	2	1	3	4	78	3198	3	4	1	8	695	0	3	0	3	716	4	4	34	42	903	3	5	17	25	884	2	0	5	7	118	0.0833333	0.28	0.133484	2.09763	0.059322	1	0	2	3	96	0.0357143	0.0714286	0.106312
TCGA-BT-A42C	0	0	1	1	422	7	3	13	16	399	16359	8	15	10	33	3932	12	15	8	35	3877	57	30	91	178	4279	42	34	77	153	4271	28	9	27	64	593	0.151659	0.418301	0.138843	3.01275	0.107926	31	6	28	65	609	0.154028	0.365169	0.142323
TCGA-BT-A42E	0	1	0	1	204	1	2	2	4	199	8159	3	7	3	13	2075	0	6	1	7	2067	40	9	46	95	2092	30	4	50	84	1925	21	2	20	43	318	0.210784	0.511905	0.165195	3.09879	0.13522	31	2	23	56	338	0.27451	0.589474	0.161568
TCGA-BT-A42F	0	2	0	2	213	4	0	1	1	208	8528	0	8	0	8	2136	0	3	3	6	2157	31	6	49	86	2018	41	11	56	108	2217	33	3	27	63	363	0.295775	0.583333	0.163735	3.56267	0.173554	25	4	28	57	337	0.267606	0.662791	0.166997
TCGA-C4-A0EZ	0	0	0	0	234	1	0	3	3	230	9430	1	9	0	10	2282	0	13	1	14	2239	18	11	68	97	2414	19	10	80	109	2495	12	2	22	36	357	0.153846	0.330275	0.143086	2.30823	0.10084	14	4	17	35	339	0.149573	0.360825	0.140431
TCGA-C4-A0F0	0	0	0	0	110	1	0	12	12	97	3977	5	7	2	14	1005	2	6	1	9	977	9	7	22	38	953	8	6	22	36	1042	3	1	2	6	141	0.0545455	0.166667	0.135317	1.23168	0.0425532	5	1	5	11	154	0.1	0.289474	0.161595
TCGA-C4-A0F1	0	1	0	1	204	2	0	1	1	201	8241	2	3	0	5	1992	3	4	2	9	2005	20	10	64	94	2103	26	13	54	93	2141	16	4	25	45	333	0.220588	0.483871	0.155535	3.11101	0.135135	16	3	25	44	276	0.215686	0.468085	0.131241
TCGA-C4-A0F6	0	1	0	1	248	0	1	3	4	244	10004	2	7	2	11	2283	1	8	4	13	2520	31	10	56	97	2580	50	10	63	123	2621	38	5	24	67	397	0.270161	0.544715	0.151469	3.59622	0.168766	26	5	19	50	336	0.201613	0.515464	0.130233
TCGA-C4-A0F7	0	1	0	1	92	0	1	4	5	87	3567	2	5	0	7	797	2	4	0	6	854	4	5	29	38	940	6	8	22	36	976	2	2	3	7	113	0.076087	0.194444	0.115779	1.67945	0.0619469	0	0	7	7	109	0.076087	0.184211	0.115957
TCGA-CF-A1HR	0	1	1	2	384	3	4	1	5	376	15416	4	7	3	14	3750	4	7	0	11	4026	58	11	82	151	3804	73	18	109	200	3836	60	6	55	121	672	0.315104	0.605	0.175182	3.45354	0.18006	44	5	43	92	591	0.239583	0.609272	0.155363
TCGA-CF-A1HS	0	1	1	2	366	2	2	5	7	357	14637	9	19	4	32	3642	9	9	6	24	3680	75	21	51	147	3642	73	18	63	154	3673	54	10	28	92	609	0.251366	0.597403	0.165805	3.60305	0.151067	52	8	18	78	569	0.213115	0.530612	0.156233
TCGA-CF-A27C	0	0	0	0	187	5	1	4	5	177	7257	1	2	2	5	1798	2	2	0	4	1835	34	5	48	87	1802	32	6	43	81	1822	22	2	24	48	299	0.256684	0.592593	0.164105	3.61105	0.160535	30	2	22	54	299	0.28877	0.62069	0.165927
TCGA-CF-A3MF	0	0	0	0	39	0	0	2	2	37	1517	0	1	1	2	341	1	2	0	3	317	0	1	16	17	431	2	5	8	15	428	0	2	1	3	46	0.0769231	0.2	0.107477	1.86087	0.0652174	0	0	2	2	45	0.0512821	0.117647	0.104408
TCGA-CF-A3MG	0	0	0	0	177	1	1	6	7	169	6929	1	8	1	10	1744	0	7	1	8	1692	23	5	50	78	1754	27	6	40	73	1739	23	3	18	44	273	0.248588	0.60274	0.156987	3.83943	0.161172	21	3	20	44	255	0.248588	0.564103	0.145382
TCGA-CF-A3MH	0	0	0	0	60	0	2	3	5	55	2255	2	2	1	5	548	1	6	0	7	585	2	5	15	22	544	4	1	16	21	578	4	0	3	7	84	0.116667	0.333333	0.145329	2.29365	0.0833333	2	1	1	4	76	0.0666667	0.181818	0.139706
TCGA-CF-A3MI	0	1	0	1	91	1	2	2	4	86	3526	2	5	1	8	860	2	4	1	7	860	4	2	19	25	842	14	6	26	46	964	8	1	12	21	142	0.230769	0.456522	0.147303	3.0992	0.147887	4	1	1	6	111	0.0659341	0.24	0.131829
TCGA-CF-A47S	0	0	0	0	35	2	3	6	9	24	984	1	2	0	3	222	0	2	1	3	207	2	2	5	9	268	0	1	8	9	287	0	0	0	0	32	0	0	0.111498	0	0	1	0	1	2	32	0.0571429	0.222222	0.119403
TCGA-CF-A47T	0	0	0	0	44	0	1	5	6	38	1558	1	2	2	5	369	0	1	0	1	370	2	2	14	18	393	1	1	12	14	426	1	1	1	3	61	0.0681818	0.214286	0.143192	1.49649	0.0491803	0	0	2	2	49	0.0454545	0.111111	0.124682
TCGA-CF-A47V	0	1	0	1	94	0	0	0	0	94	3854	1	2	1	4	918	0	2	0	2	877	16	0	32	48	1041	11	6	23	40	1018	3	1	8	12	134	0.12766	0.3	0.131631	2.2791	0.0895522	12	0	10	22	165	0.234043	0.458333	0.158501
TCGA-CF-A47W	0	0	1	1	34	0	0	0	0	34	1394	1	3	0	4	335	2	0	1	3	358	0	3	13	16	355	0	3	8	11	346	0	0	3	3	55	0.0882353	0.272727	0.15896	1.7157	0.0545455	0	1	0	1	40	0.0294118	0.0625	0.112676
TCGA-CF-A47X	0	1	1	2	392	3	4	5	9	380	15580	3	4	4	11	3649	1	10	1	12	3818	59	13	102	174	4063	58	23	102	183	4050	47	8	50	105	631	0.267857	0.57377	0.155802	3.68268	0.166403	46	6	48	100	600	0.255102	0.574713	0.147674
TCGA-CF-A47Y	0	0	0	0	83	0	1	2	3	80	3280	3	2	1	6	801	3	5	0	8	731	10	7	11	28	885	11	4	23	38	863	9	1	4	14	108	0.168675	0.368421	0.125145	2.94396	0.12963	6	4	3	13	131	0.156627	0.464286	0.148023
TCGA-CF-A5U8	0	0	0	0	81	1	0	3	3	77	3157	0	5	1	6	742	3	4	0	7	751	2	8	19	29	819	4	6	25	35	845	3	1	6	10	122	0.123457	0.285714	0.144379	1.97892	0.0819672	1	0	0	1	97	0.0123457	0.0344828	0.118437
TCGA-CF-A5UA	0	0	1	1	98	2	0	1	1	95	3895	2	2	0	4	912	3	4	2	9	878	8	8	27	43	1019	8	5	26	39	1086	6	1	3	10	133	0.102041	0.25641	0.122468	2.0937	0.075188	5	1	2	8	112	0.0816327	0.186047	0.109912
TCGA-CF-A7I0	0	0	0	0	60	0	1	1	2	58	2378	1	2	0	3	553	1	1	0	2	568	5	8	18	31	604	3	0	19	22	653	2	0	7	9	86	0.15	0.409091	0.1317	3.10624	0.104651	3	3	7	13	89	0.216667	0.419355	0.147351
TCGA-CF-A9FF	0	2	0	2	194	1	0	5	5	188	7708	1	3	1	5	1821	0	5	3	8	1906	23	3	50	76	1985	28	14	57	99	1996	20	5	22	47	300	0.242268	0.474747	0.150301	3.15865	0.156667	13	2	29	44	290	0.226804	0.578947	0.146096
TCGA-CF-A9FH	0	0	0	0	51	0	2	1	3	48	1968	2	5	3	10	489	2	1	2	5	463	2	5	12	19	529	1	3	10	14	487	0	1	0	1	53	0.0196078	0.0714286	0.10883	0.656334	0.0188679	1	0	1	2	72	0.0392157	0.105263	0.136106
TCGA-CF-A9FL	0	0	0	0	78	0	1	14	15	63	2583	2	5	3	10	623	1	2	1	4	599	2	6	9	17	657	1	6	25	32	704	0	2	1	3	88	0.0384615	0.09375	0.125	0.75	0.0340909	0	0	1	1	88	0.0128205	0.0588235	0.133942
TCGA-CF-A9FM	0	0	0	0	30	0	2	3	5	25	1025	0	3	0	3	227	0	2	1	3	224	1	1	6	8	279	2	2	7	11	295	0	0	0	0	33	0	0	0.111864	0	0	0	0	1	1	33	0.0333333	0.125	0.11828
TCGA-CU-A0YN	0	0	0	0	188	5	1	7	8	175	7175	5	12	2	19	1760	8	20	1	29	1751	5	19	48	72	1883	7	11	37	55	1781	3	1	6	10	230	0.0531915	0.181818	0.129141	1.40791	0.0434783	1	2	7	10	263	0.0531915	0.138889	0.139671
TCGA-CU-A0YO	1	2	0	3	135	2	2	3	5	128	5248	1	6	3	10	1273	1	4	4	9	1182	12	5	38	55	1391	10	6	38	54	1402	5	2	15	22	181	0.162963	0.407407	0.129101	3.15572	0.121547	8	2	9	19	182	0.140741	0.345455	0.130841
TCGA-CU-A0YR	0	0	0	0	182	5	3	10	13	164	6724	7	19	5	31	1652	7	25	6	38	1639	7	8	34	49	1745	10	7	29	46	1688	3	0	3	6	222	0.032967	0.130435	0.131517	0.991774	0.027027	1	1	6	8	227	0.043956	0.163265	0.130086
TCGA-CU-A3KJ	0	4	1	5	282	3	2	5	7	272	11152	1	9	1	11	2711	1	9	2	12	2617	45	7	66	118	2840	50	13	68	131	2984	38	5	35	78	398	0.276596	0.59542	0.133378	4.46415	0.19598	35	1	25	61	419	0.216312	0.516949	0.147535
TCGA-CU-A3QU	0	2	0	2	123	3	2	3	5	115	4715	1	8	1	10	1146	2	3	2	7	1113	12	7	32	51	1204	13	5	29	47	1252	6	1	7	14	180	0.113821	0.297872	0.14377	2.07187	0.0777778	8	4	15	27	162	0.219512	0.529412	0.134551
TCGA-CU-A3YL	0	1	0	1	273	1	4	5	9	263	10783	1	2	0	3	2622	4	7	3	14	2674	43	9	76	128	2776	52	11	55	118	2711	39	2	28	69	429	0.252747	0.584746	0.158244	3.69521	0.160839	33	4	43	80	444	0.29304	0.625	0.159942
TCGA-CU-A5W6	0	2	0	2	262	8	2	3	5	249	10209	1	9	0	10	2402	2	5	1	8	2340	44	14	78	136	2760	25	8	62	95	2707	21	2	34	57	372	0.217557	0.6	0.137421	4.36613	0.153226	33	5	37	75	388	0.28626	0.551471	0.14058
TCGA-CU-A72E	0	1	0	1	126	1	3	5	8	117	4797	1	2	1	4	1081	2	3	0	5	1143	16	5	29	50	1286	19	4	35	58	1287	15	2	11	28	179	0.222222	0.482759	0.139083	3.47101	0.156425	12	3	10	25	154	0.198413	0.5	0.119751
TCGA-DK-A1A3	0	2	2	4	755	6	6	7	13	736	30176	5	21	5	31	7309	4	26	1	31	7287	92	21	243	356	7926	70	22	226	318	7654	45	4	111	160	1151	0.211921	0.503145	0.150379	3.34585	0.13901	59	10	137	206	1247	0.272848	0.578652	0.15733
TCGA-DK-A1A5	0	2	0	2	322	0	1	3	4	318	13038	4	6	2	12	3146	2	1	2	5	3285	42	14	80	136	3245	65	11	89	165	3362	45	7	46	98	539	0.304348	0.593939	0.160321	3.70468	0.181818	36	11	44	91	514	0.282609	0.669118	0.158398
TCGA-DK-A1A6	0	0	1	1	373	0	6	5	11	362	14842	3	6	2	11	3448	1	14	3	18	3839	53	10	89	152	3718	69	24	88	181	3837	51	5	35	91	571	0.243968	0.502762	0.148814	3.37846	0.15937	39	3	32	74	490	0.198391	0.486842	0.131791
TCGA-DK-A1A7	0	0	0	0	265	0	1	12	13	252	10332	11	24	7	42	2531	9	21	7	37	2532	18	13	55	86	2648	22	15	50	87	2621	2	4	12	18	354	0.0679245	0.206897	0.135063	1.53185	0.0508475	6	3	14	23	390	0.0867925	0.267442	0.147281
TCGA-DK-A1AA	0	0	0	0	94	1	5	1	6	87	3567	4	10	2	16	779	1	4	1	6	874	7	8	20	35	1004	4	10	16	30	910	1	2	6	9	132	0.0957447	0.3	0.145055	2.06818	0.0681818	5	1	3	9	120	0.0957447	0.257143	0.119522
TCGA-DK-A1AB	0	1	0	1	240	1	0	0	0	239	9799	0	2	2	4	2555	6	0	1	7	2452	36	7	80	123	2416	50	5	50	105	2376	37	1	31	69	375	0.2875	0.657143	0.157828	4.16366	0.184	30	4	56	90	438	0.375	0.731707	0.181291
TCGA-DK-A1AC	0	1	2	3	1787	18	4	19	23	1746	71586	11	22	15	48	17120	5	26	6	37	17041	175	54	627	856	18726	166	36	603	805	18699	116	15	355	486	2680	0.271964	0.603727	0.143323	4.21235	0.181343	129	27	371	527	2783	0.294908	0.615654	0.148617
TCGA-DK-A1AD	0	0	2	2	281	2	1	7	8	271	11111	3	20	4	27	2751	3	15	5	23	2840	29	22	58	109	2747	33	13	66	112	2773	21	1	23	45	452	0.160142	0.401786	0.163	2.46494	0.0995575	21	5	26	52	457	0.185053	0.477064	0.166363
TCGA-DK-A1AE	0	2	0	2	140	0	2	2	4	136	5576	1	3	4	8	1315	2	4	1	7	1337	18	12	30	60	1479	16	11	34	61	1445	10	4	15	29	209	0.207143	0.47541	0.144637	3.28692	0.138756	14	3	13	30	198	0.214286	0.5	0.133874
TCGA-DK-A1AF	0	1	0	1	151	1	0	1	1	149	6109	1	2	2	5	1581	1	5	1	7	1602	20	4	37	61	1455	25	5	46	76	1471	24	1	28	53	264	0.350993	0.697368	0.17947	3.88572	0.200758	18	3	17	38	276	0.251656	0.622951	0.189691
TCGA-DK-A1AG	0	1	0	1	150	3	3	7	10	137	5617	1	5	0	6	1290	2	3	0	5	1330	16	3	29	48	1490	24	3	51	78	1507	15	1	22	38	226	0.253333	0.487179	0.149967	3.24858	0.168142	15	1	14	30	212	0.2	0.625	0.142282
TCGA-DK-A2HX	0	0	0	0	142	1	1	3	4	137	5617	0	3	0	3	1339	0	7	0	7	1403	13	14	42	69	1462	11	3	44	58	1413	10	3	14	27	206	0.190141	0.465517	0.145789	3.19309	0.131068	12	4	16	32	192	0.225352	0.463768	0.131327
TCGA-DK-A2I1	0	2	0	2	275	1	3	0	3	271	11111	0	6	0	6	2666	1	1	1	3	2687	46	12	73	131	2797	43	13	75	131	2961	31	5	44	80	475	0.290909	0.610687	0.160419	3.80683	0.168421	39	4	32	75	398	0.272727	0.572519	0.142295
TCGA-DK-A2I2	0	0	1	1	145	0	0	2	2	143	5863	0	9	0	9	1384	2	8	2	12	1423	19	5	33	57	1415	15	6	44	65	1641	8	0	14	22	237	0.151724	0.338462	0.144424	2.34352	0.092827	9	3	13	25	195	0.172414	0.438596	0.137809
TCGA-DK-A2I4	0	7	0	7	1142	12	4	1	5	1125	46125	1	5	0	6	10864	4	6	0	10	11089	162	38	350	550	11986	168	43	348	559	12186	128	24	218	370	1850	0.323993	0.661896	0.151814	4.35993	0.2	135	21	203	359	1703	0.314361	0.652727	0.142082
TCGA-DK-A2I6	0	0	0	0	335	5	0	8	8	322	13202	8	24	7	39	3164	7	25	8	40	3093	26	13	93	132	3506	25	16	70	111	3439	8	2	28	38	436	0.113433	0.342342	0.126781	2.70026	0.087156	13	1	38	52	494	0.155224	0.393939	0.140901
TCGA-DK-A3IK	0	0	0	0	254	1	0	5	5	248	10168	5	3	4	12	2324	2	10	0	12	2366	45	20	51	116	2695	47	17	44	108	2783	23	3	15	41	378	0.161417	0.37963	0.135825	2.795	0.108466	20	4	13	37	347	0.145669	0.318966	0.128757
TCGA-DK-A3IL	0	0	0	0	225	0	3	8	11	214	8774	0	14	0	14	2024	4	15	1	20	2011	15	36	43	94	2381	18	26	42	86	2358	6	3	7	16	294	0.0711111	0.186047	0.124682	1.49217	0.0544218	3	6	5	14	324	0.0622222	0.148936	0.136077
TCGA-DK-A3IM	0	0	0	0	118	1	0	6	6	111	4551	2	6	4	12	1017	3	6	2	11	1037	4	5	31	40	1208	7	14	27	48	1289	1	3	4	8	161	0.0677966	0.166667	0.124903	1.33437	0.0496894	0	0	1	1	143	0.00847458	0.025	0.118377
TCGA-DK-A3IN	0	5	1	6	477	2	2	5	7	468	19188	3	7	0	10	4631	3	6	0	9	4672	81	21	131	233	4866	84	16	116	216	5019	61	6	71	138	738	0.289308	0.638889	0.147041	4.34496	0.186992	63	9	65	137	724	0.287212	0.587983	0.148788
TCGA-DK-A3IQ	0	2	0	2	240	3	2	5	7	230	9430	2	7	1	10	2350	1	10	2	13	2274	33	11	61	105	2453	23	21	58	102	2353	19	12	32	63	341	0.2625	0.617647	0.144921	4.26195	0.184751	23	3	34	60	383	0.25	0.571429	0.156135
TCGA-DK-A3IS	0	3	1	4	428	3	1	8	9	416	17056	3	4	0	7	4050	3	6	2	11	4161	69	21	125	215	4445	68	11	104	183	4400	50	4	54	108	642	0.252336	0.590164	0.145909	4.04474	0.168224	52	13	65	130	638	0.303738	0.604651	0.143532
TCGA-DK-A3IT	0	2	3	5	470	4	1	3	4	462	18942	1	7	0	8	4602	1	2	2	5	4605	95	27	105	227	4854	106	31	85	222	4881	82	19	51	152	788	0.323404	0.684685	0.161442	4.24105	0.192893	73	11	57	141	759	0.3	0.621145	0.156366
TCGA-DK-A3IU	0	2	1	3	546	4	0	6	6	536	21976	7	9	5	21	5372	6	15	2	23	5501	74	26	153	253	5487	64	24	151	239	5616	50	7	87	144	889	0.263736	0.60251	0.158298	3.80619	0.16198	57	6	91	154	838	0.282051	0.608696	0.152725
TCGA-DK-A3IV	0	0	1	1	107	2	0	0	0	105	4305	2	4	0	6	988	1	2	0	3	1058	14	4	25	43	1092	17	5	31	53	1167	10	0	12	22	161	0.205607	0.415094	0.137961	3.00879	0.136646	8	3	8	19	154	0.17757	0.44186	0.141026
TCGA-DK-A3WW	0	4	3	7	1422	12	0	7	7	1403	57523	2	1	3	6	13777	3	4	1	8	14086	248	53	405	706	14661	251	40	392	683	14999	192	23	233	448	2277	0.315049	0.65593	0.15181	4.32072	0.19675	202	26	250	478	2281	0.336146	0.677054	0.155583
TCGA-DK-A3WX	0	0	0	0	46	1	1	2	3	42	1722	0	4	1	5	402	0	1	0	1	422	2	2	10	14	431	3	3	16	22	467	3	1	8	12	73	0.26087	0.545455	0.156317	3.48941	0.164384	1	0	1	2	59	0.0434783	0.142857	0.136891
TCGA-DK-A3WY	0	1	0	1	23	0	0	0	0	23	943	0	0	0	0	277	0	1	1	2	214	4	1	8	13	209	5	0	3	8	243	2	0	1	3	37	0.130435	0.375	0.152263	2.46284	0.0810811	2	1	4	7	42	0.304348	0.538462	0.200957
TCGA-DK-A3X1	0	1	2	3	1051	9	0	4	4	1038	42558	2	13	3	18	10179	1	14	2	17	10312	159	63	265	487	11070	157	77	282	516	10997	128	44	165	337	1718	0.320647	0.653101	0.156224	4.18053	0.196158	113	38	161	312	1680	0.29686	0.640657	0.151762
TCGA-DK-A3X2	0	0	0	0	167	1	4	8	12	154	6314	1	7	2	10	1491	3	5	7	15	1425	11	8	57	76	1680	15	7	31	53	1718	6	1	4	11	196	0.0658683	0.207547	0.114086	1.81921	0.0561224	8	2	11	21	224	0.125749	0.276316	0.133333
TCGA-DK-A6AV	0	0	0	0	155	2	4	3	7	146	5986	1	6	2	9	1454	2	4	0	6	1357	13	15	40	68	1587	14	11	38	63	1588	9	4	11	24	222	0.154839	0.380952	0.139798	2.72501	0.108108	10	5	17	32	217	0.206452	0.470588	0.136736
TCGA-DK-A6AW	0	0	2	2	4463	9	11	6	17	4437	181917	19	135	263	417	48915	20	190	260	470	48739	6	656	1121	1783	41998	2	665	1100	1767	42265	0	579	108	687	7103	0.153932	0.388795	0.168059	2.31345	0.0967197	1	555	111	667	7129	0.149451	0.374089	0.169746
TCGA-DK-A6B0	0	0	0	0	39	0	2	3	5	34	1394	0	3	1	4	321	1	3	1	5	342	1	3	10	14	368	2	1	8	11	363	1	1	2	4	49	0.102564	0.363636	0.134986	2.69388	0.0816327	0	1	2	3	49	0.0769231	0.214286	0.133152
TCGA-DK-A6B1	0	0	0	0	168	4	2	9	11	153	6273	3	6	4	13	1520	4	9	1	14	1420	14	7	51	72	1703	9	6	39	54	1630	4	3	13	20	208	0.119048	0.37037	0.127607	2.90242	0.0961538	11	1	16	28	238	0.166667	0.388889	0.139753
TCGA-DK-A6B2	0	0	0	0	235	3	1	11	12	220	9020	10	8	2	20	2225	5	13	3	21	2137	27	13	51	91	2429	16	16	56	88	2229	9	3	20	32	316	0.13617	0.363636	0.141768	2.56502	0.101266	14	5	15	34	337	0.144681	0.373626	0.13874
TCGA-DK-A6B5	0	2	0	2	168	1	1	3	4	163	6683	2	7	3	12	1677	1	5	5	11	1587	24	15	38	77	1701	25	6	32	63	1718	13	2	12	27	232	0.160714	0.428571	0.135041	3.17365	0.116379	18	6	22	46	285	0.27381	0.597403	0.167549
TCGA-DK-A6B6	0	2	0	2	1165	15	1	11	12	1138	46658	2	1	5	8	10956	1	4	1	6	11242	136	27	433	596	12125	114	25	389	528	12335	84	10	238	332	1776	0.284979	0.628788	0.143981	4.36717	0.186937	110	11	275	396	1849	0.339914	0.66443	0.152495
TCGA-DK-AA6L	0	2	1	3	483	6	2	20	22	455	18655	6	9	1	16	4765	2	8	0	10	4686	92	17	102	211	4622	98	26	94	218	4582	75	8	51	134	769	0.277433	0.614679	0.167831	3.6625	0.174252	71	7	63	141	790	0.291925	0.668246	0.170922
TCGA-DK-AA6M	0	0	0	0	87	0	0	3	3	84	3444	0	3	0	3	767	1	2	0	3	803	1	8	28	37	925	3	9	29	41	949	2	1	7	10	130	0.114943	0.243902	0.136986	1.78049	0.0769231	1	2	5	8	110	0.091954	0.216216	0.118919
TCGA-DK-AA6P	0	0	0	0	246	4	1	5	6	236	9676	3	5	2	10	2353	2	9	4	15	2397	28	18	63	109	2495	29	16	57	102	2431	21	7	30	58	363	0.235772	0.568627	0.149321	3.80808	0.15978	15	5	27	47	369	0.191057	0.431193	0.147896
TCGA-DK-AA6Q	0	0	0	0	142	2	0	5	5	135	5535	0	3	0	3	1394	1	1	2	4	1370	21	4	41	66	1412	15	9	38	62	1359	10	6	17	33	226	0.232394	0.532258	0.166299	3.20061	0.146018	14	2	20	36	238	0.253521	0.545455	0.168555
TCGA-DK-AA6R	0	1	1	2	381	32	2	9	11	338	13858	8	14	4	26	3297	3	10	7	20	3294	29	40	66	135	3647	36	46	75	157	3620	22	11	25	58	493	0.152231	0.369427	0.136188	2.71263	0.117647	18	2	24	44	508	0.115486	0.325926	0.139293
TCGA-DK-AA6S	0	4	1	5	681	14	2	8	10	657	26937	9	2	4	15	6454	4	4	2	10	6805	119	38	147	304	6676	132	39	157	328	7002	109	18	94	221	1188	0.324523	0.67378	0.169666	3.97122	0.186027	87	13	81	181	1012	0.265786	0.595395	0.151588
TCGA-DK-AA6T	0	0	1	1	84	2	0	1	1	81	3321	2	1	2	5	715	1	2	3	6	778	17	1	20	38	899	16	1	15	32	929	4	0	1	5	103	0.0595238	0.15625	0.110872	1.40928	0.0485437	6	1	1	8	103	0.0952381	0.210526	0.114572
TCGA-DK-AA6U	0	0	0	0	546	5	1	12	13	528	21648	11	13	4	28	5242	10	7	4	21	5258	57	54	126	237	5593	69	60	113	242	5555	43	9	42	94	805	0.172161	0.38843	0.144914	2.68041	0.11677	39	6	53	98	805	0.179487	0.413502	0.14393
TCGA-DK-AA6W	0	1	1	2	310	4	0	5	5	301	12341	3	3	3	9	2976	3	5	4	12	2987	42	14	76	132	3102	41	17	90	148	3276	35	8	44	87	504	0.280645	0.587838	0.153846	3.82095	0.172619	36	4	36	76	473	0.245161	0.575758	0.152482
TCGA-DK-AA6X	0	1	2	3	135	4	1	3	4	127	5207	1	5	1	7	1308	2	2	2	6	1338	14	4	30	48	1211	25	10	31	66	1350	19	4	12	35	212	0.259259	0.530303	0.157037	3.37693	0.165094	13	3	14	30	195	0.222222	0.625	0.161024
TCGA-DK-AA71	0	7	2	9	795	7	1	6	7	781	32021	1	7	5	13	7859	7	4	0	11	7793	148	21	223	392	8197	126	36	203	365	8172	93	19	129	241	1275	0.303145	0.660274	0.156021	4.23197	0.18902	120	12	144	276	1316	0.34717	0.704082	0.160547
TCGA-DK-AA74	0	1	1	2	274	6	0	2	2	266	10906	2	7	2	11	2848	2	7	3	12	2706	55	7	63	125	2636	46	17	55	118	2716	35	8	27	70	449	0.255474	0.59322	0.165317	3.58839	0.155902	41	4	32	77	458	0.281022	0.616	0.173748
TCGA-DK-AA75	0	0	1	1	578	2	2	7	9	567	23247	4	16	3	23	5541	9	14	7	30	5544	56	20	180	256	6069	64	19	175	258	6093	37	6	77	120	846	0.207612	0.465116	0.138848	3.34983	0.141844	37	9	94	140	863	0.242215	0.546875	0.142198
TCGA-DK-AA76	0	1	0	1	299	2	2	7	9	288	11808	10	6	1	17	2785	5	9	8	22	2881	31	20	63	114	2989	44	20	71	135	3153	32	5	25	62	433	0.207358	0.459259	0.13733	3.34421	0.143187	18	7	24	49	397	0.16388	0.429825	0.13282
TCGA-DK-AA77	0	0	0	0	436	0	1	2	3	433	17753	14	14	4	32	4286	12	10	6	28	4272	36	48	97	181	4620	27	41	124	192	4575	15	7	29	51	698	0.116972	0.265625	0.152568	1.74102	0.0730659	12	4	32	48	639	0.110092	0.265193	0.138312
TCGA-E5-A2PC	0	0	0	0	266	6	0	6	6	254	10414	9	13	2	24	2467	11	13	9	33	2495	27	17	52	96	2693	23	19	59	101	2759	5	5	22	32	394	0.120301	0.316832	0.142805	2.21863	0.0812183	12	2	22	36	385	0.135338	0.375	0.142963
TCGA-E5-A4TZ	0	3	0	3	594	2	1	15	16	576	23616	6	14	4	24	5718	3	12	4	19	5698	104	29	129	262	5991	103	37	131	271	6209	68	14	57	139	945	0.234007	0.512915	0.152198	3.37004	0.14709	82	8	51	141	913	0.237374	0.538168	0.152395
TCGA-E5-A4U1	0	1	1	2	780	9	1	5	6	765	31365	6	7	3	16	7728	3	11	1	15	7561	126	35	205	366	8015	160	35	173	368	8061	126	11	90	227	1269	0.291026	0.616848	0.157425	3.91837	0.178881	89	16	114	219	1248	0.280769	0.598361	0.155708
TCGA-E7-A3X6	0	0	4	4	140	4	3	3	6	130	5330	2	4	3	9	1241	1	4	1	6	1205	23	4	38	65	1487	17	3	30	50	1397	14	3	16	33	181	0.235714	0.66	0.129563	5.09403	0.18232	17	2	21	40	221	0.285714	0.615385	0.148621
TCGA-E7-A3Y1	0	0	0	0	214	4	1	17	18	192	7872	7	13	0	20	1844	3	12	2	17	1847	9	16	55	80	2043	13	14	48	75	2138	7	3	8	18	280	0.0841121	0.24	0.130964	1.83257	0.0642857	4	2	7	13	257	0.0607477	0.1625	0.125795
TCGA-E7-A4IJ	0	1	0	1	407	4	1	7	8	395	16195	10	12	2	24	3737	11	10	6	27	3936	61	29	71	161	4214	53	33	97	183	4308	36	10	42	88	583	0.216216	0.480874	0.13533	3.55336	0.150943	36	10	37	83	608	0.203931	0.515528	0.144281
TCGA-E7-A4XJ	0	0	0	0	53	0	2	4	6	47	1927	0	4	1	5	453	2	0	1	3	437	4	1	15	20	520	0	5	14	19	517	0	1	1	2	49	0.0377358	0.105263	0.0947776	1.11063	0.0408163	0	0	1	1	62	0.0188679	0.05	0.119231
TCGA-E7-A519	0	0	0	0	85	1	2	10	12	72	2952	2	13	0	15	740	2	7	1	10	742	8	5	12	25	716	3	3	16	22	754	2	0	3	5	115	0.0588235	0.227273	0.15252	1.49012	0.0434783	4	1	5	10	111	0.117647	0.4	0.155028
TCGA-E7-A541	0	0	0	0	553	4	2	13	15	534	21894	14	21	18	53	5414	23	34	11	68	5260	72	27	120	219	5667	54	24	116	194	5553	34	6	41	81	793	0.146474	0.417526	0.142806	2.92373	0.102144	51	5	56	112	833	0.202532	0.511416	0.146991
TCGA-E7-A5KE	0	0	0	0	255	1	2	6	8	246	10086	5	11	5	21	2325	3	11	5	19	2299	17	13	73	103	2741	29	12	62	103	2721	12	3	16	31	333	0.121569	0.300971	0.122381	2.45928	0.0930931	10	3	23	36	352	0.141176	0.349515	0.12842
TCGA-E7-A5KF	0	1	1	2	248	3	2	3	5	240	9840	0	2	0	2	2392	2	2	0	4	2217	40	11	73	124	2646	32	13	65	110	2585	22	6	36	64	344	0.258065	0.581818	0.133075	4.37209	0.186047	31	6	39	76	404	0.306452	0.612903	0.152683
TCGA-E7-A677	0	0	0	0	288	4	4	12	16	268	10988	6	27	5	38	2564	7	21	14	42	2694	16	19	63	98	2834	17	19	54	90	2896	4	3	8	15	385	0.0520833	0.166667	0.132942	1.25368	0.038961	6	3	14	23	368	0.0798611	0.234694	0.129852
TCGA-E7-A678	0	0	0	0	61	0	1	1	2	59	2419	3	8	0	11	580	4	3	1	8	601	2	5	12	19	629	2	5	14	21	609	1	1	2	4	85	0.0655738	0.190476	0.139573	1.36471	0.0470588	1	2	1	4	108	0.0655738	0.210526	0.171701
TCGA-E7-A6MD	0	2	0	2	541	3	0	3	3	535	21935	7	8	4	19	5121	11	5	1	17	5228	81	26	134	241	5648	87	23	148	258	5938	63	13	73	149	865	0.275416	0.577519	0.145672	3.96452	0.172254	62	14	68	144	813	0.266174	0.59751	0.143945
TCGA-E7-A6ME	0	0	0	0	161	3	3	7	10	148	6068	2	17	1	20	1461	2	17	0	19	1475	7	8	30	45	1519	22	12	30	64	1613	7	1	0	8	213	0.0496894	0.125	0.132052	0.946596	0.0375587	3	0	5	8	196	0.0496894	0.177778	0.129032
TCGA-E7-A6MF	0	1	1	2	56	1	0	0	0	55	2255	0	0	0	0	513	0	0	1	1	599	5	2	16	23	560	9	6	16	31	583	8	3	9	20	101	0.357143	0.645161	0.173242	3.72405	0.19802	5	1	8	14	81	0.25	0.608696	0.144643
TCGA-E7-A7DU	0	2	1	3	319	2	1	1	2	315	12915	1	4	0	5	3196	2	4	0	6	3256	41	22	87	150	3214	44	11	99	154	3249	39	6	57	102	557	0.319749	0.662338	0.171437	3.86344	0.183124	34	12	51	97	487	0.304075	0.646667	0.151525
TCGA-E7-A7DV	0	3	1	4	376	5	1	2	3	368	15088	4	8	4	16	3860	1	5	1	7	3698	81	15	82	178	3752	76	16	75	167	3778	60	10	36	106	590	0.281915	0.634731	0.156167	4.06443	0.179661	68	5	39	112	605	0.297872	0.629213	0.161247
TCGA-E7-A7PW	0	0	0	0	136	0	0	3	3	133	5453	0	2	3	5	1254	1	5	1	7	1419	9	12	36	57	1401	13	10	41	64	1379	5	3	16	24	216	0.176471	0.375	0.156635	2.3941	0.111111	7	2	17	26	195	0.191176	0.45614	0.139186
TCGA-E7-A7XN	0	3	0	3	1123	7	1	5	6	1110	45510	7	4	1	12	11208	15	12	3	30	11414	251	22	245	518	11344	246	22	282	550	11544	195	8	170	373	1858	0.332146	0.678182	0.160949	4.21363	0.200753	198	10	153	361	1841	0.32146	0.696911	0.162288
TCGA-E7-A85H	0	1	0	1	517	7	9	19	28	482	19762	9	49	8	66	4745	19	53	8	80	4853	39	36	94	169	4954	43	29	95	167	5210	8	4	23	35	729	0.0676983	0.209581	0.139923	1.49783	0.048011	14	7	25	46	698	0.0889749	0.272189	0.140896
TCGA-E7-A97P	0	0	0	0	249	2	3	13	16	231	9471	3	25	4	32	2384	4	28	3	35	2310	21	19	47	87	2386	20	17	40	77	2391	8	4	11	23	358	0.0923695	0.298701	0.149728	1.99496	0.0642458	10	9	8	27	332	0.108434	0.310345	0.139145
TCGA-E7-A97Q	1	1	0	2	78	0	2	8	10	68	2788	3	6	2	11	690	4	5	1	10	703	3	1	4	8	672	6	5	28	39	723	3	2	9	14	116	0.179487	0.358974	0.160443	2.2374	0.12069	3	0	1	4	94	0.0512821	0.5	0.139881
TCGA-FD-A3B3	0	1	1	2	220	0	2	3	5	215	8815	2	5	2	9	2118	5	10	2	17	2206	29	8	57	94	2202	27	13	55	95	2289	18	3	18	39	343	0.177273	0.410526	0.149847	2.73963	0.113703	17	0	25	42	316	0.190909	0.446809	0.143506
TCGA-FD-A3B4	0	0	0	0	86	1	1	3	4	81	3321	3	4	0	7	817	2	2	2	6	802	2	16	10	28	853	4	20	16	40	849	2	3	1	6	107	0.0697674	0.15	0.126031	1.19019	0.0560748	0	4	1	5	130	0.0581395	0.178571	0.152403
TCGA-FD-A3B5	0	1	0	1	180	0	2	4	6	174	7134	2	7	1	10	1795	2	3	2	7	1731	29	16	41	86	1807	25	7	39	71	1801	18	2	15	35	262	0.194444	0.492958	0.145475	3.38861	0.133588	21	5	21	47	304	0.261111	0.546512	0.168235
TCGA-FD-A3B6	0	2	1	3	330	3	2	5	7	320	13120	4	9	1	14	3245	3	5	2	10	3326	44	25	79	148	3238	56	16	76	148	3311	48	8	33	89	552	0.269697	0.601351	0.166717	3.60702	0.161232	30	12	34	76	525	0.230303	0.513514	0.162137
TCGA-FD-A3B7	0	0	0	0	95	0	2	5	7	88	3608	3	6	5	14	838	4	7	4	15	905	11	6	18	35	916	4	7	13	24	949	3	1	2	6	127	0.0631579	0.25	0.133825	1.86811	0.0472441	5	1	3	9	122	0.0947368	0.257143	0.133188
TCGA-FD-A3B8	0	0	0	0	95	1	0	1	1	93	3813	0	4	0	4	924	0	5	0	5	979	12	5	24	41	958	21	5	17	43	952	17	1	7	25	155	0.263158	0.581395	0.162815	3.57089	0.16129	8	1	11	20	146	0.210526	0.487805	0.152401
TCGA-FD-A3N5	0	0	0	0	389	4	2	17	19	366	15006	15	34	13	62	3578	10	44	11	65	3583	26	27	63	116	3836	26	24	73	123	4009	3	4	8	15	520	0.0385604	0.121951	0.129708	0.940197	0.0288462	9	5	11	25	519	0.0642674	0.215517	0.135297
TCGA-FD-A3N6	0	0	0	0	155	1	1	4	5	149	6109	2	6	3	11	1375	1	2	3	6	1456	9	12	48	69	1552	13	11	39	63	1726	6	3	6	15	209	0.0967742	0.238095	0.121089	1.96628	0.0717703	3	4	11	18	183	0.116129	0.26087	0.117912
TCGA-FD-A3NA	0	0	1	1	208	3	1	4	5	200	8200	1	5	2	8	2126	1	4	0	5	1988	31	7	52	90	2114	41	11	45	97	1972	28	3	23	54	308	0.259615	0.556701	0.156187	3.56433	0.175325	25	3	26	54	357	0.259615	0.6	0.168874
TCGA-FD-A3SJ	0	1	0	1	287	4	3	5	8	275	11275	8	13	2	23	2748	12	9	0	21	2781	30	22	59	111	2764	45	14	61	120	2982	28	3	23	54	447	0.188153	0.45	0.149899	3.00201	0.120805	17	4	27	48	405	0.167247	0.432432	0.146527
TCGA-FD-A3SL	0	0	0	0	260	2	4	10	14	243	9963	8	13	9	30	2455	9	11	5	25	2352	27	18	44	89	2608	35	15	49	99	2548	15	3	11	29	340	0.111538	0.292929	0.133438	2.19525	0.0852941	8	1	14	23	376	0.0884615	0.258427	0.144172
TCGA-FD-A3SM	0	1	2	3	239	5	3	8	11	223	9143	3	6	0	9	2201	4	2	2	8	2289	34	11	57	102	2287	48	9	47	104	2366	35	4	26	65	381	0.271967	0.625	0.161031	3.88123	0.170604	26	3	22	51	317	0.213389	0.5	0.13861
TCGA-FD-A3SN	0	2	0	2	468	2	3	12	15	451	18491	4	15	5	24	4396	4	10	2	16	4472	34	15	164	213	4799	35	8	155	198	4824	24	3	78	105	693	0.224359	0.530303	0.143657	3.69146	0.151515	22	3	80	105	712	0.224359	0.492958	0.148364
TCGA-FD-A3SO	0	1	1	2	434	2	1	4	5	427	17507	3	3	0	6	4355	3	8	0	11	4397	61	11	119	191	4287	75	11	133	219	4468	58	5	75	138	708	0.317972	0.630137	0.15846	3.97663	0.194915	44	6	69	119	685	0.274194	0.623037	0.159785
TCGA-FD-A3SP	0	1	0	1	150	1	2	4	6	143	5863	0	8	1	9	1384	3	6	1	10	1383	19	9	45	73	1582	10	6	35	51	1514	3	1	13	17	199	0.113333	0.333333	0.13144	2.53601	0.0854271	14	3	14	31	208	0.206667	0.424658	0.131479
TCGA-FD-A3SQ	0	0	0	0	97	0	2	5	7	90	3690	4	6	0	10	892	3	1	0	4	900	5	2	23	30	914	8	5	33	46	984	6	2	11	19	141	0.195876	0.413043	0.143293	2.88252	0.134752	1	0	5	6	118	0.0618557	0.2	0.129103
TCGA-FD-A3SR	0	1	0	1	165	0	1	5	6	159	6519	4	4	2	10	1572	3	8	1	12	1626	23	11	39	73	1675	16	7	41	64	1646	14	3	8	25	245	0.151515	0.390625	0.148846	2.62436	0.102041	16	4	10	30	243	0.181818	0.410959	0.145075
TCGA-FD-A3SS	0	1	1	2	604	3	1	6	7	594	24354	2	6	1	9	5974	1	5	1	7	6045	86	22	181	289	6128	69	30	190	289	6207	54	16	111	181	1006	0.299669	0.626298	0.162075	3.86424	0.17992	73	12	110	195	933	0.322848	0.67474	0.152252
TCGA-FD-A43N	0	3	0	3	217	2	2	11	13	202	8282	7	13	1	21	1934	1	4	3	8	1921	23	15	51	89	2243	26	13	45	84	2184	19	1	12	32	281	0.147465	0.380952	0.128663	2.96085	0.113879	17	3	10	30	299	0.138249	0.337079	0.133304
TCGA-FD-A43P	0	1	0	1	505	7	1	4	5	493	20213	3	13	3	19	4865	4	13	1	18	4891	84	28	116	228	5116	80	28	120	228	5341	58	6	47	111	791	0.219802	0.486842	0.1481	3.28726	0.140329	63	14	51	128	744	0.253465	0.561404	0.145426
TCGA-FD-A43S	0	0	0	0	1	0	0	0	0	1	41	0	0	0	0	11	0	0	0	0	11	0	0	0	0	8	0	0	1	1	11	0	0	0	0	5	0	0	0.454545	0	0	0	0	0	0	0	0	NA	0
TCGA-FD-A43U	0	0	0	0	93	4	4	2	6	83	3403	2	5	0	7	785	2	1	1	4	746	1	10	22	33	887	6	8	25	39	985	0	2	5	7	118	0.0752688	0.179487	0.119797	1.49826	0.059322	0	2	4	6	104	0.0645161	0.181818	0.117249
TCGA-FD-A43X	0	2	2	4	389	4	3	7	10	375	15375	3	8	1	12	3639	1	12	2	15	3680	58	19	97	174	4059	58	15	101	174	3997	46	8	52	106	615	0.272494	0.609195	0.153865	3.95927	0.172358	45	9	49	103	591	0.264781	0.591954	0.145602
TCGA-FD-A5BR	0	1	1	2	106	3	0	7	7	96	3936	3	5	4	12	922	2	4	3	9	971	2	7	12	21	1018	8	17	29	54	1025	4	4	5	13	117	0.122642	0.240741	0.114146	2.10905	0.111111	0	0	0	0	137	0	0	0.134578
TCGA-FD-A5BS	0	0	0	0	29	0	0	1	1	28	1148	0	1	0	1	266	0	0	0	0	300	4	1	5	10	287	1	1	15	17	295	1	0	9	10	48	0.344828	0.588235	0.162712	3.6152	0.208333	2	1	2	5	47	0.172414	0.5	0.163763
TCGA-FD-A5BT	0	0	0	0	137	0	0	2	2	135	5535	0	5	0	5	1366	2	7	0	9	1297	23	8	36	67	1489	11	7	36	54	1383	9	1	13	23	188	0.167883	0.425926	0.135936	3.13327	0.12234	22	4	12	38	236	0.277372	0.567164	0.158496
TCGA-FD-A5BU	0	0	0	0	91	1	3	5	8	82	3362	2	4	0	6	782	0	6	0	6	803	7	7	24	38	889	3	11	18	32	888	2	1	6	9	115	0.0989011	0.28125	0.129505	2.17174	0.0782609	4	0	1	5	117	0.0549451	0.131579	0.131609
TCGA-FD-A5BV	0	0	0	0	146	0	2	5	7	139	5699	5	7	6	18	1339	3	9	2	14	1358	7	16	24	47	1480	10	16	34	60	1522	5	3	6	14	187	0.0958904	0.233333	0.122865	1.89911	0.0748663	3	2	1	6	185	0.0410959	0.12766	0.125
TCGA-FD-A5BX	0	3	1	4	421	5	2	2	4	412	16892	1	2	0	3	3951	2	2	0	4	4081	74	20	107	201	4486	72	16	116	204	4374	51	11	68	130	638	0.308789	0.637255	0.145862	4.36889	0.203762	60	11	60	131	642	0.311164	0.651741	0.143112
TCGA-FD-A5BY	0	0	0	0	60	1	1	3	4	55	2255	1	0	1	2	518	0	2	0	2	498	5	6	14	25	586	4	3	19	26	653	3	1	4	8	73	0.133333	0.307692	0.111792	2.75237	0.109589	2	3	5	10	66	0.166667	0.4	0.112628
TCGA-FD-A5BZ	0	1	0	1	158	2	0	0	0	156	6396	1	6	2	9	1466	0	6	4	10	1399	17	6	40	63	1734	20	13	41	74	1797	14	0	12	26	230	0.164557	0.351351	0.127991	2.74512	0.113043	10	1	12	23	197	0.14557	0.365079	0.11361
TCGA-FD-A5C0	0	0	0	0	150	0	2	11	13	137	5617	2	18	0	20	1315	3	6	1	10	1320	8	13	48	69	1520	2	3	33	38	1462	1	0	7	8	173	0.0533333	0.210526	0.118331	1.77913	0.0462428	5	1	8	14	193	0.0933333	0.202899	0.126974
TCGA-FD-A5C1	0	0	0	0	187	0	2	7	9	178	7298	0	8	0	8	1629	4	7	2	13	1803	17	7	52	76	1925	23	13	45	81	1941	18	4	14	36	263	0.192513	0.444444	0.135497	3.2801	0.136882	11	2	13	26	221	0.139037	0.342105	0.114805
TCGA-FD-A62N	0	0	0	0	118	1	1	7	8	109	4469	2	6	3	11	1103	5	4	2	11	1086	5	10	25	40	1095	4	11	32	47	1185	3	3	7	13	178	0.110169	0.276596	0.150211	1.84138	0.0730337	2	1	3	6	156	0.0508475	0.15	0.142466
TCGA-FD-A62O	0	2	0	2	234	0	1	11	12	222	9102	2	3	0	5	2094	1	6	2	9	2168	31	6	63	100	2421	32	6	70	108	2419	19	2	26	47	327	0.200855	0.435185	0.13518	3.21931	0.143731	20	4	23	47	327	0.200855	0.47	0.135068
TCGA-FD-A62P	0	2	0	2	508	4	1	5	6	498	20418	3	5	2	10	4791	3	11	2	16	5035	68	29	110	207	5203	110	23	132	265	5389	83	10	70	163	836	0.320866	0.615094	0.155131	3.965	0.194976	46	11	51	108	747	0.212598	0.521739	0.143571
TCGA-FD-A62S	0	1	0	1	99	1	1	4	5	93	3813	4	9	2	15	894	2	5	1	8	947	2	10	23	35	985	7	11	17	35	987	5	0	0	5	142	0.0505051	0.142857	0.14387	0.992958	0.0352113	0	0	4	4	133	0.040404	0.114286	0.135025
TCGA-FD-A6TA	0	2	0	2	314	2	2	0	2	310	12710	2	2	1	5	3141	1	1	1	3	3291	59	10	61	130	3014	67	13	92	172	3264	55	6	53	114	562	0.363057	0.662791	0.172181	3.84938	0.202847	48	8	40	96	494	0.305732	0.738462	0.163902
TCGA-FD-A6TB	0	2	1	3	251	0	0	4	4	247	10127	3	2	0	5	2437	0	6	0	6	2398	46	9	51	106	2580	42	9	79	130	2712	31	6	39	76	369	0.302789	0.584615	0.136062	4.29669	0.205962	37	2	26	65	377	0.258964	0.613208	0.146124
TCGA-FD-A6TC	0	1	3	4	1177	8	4	15	19	1150	47150	0	8	3	11	11364	1	9	0	10	11537	208	38	286	532	11955	244	50	303	597	12294	188	32	180	400	1926	0.339847	0.670017	0.156662	4.27684	0.207684	154	21	165	340	1817	0.28887	0.639098	0.151987
TCGA-FD-A6TD	0	0	0	0	164	3	3	5	8	153	6273	2	5	0	7	1481	1	5	0	6	1554	17	8	47	72	1577	17	9	42	68	1661	11	3	17	31	253	0.189024	0.455882	0.152318	2.99297	0.12253	10	1	18	29	219	0.176829	0.402778	0.138871
TCGA-FD-A6TE	0	2	0	2	286	0	0	4	4	282	11562	0	2	1	3	2791	0	2	1	3	2787	37	11	69	117	2954	66	16	77	159	3030	51	8	37	96	453	0.335664	0.603774	0.149505	4.03849	0.211921	29	6	38	73	454	0.255245	0.623932	0.15369
TCGA-FD-A6TF	0	0	0	0	176	0	2	3	5	171	7011	4	7	3	14	1681	1	6	0	7	1784	31	9	37	77	1751	26	9	38	73	1795	20	2	8	30	277	0.170455	0.410959	0.154318	2.66307	0.108303	23	3	15	41	248	0.232955	0.532468	0.141633
TCGA-FD-A6TG	0	2	0	2	498	2	3	4	7	489	20049	9	23	1	33	4807	8	18	4	30	5070	62	39	109	210	5040	72	37	107	216	5132	54	12	45	111	774	0.222892	0.513889	0.150818	3.40734	0.143411	42	11	52	105	765	0.210843	0.5	0.151786
TCGA-FD-A6TH	0	0	0	0	196	2	2	3	5	189	7749	1	5	1	7	1842	4	2	3	9	1886	20	5	59	84	2015	24	6	59	89	2006	17	1	22	40	310	0.204082	0.449438	0.154536	2.9083	0.129032	12	3	24	39	292	0.19898	0.464286	0.144913
TCGA-FD-A6TI	0	0	1	1	147	2	0	8	8	137	5617	5	12	1	18	1335	5	5	1	11	1385	0	14	38	52	1403	5	11	40	56	1494	1	1	4	6	219	0.0408163	0.107143	0.146586	0.73092	0.0273973	0	5	5	10	184	0.0680272	0.192308	0.131148
TCGA-FD-A6TK	0	0	0	0	154	1	1	4	5	148	6068	1	6	0	7	1473	3	10	2	15	1570	17	7	34	58	1447	19	4	45	68	1578	12	0	17	29	255	0.188312	0.426471	0.161597	2.6391	0.113725	10	0	15	25	221	0.162338	0.431034	0.15273
TCGA-FJ-A3Z7	0	1	1	2	383	2	3	2	5	376	15416	3	2	3	8	3647	5	5	1	11	3812	44	18	98	160	3968	77	15	105	197	3989	48	5	46	99	607	0.258486	0.502538	0.152168	3.30251	0.163097	31	5	49	85	566	0.221932	0.53125	0.142641
TCGA-FJ-A3Z9	0	1	0	1	130	0	5	17	22	108	4428	0	6	0	6	1006	1	5	1	7	1083	5	7	28	40	1100	5	9	41	55	1239	3	2	8	13	170	0.1	0.236364	0.137207	1.72267	0.0764706	4	2	2	8	148	0.0615385	0.2	0.134545
TCGA-FJ-A3ZE	0	0	0	0	483	3	6	13	19	461	18901	13	25	8	46	4346	10	17	9	36	4411	41	63	89	193	5109	40	82	64	186	5035	11	11	10	32	647	0.0662526	0.172043	0.1285	1.33885	0.049459	13	4	8	25	615	0.0517598	0.129534	0.120376
TCGA-FJ-A3ZF	0	0	1	1	308	3	0	4	4	301	12341	3	9	6	18	3054	2	9	4	15	2976	30	23	80	133	3066	40	21	74	135	3245	23	2	29	54	438	0.175325	0.4	0.134977	2.96347	0.123288	20	6	37	63	446	0.204545	0.473684	0.145466
TCGA-FJ-A871	0	0	0	0	66	0	0	4	4	62	2542	0	5	0	5	547	0	8	2	10	667	3	2	16	21	661	2	3	21	26	667	0	0	2	2	93	0.030303	0.0769231	0.13943	0.551696	0.0215054	2	0	1	3	72	0.0454545	0.142857	0.108926
TCGA-FT-A3EE	0	1	0	1	148	0	3	2	5	143	5863	2	8	2	12	1364	6	12	2	20	1380	8	12	43	63	1560	7	9	32	48	1559	4	2	8	14	198	0.0945946	0.291667	0.127004	2.29651	0.0707071	2	0	12	14	190	0.0945946	0.222222	0.121795
TCGA-FT-A61P	0	0	0	0	203	1	2	2	4	198	8118	2	10	8	20	1899	2	15	8	25	2025	17	11	52	80	2102	16	7	50	73	2092	9	2	13	24	273	0.118227	0.328767	0.130497	2.51934	0.0879121	9	2	15	26	276	0.128079	0.325	0.131304
TCGA-G2-A2EC	0	1	1	2	214	5	2	6	8	201	8241	1	8	0	9	1886	3	8	1	12	1990	26	10	61	97	2164	30	9	44	83	2201	18	4	20	42	298	0.196262	0.506024	0.135393	3.73745	0.14094	19	1	28	48	310	0.224299	0.494845	0.143253
TCGA-G2-A2EF	0	1	2	3	316	2	2	7	9	305	12505	1	7	2	10	2946	4	11	3	18	2985	56	8	82	146	3359	37	7	87	131	3215	31	4	45	80	477	0.253165	0.610687	0.148367	4.11606	0.167715	39	5	44	88	482	0.278481	0.60274	0.143495
TCGA-G2-A2EJ	0	0	0	0	371	2	3	5	8	361	14801	2	7	2	11	3439	3	7	3	13	3586	72	24	82	178	3964	57	16	86	159	3812	36	5	38	79	568	0.212938	0.496855	0.149003	3.33453	0.139085	53	3	29	85	535	0.229111	0.477528	0.134965
TCGA-G2-A2EK	1	1	0	2	89	0	2	0	2	87	3567	0	8	1	9	806	1	3	0	4	860	5	3	21	29	941	13	3	29	45	960	10	2	7	19	133	0.213483	0.422222	0.138542	3.04762	0.142857	5	1	4	10	103	0.11236	0.344828	0.109458
TCGA-G2-A2EL	0	3	0	3	281	1	1	2	3	277	11357	1	6	1	8	2772	1	10	0	11	2714	64	9	65	138	2935	48	13	59	120	2936	34	3	29	66	392	0.234875	0.55	0.133515	4.11939	0.168367	48	5	23	76	483	0.270463	0.550725	0.164566
TCGA-G2-A2EO	0	1	1	2	1022	7	3	6	9	1006	41246	3	5	3	11	9947	2	12	6	20	9976	198	49	244	491	10713	187	39	258	484	10610	142	16	168	326	1640	0.318982	0.673554	0.154571	4.35756	0.19878	155	30	153	338	1652	0.330724	0.688391	0.154205
TCGA-G2-A2ES	0	0	0	0	513	4	5	18	23	486	19926	19	25	16	60	4867	16	31	13	60	4907	28	34	122	184	4997	29	25	128	182	5155	17	4	51	72	741	0.140351	0.395604	0.143744	2.75215	0.097166	15	7	57	79	734	0.153996	0.429348	0.146888
TCGA-G2-A3IB	0	0	0	0	118	0	4	5	9	109	4469	0	4	1	5	1098	1	3	1	5	1114	5	19	18	42	1122	7	24	26	57	1135	4	3	10	17	154	0.144068	0.298246	0.135683	2.19811	0.11039	3	3	5	11	158	0.0932203	0.261905	0.14082
TCGA-G2-A3IE	0	4	0	4	462	2	2	12	14	446	18286	8	7	3	18	4481	2	16	3	21	4426	60	21	111	192	4663	92	24	99	215	4716	64	12	51	127	722	0.274892	0.590698	0.153096	3.85835	0.1759	42	11	63	116	722	0.251082	0.604167	0.154836
TCGA-G2-A3VY	0	3	2	5	871	6	0	15	15	850	34850	10	12	12	34	8679	11	17	6	34	8417	194	48	159	401	8830	176	49	156	381	8924	129	18	77	224	1359	0.257176	0.587927	0.152286	3.86067	0.164827	140	17	98	255	1469	0.292767	0.63591	0.166365
TCGA-G2-AA3B	0	0	0	0	902	8	2	12	14	880	36080	5	15	10	30	9016	4	14	6	24	9105	205	45	193	443	9088	193	33	157	383	8871	150	15	94	259	1423	0.28714	0.67624	0.16041	4.21569	0.18201	166	28	112	306	1533	0.339246	0.690745	0.168684
TCGA-G2-AA3C	0	3	0	3	296	2	3	4	7	287	11767	1	3	2	6	2775	2	3	4	9	2887	43	13	61	117	3017	58	20	77	155	3088	42	8	32	82	447	0.277027	0.529032	0.144754	3.6547	0.183445	32	6	26	64	429	0.216216	0.547009	0.142194
TCGA-G2-AA3D	0	0	1	1	384	4	2	2	4	376	15416	1	4	1	6	3685	3	5	3	11	4076	74	18	57	149	3717	112	16	82	210	3938	87	7	48	142	665	0.369792	0.67619	0.168867	4.00427	0.213534	60	13	34	107	593	0.278646	0.718121	0.159537
TCGA-G2-AA3F	0	1	0	1	168	2	6	8	14	152	6232	4	5	4	13	1543	1	8	3	12	1498	27	7	34	68	1581	12	14	33	59	1610	11	2	12	25	228	0.14881	0.423729	0.141615	2.99212	0.109649	14	2	10	26	238	0.154762	0.382353	0.150538
TCGA-GC-A3BM	0	3	1	4	162	0	1	11	12	150	6150	5	6	3	14	1407	2	6	0	8	1447	8	6	61	75	1609	12	1	40	53	1687	8	0	7	15	221	0.0925926	0.283019	0.131002	2.16042	0.0678733	7	2	15	24	219	0.148148	0.32	0.136109
TCGA-GC-A3I6	0	1	0	1	233	2	2	5	7	224	9184	3	4	1	8	2216	1	5	0	6	2225	31	12	71	114	2398	27	10	59	96	2345	17	4	26	47	358	0.201717	0.489583	0.152665	3.20691	0.131285	26	8	38	72	351	0.309013	0.631579	0.146372
TCGA-GC-A3OO	0	1	0	1	170	0	0	0	0	170	6970	1	3	0	4	1705	1	2	0	3	1661	18	5	64	87	1751	21	2	53	76	1853	15	0	31	46	269	0.270588	0.605263	0.14517	4.16934	0.171004	9	3	37	49	279	0.288235	0.563218	0.159338
TCGA-GC-A3RB	0	0	0	0	202	4	2	5	7	191	7831	3	3	0	6	1850	3	7	1	11	1886	25	8	50	83	2033	27	9	55	91	2062	18	2	23	43	292	0.212871	0.472527	0.14161	3.33682	0.14726	19	2	19	40	291	0.19802	0.481928	0.143138
TCGA-GC-A3RC	0	1	0	1	446	1	6	18	24	421	17261	7	31	8	46	4046	7	32	5	44	4163	31	18	103	152	4527	51	20	108	179	4525	30	7	51	88	661	0.197309	0.49162	0.146077	3.36548	0.133132	17	4	33	54	640	0.121076	0.355263	0.141374
TCGA-GC-A3RD	0	2	1	3	110	0	3	6	9	101	4141	1	1	0	2	1024	1	4	0	5	965	13	9	36	58	1098	4	6	26	36	1054	3	2	8	13	136	0.118182	0.361111	0.129032	2.79861	0.0955882	8	2	17	27	158	0.245455	0.465517	0.143898
TCGA-GC-A3WC	0	1	0	1	187	1	2	4	6	180	7380	3	5	1	9	1704	2	7	2	11	1779	25	7	49	81	2009	24	8	47	79	1888	13	3	14	30	256	0.160428	0.379747	0.135593	2.80063	0.117188	14	4	19	37	268	0.197861	0.45679	0.1334
TCGA-GC-A3YS	0	0	0	0	292	2	2	4	6	284	11644	5	8	0	13	2870	6	8	1	15	2771	42	13	62	117	3002	41	14	84	139	3001	31	3	27	61	425	0.208904	0.438849	0.141619	3.09879	0.143529	34	5	24	63	435	0.215753	0.538462	0.144903
TCGA-GC-A6I1	0	1	0	1	288	3	2	6	8	277	11357	5	5	1	11	2853	0	8	2	10	2766	32	8	74	114	2792	52	14	76	142	2946	36	6	41	83	452	0.288194	0.584507	0.153428	3.80964	0.183628	25	3	39	67	457	0.232639	0.587719	0.163682
TCGA-GC-A6I3	0	0	0	0	284	6	2	6	8	270	11070	11	8	6	25	2732	6	11	5	22	2772	33	19	50	102	2755	36	17	68	121	2811	27	5	22	54	441	0.190141	0.446281	0.156884	2.84466	0.122449	24	3	17	44	429	0.15493	0.431373	0.155717
TCGA-GD-A2C5	0	0	3	3	338	5	3	4	7	326	13366	4	7	3	14	3056	3	7	0	10	3289	45	11	81	137	3451	62	11	92	165	3570	46	5	37	88	514	0.260355	0.533333	0.143978	3.70428	0.171206	33	2	34	69	464	0.204142	0.50365	0.134454
TCGA-GD-A3OP	0	3	1	4	513	9	0	13	13	491	20131	3	13	1	17	4915	5	19	5	29	5053	57	27	143	227	5142	58	24	136	218	5021	45	10	71	126	768	0.245614	0.577982	0.152958	3.77871	0.164062	44	10	72	126	769	0.245614	0.555066	0.149553
TCGA-GD-A3OQ	0	0	0	0	133	1	4	1	5	127	5207	1	6	2	9	1321	1	4	0	5	1208	20	6	37	63	1355	18	4	28	50	1323	13	0	6	19	167	0.142857	0.38	0.126228	3.01042	0.113772	15	4	13	32	215	0.240602	0.507937	0.158672
TCGA-GD-A3OS	0	0	0	0	115	0	1	3	4	111	4551	3	5	1	9	1130	2	4	4	10	1079	5	12	26	43	1151	9	8	32	49	1191	5	0	9	14	153	0.121739	0.285714	0.128463	2.22409	0.0915033	1	2	6	9	135	0.0782609	0.209302	0.117289
TCGA-GD-A6C6	0	0	0	0	330	2	1	7	8	320	13120	3	10	5	18	3245	2	9	2	13	3131	52	16	78	146	3358	55	17	71	143	3386	41	4	45	90	516	0.272727	0.629371	0.152392	4.12994	0.174419	38	4	33	75	478	0.227273	0.513699	0.142347
TCGA-GD-A76B	0	1	0	1	240	3	2	2	4	233	9553	1	6	3	10	2273	3	6	3	12	2499	21	8	58	87	2255	43	10	71	124	2526	26	2	28	56	374	0.233333	0.451613	0.14806	3.0502	0.149733	13	4	27	44	319	0.183333	0.505747	0.141463
TCGA-GU-A42P	0	1	0	1	321	3	2	5	7	311	12751	0	6	1	7	2898	1	4	1	6	3024	45	21	98	164	3299	25	20	89	134	3530	17	10	42	69	469	0.214953	0.514925	0.132861	3.87566	0.147122	34	9	48	91	462	0.283489	0.554878	0.140042
TCGA-GU-A42Q	0	0	1	1	223	1	3	1	4	218	8938	3	4	0	7	2086	1	9	2	12	2150	38	8	61	107	2294	33	11	48	92	2408	25	6	14	45	353	0.201794	0.48913	0.146595	3.33662	0.127479	33	4	27	64	326	0.286996	0.598131	0.14211
TCGA-GU-A42R	0	3	0	3	196	3	1	3	4	189	7749	0	9	0	9	1877	1	11	1	13	1910	30	10	41	81	1952	18	13	55	86	2010	13	6	25	44	281	0.22449	0.511628	0.139801	3.65969	0.156584	20	4	18	42	292	0.214286	0.518519	0.14959
TCGA-GU-A762	0	1	0	1	123	4	1	5	6	113	4633	1	3	1	5	1091	3	1	4	8	1179	12	8	29	49	1156	10	12	29	51	1207	6	4	6	16	184	0.130081	0.313725	0.152444	2.05797	0.0869565	8	2	6	16	159	0.130081	0.326531	0.137543
TCGA-GU-A763	0	0	0	0	80	3	2	3	5	71	2911	1	5	2	8	698	0	2	0	2	687	5	5	19	29	711	9	7	16	32	815	6	1	2	9	105	0.1125	0.28125	0.128834	2.18304	0.0857143	3	0	7	10	88	0.125	0.344828	0.123769
TCGA-GU-A764	0	1	0	1	168	2	0	4	4	162	6642	1	2	0	3	1559	3	9	3	15	1644	26	17	40	83	1698	17	9	35	61	1741	8	2	12	22	262	0.130952	0.360656	0.150488	2.39657	0.0839695	16	7	11	34	234	0.202381	0.409639	0.137809
TCGA-GU-A766	0	0	1	1	227	3	1	2	3	221	9061	0	2	2	4	2271	1	3	1	5	2145	29	9	69	107	2342	43	11	51	105	2303	32	5	18	55	337	0.242291	0.52381	0.146331	3.57962	0.163205	25	3	37	65	365	0.286344	0.607477	0.15585
TCGA-GU-A767	0	1	0	1	534	2	2	10	12	520	21320	13	16	7	36	5198	10	18	4	32	5278	80	57	88	225	5337	64	62	101	227	5507	39	12	34	85	812	0.159176	0.374449	0.147449	2.53952	0.10468	49	10	33	92	762	0.172285	0.408889	0.142777
TCGA-GU-AATO	0	0	0	0	383	0	1	2	3	379	15539	1	7	1	9	3849	3	0	2	5	3808	58	16	106	180	3912	65	18	102	185	3970	56	10	61	127	613	0.331593	0.686486	0.154408	4.44592	0.207178	43	3	55	101	643	0.263708	0.561111	0.164366
TCGA-GU-AATP	0	2	0	2	394	4	3	11	14	376	15416	2	9	5	16	3584	4	6	3	13	3685	60	11	101	172	4006	42	23	110	175	4141	25	5	51	81	597	0.205584	0.462857	0.144168	3.21054	0.135678	44	2	55	101	562	0.256345	0.587209	0.14029
TCGA-GU-AATQ	0	2	1	3	204	1	1	2	3	200	8200	3	4	1	8	1915	2	11	4	17	2064	32	3	37	72	2073	41	14	48	103	2148	27	3	16	46	302	0.22549	0.446602	0.140596	3.17649	0.152318	22	1	16	39	283	0.191176	0.541667	0.136517
TCGA-GV-A3JV	0	0	1	1	149	2	4	6	10	137	5617	2	6	0	8	1244	1	6	0	7	1325	6	4	42	52	1503	6	12	52	70	1545	2	5	8	15	201	0.100671	0.214286	0.130097	1.64712	0.0746269	3	0	12	15	192	0.100671	0.288462	0.127745
TCGA-GV-A3JW	0	1	1	2	96	1	0	1	1	94	3854	0	2	5	7	911	0	2	2	4	952	5	5	27	37	985	18	8	20	46	1006	12	1	8	21	154	0.21875	0.456522	0.153082	2.98221	0.136364	3	2	8	13	125	0.135417	0.351351	0.126904
TCGA-GV-A3JX	0	3	1	4	369	2	4	5	9	358	14678	2	6	1	9	3616	2	9	2	13	3601	63	18	85	166	3725	68	14	88	170	3736	55	8	34	97	588	0.262873	0.570588	0.157388	3.62537	0.164966	50	8	42	100	604	0.271003	0.60241	0.162148
TCGA-GV-A3JZ	0	4	0	4	557	8	2	7	9	540	22140	3	5	6	14	5236	4	8	3	15	5480	83	24	144	251	5613	93	28	139	260	5811	70	11	76	157	860	0.281867	0.603846	0.147995	4.08017	0.182558	65	9	72	146	840	0.262118	0.581673	0.149653
TCGA-GV-A3QF	0	1	0	1	166	4	6	6	12	150	6150	4	9	2	15	1424	4	11	4	19	1495	13	11	26	50	1581	9	17	40	66	1650	5	3	7	15	233	0.0903614	0.227273	0.141212	1.60944	0.0643777	6	1	5	12	194	0.0722892	0.24	0.122707
TCGA-GV-A3QG	0	0	0	0	110	0	4	5	9	101	4141	1	8	1	10	1087	2	8	1	11	1024	6	8	23	37	1011	11	10	22	43	1019	5	2	4	11	146	0.1	0.255814	0.143278	1.78544	0.0753425	4	1	9	14	174	0.127273	0.378378	0.172107
TCGA-GV-A3QH	0	1	0	1	224	1	1	4	5	218	8938	3	9	4	16	2141	2	8	1	11	2189	36	11	43	90	2232	29	13	59	101	2376	23	4	24	51	337	0.227679	0.50495	0.141835	3.56013	0.151335	28	3	15	46	317	0.205357	0.511111	0.142025
TCGA-GV-A3QI	0	0	0	0	569	3	3	11	14	552	22632	23	34	6	63	5359	26	31	10	67	5481	43	56	112	211	5813	61	47	103	211	5979	34	6	31	71	846	0.12478	0.336493	0.141495	2.37812	0.0839243	22	9	20	51	739	0.0896309	0.241706	0.127129
TCGA-GV-A3QK	0	1	2	3	175	3	3	8	11	161	6601	1	5	1	7	1561	2	7	1	10	1559	9	11	49	69	1724	21	9	45	75	1757	14	1	15	30	230	0.171429	0.4	0.130905	3.05565	0.130435	7	4	17	28	246	0.16	0.405797	0.142691
TCGA-GV-A40E	0	0	0	0	195	1	5	8	13	181	7421	3	4	6	13	1811	1	7	3	11	1807	26	12	42	80	1934	37	10	30	77	1869	23	4	8	35	254	0.179487	0.454545	0.135902	3.34467	0.137795	18	5	14	37	284	0.189744	0.4625	0.146846
TCGA-GV-A40G	0	0	0	0	216	3	1	6	7	206	8446	1	8	4	13	1943	2	11	1	14	2034	11	13	68	92	2251	15	14	58	87	2218	8	5	19	32	298	0.148148	0.367816	0.134355	2.73764	0.107383	6	1	14	21	254	0.0972222	0.228261	0.112839
TCGA-GV-A6ZA	0	0	1	1	373	7	2	2	4	362	14842	3	8	7	18	3694	3	6	5	14	3685	69	11	91	171	3739	50	9	100	159	3724	41	2	51	94	560	0.252011	0.591195	0.150376	3.93145	0.167857	49	5	40	94	577	0.252011	0.549708	0.154319
TCGA-H4-A2HO	0	0	0	0	115	0	1	4	5	110	4510	4	4	1	9	1056	1	6	1	8	1084	6	7	35	48	1165	10	8	27	45	1205	4	2	5	11	161	0.0956522	0.244444	0.13361	1.82954	0.068323	5	4	13	22	152	0.191304	0.458333	0.130472
TCGA-H4-A2HQ	0	1	1	2	555	7	2	7	9	539	22099	15	17	12	44	5330	20	13	9	42	5357	64	23	110	197	5609	97	47	112	256	5803	66	20	61	147	861	0.264865	0.574219	0.148372	3.87014	0.170732	43	6	48	97	821	0.174775	0.492386	0.146372
TCGA-HQ-A2OE	0	1	0	1	187	0	3	4	7	180	7380	5	2	0	7	1748	4	12	1	17	1860	33	6	40	79	1842	18	14	45	77	1930	11	4	15	30	286	0.160428	0.38961	0.148187	2.62919	0.104895	16	1	12	29	274	0.15508	0.367089	0.148751
TCGA-HQ-A2OF	0	1	0	1	142	1	1	5	6	135	5535	2	3	0	5	1212	1	2	4	7	1330	8	8	52	68	1540	2	7	46	55	1453	1	1	5	7	186	0.0492958	0.127273	0.128011	0.994233	0.0376344	5	2	6	13	165	0.0915493	0.191176	0.107143
TCGA-HQ-A5ND	0	0	0	0	108	0	2	3	5	103	4223	1	6	2	9	1006	2	8	1	11	975	9	5	31	45	1127	4	9	25	38	1115	2	2	4	8	144	0.0740741	0.210526	0.129148	1.63012	0.0555556	6	2	8	16	150	0.148148	0.355556	0.133097
TCGA-HQ-A5NE	0	2	1	3	430	0	2	5	7	423	17343	3	8	2	13	4188	0	4	1	5	4123	68	12	126	206	4491	69	26	104	199	4541	53	9	59	121	626	0.281395	0.60804	0.137855	4.41072	0.193291	52	4	76	132	702	0.306977	0.640777	0.156313
TCGA-K4-A3WS	0	0	0	0	335	3	2	8	10	322	13202	7	10	6	23	3246	7	9	6	22	3249	53	27	63	143	3368	49	28	57	134	3339	26	10	23	59	508	0.176119	0.440299	0.152141	2.89401	0.116142	26	6	30	62	497	0.185075	0.433566	0.147565
TCGA-K4-A3WU	0	0	1	1	259	5	2	5	7	247	10127	5	10	2	17	2268	6	9	2	17	2333	40	14	49	103	2757	34	10	66	110	2769	23	3	29	55	380	0.212355	0.5	0.137234	3.64342	0.144737	25	4	12	41	334	0.158301	0.398058	0.121146
TCGA-K4-A3WV	0	0	1	1	86	0	1	2	3	83	3403	4	6	3	13	776	1	2	3	6	808	3	5	24	32	920	4	5	23	32	899	1	1	3	5	126	0.0581395	0.15625	0.140156	1.11483	0.0396825	0	2	3	5	119	0.0581395	0.15625	0.129348
TCGA-K4-A4AB	0	0	1	1	117	1	2	3	5	111	4551	1	7	0	8	1041	0	6	2	8	1138	8	5	39	52	1181	7	9	27	43	1191	3	2	8	13	190	0.111111	0.302326	0.15953	1.8951	0.0684211	5	3	7	15	152	0.128205	0.288462	0.128704
TCGA-K4-A4AC	0	1	0	1	173	3	1	5	6	164	6724	3	8	0	11	1628	2	6	2	10	1512	17	7	45	69	1790	19	8	47	74	1794	11	3	14	28	241	0.16185	0.378378	0.134337	2.81664	0.116183	13	2	15	30	236	0.17341	0.434783	0.131844
TCGA-K4-A54R	0	2	0	2	1097	8	2	5	7	1082	44362	4	5	0	9	10882	4	1	1	6	10617	192	49	292	533	11370	198	40	296	534	11493	160	27	175	362	1795	0.329991	0.677903	0.156182	4.34047	0.201671	163	35	178	376	1789	0.342753	0.705441	0.157344
TCGA-K4-A5RH	0	4	1	5	230	4	1	7	8	218	8938	1	5	0	6	2077	1	8	2	11	2275	14	14	70	98	2293	28	13	62	103	2293	18	6	27	51	353	0.221739	0.495146	0.153947	3.21634	0.144476	10	4	38	52	347	0.226087	0.530612	0.15133
TCGA-K4-A5RI	0	2	0	2	170	1	3	7	10	159	6519	6	7	1	14	1628	4	8	6	18	1472	17	11	31	59	1737	14	10	44	68	1682	7	2	8	17	205	0.1	0.25	0.121879	2.05122	0.0829268	12	2	10	24	242	0.141176	0.40678	0.139321
TCGA-K4-A5RJ	0	2	0	2	427	2	0	2	2	423	17343	3	5	1	9	4175	6	6	3	15	4280	76	27	104	207	4525	73	17	102	192	4363	55	10	50	115	657	0.269321	0.598958	0.150584	3.97756	0.175038	54	14	58	126	660	0.295082	0.608696	0.145856
TCGA-K4-A6FZ	0	1	0	1	455	2	4	9	13	440	18040	42	52	11	105	4410	37	46	5	88	4573	38	13	62	113	4423	35	17	82	134	4634	23	5	42	70	720	0.153846	0.522388	0.155373	3.36215	0.0972222	28	4	31	63	654	0.138462	0.557522	0.147863
TCGA-K4-A6MB	0	1	1	2	419	5	1	5	6	408	16728	4	8	1	13	4077	3	9	2	14	4038	53	21	114	188	4312	67	19	107	193	4301	45	8	54	107	649	0.25537	0.554404	0.150895	3.6741	0.164869	43	12	51	106	631	0.252983	0.56383	0.146336
TCGA-K4-A83P	0	0	0	0	422	7	3	6	9	406	16646	19	30	5	54	4254	20	29	12	61	4275	50	19	83	152	3980	47	11	81	139	4137	39	4	39	82	689	0.194313	0.589928	0.166546	3.54214	0.119013	38	2	38	78	631	0.184834	0.513158	0.158543
TCGA-K4-AAQO	0	0	1	1	299	4	1	4	5	290	11890	3	10	0	13	2885	9	12	1	22	2986	41	14	71	126	3007	45	15	69	129	3012	33	4	27	64	478	0.214047	0.496124	0.158699	3.1262	0.133891	32	4	23	59	405	0.197324	0.468254	0.134686
TCGA-KQ-A41N	0	0	1	1	294	3	6	15	21	270	11070	8	20	4	32	2682	16	27	5	48	2878	24	15	50	89	2783	28	23	50	101	2727	10	8	15	33	436	0.112245	0.326733	0.159883	2.04358	0.0756881	10	1	12	23	401	0.0782313	0.258427	0.144089
TCGA-KQ-A41O	0	0	0	0	293	2	2	4	6	285	11685	7	7	1	15	2804	4	0	0	4	2726	50	14	55	119	3079	56	21	70	147	3076	44	11	35	90	457	0.307167	0.612245	0.14857	4.12093	0.196937	39	5	19	63	426	0.215017	0.529412	0.138357
TCGA-KQ-A41P	0	0	1	1	381	4	2	4	6	371	15211	3	7	5	15	3690	6	6	12	24	3808	56	8	94	158	3777	64	19	91	174	3936	51	6	49	106	600	0.278215	0.609195	0.152439	3.99632	0.176667	46	6	47	99	552	0.259843	0.626582	0.146148
TCGA-KQ-A41Q	0	1	1	2	186	0	3	7	10	176	7216	1	8	1	10	1613	1	5	2	8	1800	20	7	39	66	1898	24	10	58	92	1905	20	3	21	44	288	0.236559	0.478261	0.151181	3.1635	0.152778	11	1	11	23	280	0.123656	0.348485	0.147524
TCGA-KQ-A41R	0	0	0	0	948	3	3	23	26	919	37679	16	44	10	70	8902	18	45	18	81	9120	62	40	286	388	9631	74	30	276	380	10026	27	8	125	160	1420	0.168776	0.421053	0.141632	2.97287	0.112676	30	15	141	186	1369	0.196203	0.479381	0.142145
TCGA-KQ-A41S	0	1	0	1	310	1	1	6	7	302	12382	1	4	2	7	2960	1	3	2	6	3169	52	10	82	144	3086	60	14	71	145	3167	46	9	37	92	494	0.296774	0.634483	0.155984	4.06763	0.186235	43	6	43	92	494	0.296774	0.638889	0.160078
TCGA-LC-A66R	0	0	1	1	164	2	3	2	5	157	6437	3	11	3	17	1614	1	6	3	10	1630	21	10	34	65	1593	24	9	32	65	1600	20	5	11	36	268	0.219512	0.553846	0.1675	3.30654	0.134328	13	5	14	32	246	0.195122	0.492308	0.154426
TCGA-LT-A5Z6	0	1	0	1	641	3	1	4	5	633	25953	4	7	3	14	6419	3	7	1	11	6225	107	34	168	309	6758	102	41	156	299	6551	78	16	103	197	1008	0.307332	0.658863	0.15387	4.28196	0.195437	82	22	109	213	1043	0.332293	0.68932	0.154336
TCGA-MV-A51V	0	5	2	7	2264	25	1	6	7	2232	91512	6	22	9	37	22386	6	10	8	24	22978	590	133	366	1089	22890	555	134	393	1082	23258	427	75	218	720	3776	0.318021	0.665434	0.162353	4.0987	0.190678	446	84	211	741	3709	0.327297	0.680441	0.162036
TCGA-PQ-A6FI	0	0	0	0	190	1	5	5	10	179	7339	8	6	2	16	1773	6	9	1	16	1780	21	11	38	70	1897	23	16	38	77	1889	16	6	15	37	286	0.194737	0.480519	0.151403	3.17378	0.129371	13	1	12	26	241	0.136842	0.371429	0.127043
TCGA-PQ-A6FN	0	0	0	0	101	0	1	4	5	96	3936	2	2	0	4	974	0	3	1	4	943	8	6	27	41	1005	9	9	29	47	1014	4	1	8	13	127	0.128713	0.276596	0.125247	2.20841	0.102362	5	0	7	12	142	0.118812	0.292683	0.141294
TCGA-R3-A69X	0	0	0	0	262	3	1	2	3	256	10496	2	5	1	8	2559	1	3	0	4	2626	56	6	66	128	2639	45	12	59	116	2672	38	7	28	73	400	0.278626	0.62931	0.149701	4.20379	0.1825	42	2	33	77	401	0.293893	0.601562	0.151951
TCGA-S5-A6DX	0	4	2	6	793	5	0	6	6	782	32062	4	13	3	20	7482	2	11	3	16	7627	141	32	203	376	8354	141	35	194	370	8599	99	13	107	219	1192	0.276166	0.591892	0.138621	4.26986	0.183725	109	15	91	215	1169	0.271122	0.571809	0.139933
TCGA-S5-AA26	0	1	0	1	274	1	2	1	3	270	11070	1	1	0	2	2741	0	2	2	4	2593	53	18	66	137	2812	63	8	56	127	2924	45	4	31	80	416	0.291971	0.629921	0.142271	4.42762	0.192308	41	5	33	79	428	0.288321	0.576642	0.152205
TCGA-SY-A9G0	0	0	0	0	66	1	0	1	1	64	2624	0	0	1	1	588	3	7	0	10	675	6	3	12	21	661	10	2	20	32	700	8	1	1	10	104	0.151515	0.3125	0.148571	2.10337	0.0961538	4	1	6	11	99	0.166667	0.52381	0.149773
TCGA-SY-A9G5	0	7	2	9	1193	12	3	6	9	1172	48052	2	5	1	8	11662	2	4	0	6	12264	224	39	274	537	11913	251	66	304	621	12213	197	36	193	426	2085	0.357083	0.68599	0.17072	4.01823	0.204317	174	23	180	377	1882	0.31601	0.702048	0.157979
TCGA-UY-A78K	0	0	1	1	1076	21	7	32	39	1016	41656	49	99	17	165	10382	58	93	19	170	10320	100	74	164	338	10493	103	83	157	343	10461	57	17	59	133	1566	0.123606	0.387755	0.149699	2.59023	0.0849298	61	17	65	143	1558	0.1329	0.423077	0.14848
TCGA-UY-A78L	0	0	0	0	258	1	1	4	5	252	10332	1	3	1	5	2584	3	6	2	11	2526	34	9	74	117	2535	42	14	63	119	2687	33	7	33	73	407	0.282946	0.613445	0.15147	4.04995	0.179361	25	2	40	67	420	0.25969	0.57265	0.16568
TCGA-UY-A78M	0	1	2	3	188	4	4	3	7	177	7257	2	3	1	6	1674	2	3	0	5	1709	14	12	48	74	1909	28	14	50	92	1965	19	6	15	40	275	0.212766	0.434783	0.139949	3.10672	0.145455	12	3	19	34	239	0.180851	0.459459	0.125196
TCGA-UY-A78N	0	0	0	0	283	3	4	10	14	266	10906	9	24	8	41	2742	11	37	12	60	2659	11	18	52	81	2699	15	12	57	84	2806	0	1	6	7	409	0.024735	0.0833333	0.145759	0.57172	0.0171149	0	5	15	20	393	0.0706714	0.246914	0.145609
TCGA-UY-A78O	0	2	0	2	236	1	2	6	8	227	9307	1	2	3	6	2146	3	1	2	6	2362	31	10	63	104	2405	33	11	67	111	2394	25	4	21	50	365	0.211864	0.45045	0.152464	2.95446	0.136986	23	4	16	43	313	0.182203	0.413462	0.130146
TCGA-UY-A8OB	0	0	0	0	384	7	2	14	16	361	14801	13	49	12	74	3562	21	60	20	101	3628	32	15	36	83	3867	45	16	42	103	3744	19	3	12	34	500	0.0885417	0.330097	0.133547	2.47177	0.068	16	4	13	33	549	0.0859375	0.39759	0.141971
TCGA-UY-A9PA	0	1	0	1	240	3	1	9	10	227	9307	6	21	4	31	2269	11	20	12	43	2323	20	12	34	66	2287	28	16	43	87	2428	11	0	15	26	331	0.108333	0.298851	0.136326	2.19217	0.0785498	10	1	10	21	322	0.0875	0.318182	0.140796
TCGA-UY-A9PB	0	0	0	0	706	6	2	14	16	684	28044	14	39	6	59	6750	17	45	4	66	6838	100	40	149	289	7243	70	45	155	270	7213	50	14	71	135	1056	0.191218	0.5	0.146402	3.41525	0.127841	72	5	70	147	1028	0.208215	0.508651	0.14193
TCGA-UY-A9PD	0	0	0	0	352	2	3	10	13	337	13817	14	22	3	39	3482	3	22	2	27	3225	26	27	73	126	3560	29	22	94	145	3550	14	1	25	40	474	0.113636	0.275862	0.133521	2.06606	0.0843882	15	6	21	42	516	0.119318	0.333333	0.144944
TCGA-UY-A9PE	0	2	0	2	256	8	0	7	7	241	9881	5	5	6	16	2404	2	3	3	8	2424	29	19	67	115	2547	34	13	55	102	2506	23	5	18	46	380	0.179688	0.45098	0.151636	2.9741	0.121053	23	6	27	56	391	0.21875	0.486957	0.153514
TCGA-UY-A9PF	0	2	2	4	575	5	0	8	8	562	23042	4	9	4	17	5140	5	6	5	16	5278	28	14	221	263	6235	21	12	233	266	6389	12	2	129	143	881	0.248696	0.537594	0.137893	3.89862	0.162316	10	6	124	140	814	0.243478	0.532319	0.130553
TCGA-UY-A9PH	0	1	0	1	452	3	0	3	3	446	18286	0	3	0	3	4419	0	6	1	7	4489	68	15	131	214	4623	82	15	125	222	4755	62	10	61	133	729	0.294248	0.599099	0.153312	3.9077	0.182442	50	9	77	136	721	0.300885	0.635514	0.155959
TCGA-XF-A8HH	0	1	0	1	137	1	0	3	3	133	5453	1	5	0	6	1314	1	1	1	3	1308	16	8	38	62	1392	20	2	40	62	1439	17	2	15	34	225	0.248175	0.548387	0.156359	3.50724	0.151111	11	4	17	32	212	0.233577	0.516129	0.152299
TCGA-XF-A8HI	0	0	0	0	102	0	2	3	5	97	3977	1	2	0	3	961	3	1	0	4	985	19	0	27	46	1022	11	3	30	44	1009	8	2	16	26	167	0.254902	0.590909	0.16551	3.57022	0.155689	15	0	12	27	148	0.264706	0.586957	0.144814
TCGA-XF-A9SG	0	2	0	2	239	2	4	3	7	230	9430	2	3	1	6	2375	2	3	1	6	2365	32	9	74	115	2444	28	11	64	103	2246	21	3	25	49	333	0.205021	0.475728	0.148264	3.20866	0.147147	24	1	36	61	431	0.25523	0.530435	0.17635
TCGA-XF-A9SH	0	0	0	0	64	1	1	3	4	59	2419	0	3	0	3	521	1	4	1	6	566	11	3	16	30	671	5	2	13	20	661	3	0	4	7	79	0.109375	0.35	0.119516	2.92848	0.0886076	8	0	5	13	80	0.203125	0.433333	0.119225
TCGA-XF-A9SI	0	1	1	2	494	7	1	1	2	485	19885	1	3	1	5	5118	2	3	0	5	5077	105	24	110	239	4676	99	16	121	236	5014	87	10	72	169	858	0.342105	0.716102	0.171121	4.18477	0.19697	87	14	73	174	840	0.352227	0.728033	0.179641
TCGA-XF-A9SJ	0	1	0	1	375	0	1	5	6	369	15129	5	10	7	22	3632	1	19	5	25	3737	38	19	120	177	3924	40	11	94	145	3836	29	2	49	80	605	0.213333	0.551724	0.157716	3.4982	0.132231	25	7	64	96	574	0.256	0.542373	0.146279
TCGA-XF-A9SK	0	0	0	0	177	1	0	4	4	172	7052	1	3	0	4	1742	0	5	1	6	1669	30	6	50	86	1759	26	9	41	76	1882	20	5	15	40	250	0.225989	0.526316	0.132837	3.96211	0.16	20	2	21	43	240	0.242938	0.5	0.136441
TCGA-XF-A9SL	0	1	0	1	132	0	2	0	2	130	5330	1	6	0	7	1308	0	9	3	12	1398	25	3	34	62	1270	18	8	23	49	1354	17	3	12	32	213	0.242424	0.653061	0.157312	4.15138	0.150235	22	1	16	39	221	0.295455	0.629032	0.174016
TCGA-XF-A9SM	0	0	0	0	298	6	1	2	3	289	11849	0	5	1	6	2907	0	2	0	2	2983	51	13	49	113	2945	49	15	104	168	3014	41	6	61	108	482	0.362416	0.642857	0.15992	4.01986	0.224066	44	3	28	75	448	0.251678	0.663717	0.152122
TCGA-XF-A9SP	0	2	0	2	396	3	1	4	5	388	15908	5	8	2	15	3888	4	8	6	18	3956	52	18	109	179	4045	54	24	98	176	4019	38	10	40	88	611	0.222222	0.5	0.152028	3.28887	0.144026	38	7	37	82	565	0.207071	0.458101	0.139679
TCGA-XF-A9ST	0	0	0	0	677	1	3	25	28	648	26568	11	33	17	61	6538	19	31	11	61	6548	95	44	109	248	6731	125	32	121	278	6751	64	12	46	122	986	0.180207	0.438849	0.146052	3.00474	0.123732	44	10	59	113	1018	0.166913	0.455645	0.151241
TCGA-XF-A9SU	0	0	0	0	77	0	3	1	4	73	2993	1	6	1	8	731	0	7	1	8	694	2	2	19	23	790	4	3	27	34	778	3	0	4	7	106	0.0909091	0.205882	0.136247	1.5111	0.0660377	2	0	1	3	91	0.038961	0.130435	0.11519
TCGA-XF-A9SV	0	0	0	0	84	2	1	3	4	78	3198	0	3	2	5	736	2	6	1	9	771	5	1	25	31	845	7	7	19	33	846	2	0	3	5	142	0.0595238	0.151515	0.167849	0.902689	0.0352113	4	0	6	10	106	0.119048	0.322581	0.125444
TCGA-XF-A9SW	0	0	0	0	72	0	1	1	2	70	2870	0	3	2	5	672	1	2	1	4	667	2	3	28	33	713	6	5	17	28	818	6	1	6	13	96	0.180556	0.464286	0.117359	3.9561	0.135417	2	1	8	11	101	0.152778	0.333333	0.141655
TCGA-XF-A9SX	0	0	0	0	149	0	2	5	7	142	5822	3	8	3	14	1386	4	11	1	16	1472	6	11	42	59	1504	7	12	34	53	1460	4	2	8	14	205	0.0939597	0.264151	0.140411	1.88127	0.0682927	6	2	8	16	203	0.107383	0.271186	0.134973
TCGA-XF-A9SY	0	2	0	2	547	10	1	3	4	533	21853	10	15	4	29	5331	12	21	4	37	5579	72	65	91	228	5535	65	95	79	239	5408	43	18	29	90	855	0.164534	0.376569	0.158099	2.38185	0.105263	48	15	40	103	827	0.1883	0.451754	0.149413
TCGA-XF-A9SZ	0	1	0	1	266	4	1	10	11	251	10291	12	7	3	22	2406	2	7	1	10	2562	28	11	52	91	2586	42	18	68	128	2737	27	5	22	54	379	0.203008	0.421875	0.138473	3.04663	0.14248	14	3	21	38	365	0.142857	0.417582	0.141145
TCGA-XF-A9T0	0	0	0	0	969	4	4	21	25	940	38540	17	41	22	80	9170	11	45	29	85	9284	43	24	302	369	10007	55	35	316	406	10079	22	7	166	195	1463	0.201238	0.480296	0.145153	3.30889	0.133288	16	1	170	187	1404	0.192982	0.506775	0.140302
TCGA-XF-A9T2	0	4	0	4	111	0	3	2	5	106	4346	2	0	0	2	1011	1	2	1	4	993	12	2	28	42	1147	17	4	37	58	1195	14	1	14	29	145	0.261261	0.5	0.121339	4.12069	0.2	7	1	10	18	152	0.162162	0.428571	0.13252
TCGA-XF-A9T3	0	0	0	0	492	5	1	9	10	477	19557	26	63	15	104	4799	24	66	12	102	4984	33	26	85	144	4826	23	28	76	127	4948	7	4	23	34	723	0.0691057	0.267717	0.14612	1.83217	0.0470263	15	5	24	44	720	0.0894309	0.305556	0.149192
TCGA-XF-A9T4	0	0	0	0	45	0	1	1	2	43	1763	0	2	0	2	453	2	3	1	6	439	4	2	13	19	427	4	3	9	16	444	3	0	2	5	58	0.111111	0.3125	0.130631	2.39224	0.0862069	3	1	4	8	73	0.177778	0.421053	0.17096
TCGA-XF-A9T5	0	0	0	0	819	6	2	4	6	807	33087	9	6	0	15	8131	2	8	2	12	8427	152	29	192	373	8123	161	29	217	407	8406	131	12	128	271	1369	0.330891	0.665848	0.16286	4.08847	0.197955	120	15	110	245	1280	0.299145	0.656836	0.157577
TCGA-XF-A9T6	0	0	0	0	376	3	5	14	19	354	14514	6	35	4	45	3490	9	19	13	41	3639	16	19	99	134	3667	25	16	93	134	3718	3	5	35	43	546	0.114362	0.320896	0.146853	2.18515	0.0787546	2	2	32	36	498	0.0957447	0.268657	0.135806
TCGA-XF-A9T8	0	3	1	4	872	4	1	8	9	859	35219	3	8	4	15	8599	1	9	2	12	9027	181	27	204	412	8591	197	30	193	420	9002	149	11	112	272	1550	0.311927	0.647619	0.172184	3.7612	0.175484	154	14	127	295	1437	0.338303	0.716019	0.167268
TCGA-XF-AAME	0	0	0	0	30	1	0	1	1	28	1148	2	2	1	5	303	0	2	1	3	284	0	2	5	7	287	3	3	7	13	274	1	0	0	1	47	0.0333333	0.0769231	0.171533	0.448445	0.0212766	0	0	1	1	38	0.0333333	0.142857	0.132404
TCGA-XF-AAMF	0	0	0	0	98	0	1	8	9	89	3649	0	3	2	5	849	0	4	0	4	895	11	3	19	33	901	13	5	29	47	1004	9	1	11	21	131	0.214286	0.446809	0.130478	3.42439	0.160305	9	0	4	13	126	0.132653	0.393939	0.139845
TCGA-XF-AAMG	0	2	3	5	1172	10	4	6	10	1152	47232	13	13	10	36	11768	15	16	11	42	11658	220	69	237	526	11781	226	66	256	548	12025	167	33	128	328	1886	0.279863	0.59854	0.15684	3.81625	0.173913	161	35	118	314	1887	0.267918	0.596958	0.160173
TCGA-XF-AAMH	0	0	0	0	79	1	1	5	6	72	2952	0	4	1	5	742	2	7	0	9	682	1	5	24	30	740	3	5	20	28	788	2	1	4	7	101	0.0886076	0.25	0.128173	1.9505	0.0693069	0	0	1	1	92	0.0126582	0.0333333	0.124324
TCGA-XF-AAMJ	0	0	0	0	54	0	1	1	2	52	2132	0	1	1	2	487	0	1	1	2	537	0	4	17	21	539	5	3	19	27	569	2	0	2	4	74	0.0740741	0.148148	0.130053	1.13914	0.0540541	0	1	0	1	72	0.0185185	0.047619	0.133581
TCGA-XF-AAML	0	4	0	4	601	1	2	7	9	591	24231	3	10	1	14	5961	2	12	1	15	6069	74	22	170	266	6056	79	28	189	296	6145	64	13	98	175	989	0.291181	0.591216	0.160944	3.67343	0.176946	57	14	92	163	980	0.271215	0.612782	0.161823
TCGA-XF-AAMQ	0	0	0	0	249	2	1	1	2	245	10045	1	1	2	4	2566	0	6	1	7	2368	47	7	76	130	2613	30	11	63	104	2498	24	5	26	55	372	0.220884	0.528846	0.148919	3.55123	0.147849	36	4	39	79	434	0.317269	0.607692	0.166093
TCGA-XF-AAMR	0	0	1	1	115	5	1	2	3	107	4387	1	2	2	5	985	0	2	1	3	1109	14	7	28	49	1108	14	2	34	50	1185	11	1	16	28	173	0.243478	0.56	0.145992	3.83584	0.16185	9	2	9	20	151	0.173913	0.408163	0.136282
TCGA-XF-AAMT	0	1	0	1	127	3	0	10	10	114	4674	4	3	5	12	1051	4	3	1	8	1134	10	15	21	46	1272	15	12	21	48	1217	9	3	8	20	161	0.15748	0.416667	0.132293	3.14959	0.124224	9	2	1	12	166	0.0944882	0.26087	0.130503
TCGA-XF-AAMW	0	0	0	0	39	0	0	4	4	35	1435	0	2	0	2	320	2	5	2	9	307	2	1	7	10	388	1	5	8	14	420	0	1	0	1	42	0.025641	0.0714286	0.1	0.714286	0.0238095	1	0	0	1	47	0.025641	0.1	0.121134
TCGA-XF-AAMX	0	0	2	2	391	3	1	9	10	378	15498	11	19	5	35	3681	9	12	3	24	3669	47	22	86	155	4007	57	34	73	164	4141	28	8	17	53	583	0.13555	0.323171	0.140787	2.29545	0.0909091	28	6	28	62	507	0.158568	0.4	0.126529
TCGA-XF-AAMY	0	1	0	1	150	0	0	8	8	142	5822	3	2	3	8	1383	2	2	0	4	1461	23	6	42	71	1539	14	10	35	59	1439	9	4	14	27	240	0.18	0.457627	0.166782	2.74386	0.1125	19	3	14	36	210	0.24	0.507042	0.136452
TCGA-XF-AAMZ	0	3	1	4	344	3	2	3	5	336	13776	4	7	2	13	3370	4	6	3	13	3558	59	20	65	144	3441	53	22	91	166	3407	40	11	36	87	601	0.252907	0.524096	0.176402	2.97104	0.144759	49	6	22	77	536	0.223837	0.534722	0.155769
TCGA-XF-AAN0	0	4	0	4	504	3	1	4	5	496	20336	3	5	2	10	4967	2	9	1	12	5056	99	31	130	260	5068	81	20	113	214	5245	61	11	57	129	831	0.255952	0.602804	0.158437	3.8047	0.155235	77	16	74	167	790	0.331349	0.642308	0.15588
TCGA-XF-AAN1	0	0	0	0	108	0	1	2	3	105	4305	4	6	1	11	996	3	8	1	12	1034	7	4	20	31	1130	7	9	35	51	1145	3	2	5	10	158	0.0925926	0.196078	0.137991	1.42095	0.0632911	6	0	2	8	139	0.0740741	0.258065	0.123009
TCGA-XF-AAN2	0	2	0	2	552	2	2	6	8	542	22222	2	7	2	11	5441	0	7	0	7	5524	99	17	151	267	5494	80	27	150	257	5763	64	7	88	159	913	0.288043	0.618677	0.158424	3.90519	0.174151	73	10	79	162	865	0.293478	0.606742	0.157444
TCGA-XF-AAN3	0	0	0	0	207	1	0	2	2	204	8364	3	6	1	10	2047	2	2	0	4	2086	37	9	60	106	2192	33	3	48	84	2039	20	1	20	41	317	0.198068	0.488095	0.155468	3.13951	0.129338	30	4	32	66	340	0.318841	0.622642	0.155109
TCGA-XF-AAN4	0	0	0	0	78	1	0	0	0	77	3157	2	11	0	13	757	4	3	1	8	775	9	4	13	26	824	10	6	14	30	801	5	2	7	14	125	0.179487	0.466667	0.156055	2.9904	0.112	8	1	4	13	124	0.166667	0.5	0.150485
TCGA-XF-AAN5	0	3	0	3	382	3	4	9	13	366	15006	3	6	2	11	3625	2	5	3	10	3917	76	25	75	176	3668	69	31	69	169	3796	55	17	29	101	601	0.264398	0.597633	0.158325	3.77473	0.168053	63	10	37	110	602	0.287958	0.625	0.164122
TCGA-XF-AAN7	0	0	0	0	181	1	1	9	10	170	6970	4	13	1	18	1660	6	11	4	21	1760	11	12	55	78	1779	3	9	41	53	1771	1	3	9	13	244	0.0718232	0.245283	0.137775	1.78031	0.0532787	4	1	11	16	244	0.0883978	0.205128	0.137156
TCGA-XF-AAN8	0	0	0	0	5	0	0	0	0	5	205	0	0	0	0	43	0	1	0	1	48	0	0	2	2	54	0	1	1	2	60	0	0	0	0	6	0	0	0.1	0	0	0	0	0	0	4	0	0	0.0740741
TCGA-YC-A8S6	0	0	1	1	129	1	1	4	5	123	5043	1	3	1	5	1169	0	3	0	3	1270	12	9	32	53	1299	20	9	33	62	1305	19	3	17	39	204	0.302326	0.629032	0.156322	4.02396	0.191176	12	3	8	23	178	0.178295	0.433962	0.137028
TCGA-YC-A9TC	0	2	0	2	141	4	2	6	8	129	5289	1	3	1	5	1333	1	3	4	8	1353	18	10	38	66	1246	17	13	20	50	1357	12	5	8	25	201	0.177305	0.5	0.148121	3.37562	0.124378	13	3	12	28	195	0.198582	0.424242	0.156501
TCGA-YF-AA3L	0	0	0	0	369	2	1	17	18	349	14309	15	30	7	52	3352	14	25	8	47	3540	21	28	57	106	3617	40	38	66	144	3800	27	9	13	49	539	0.132791	0.340278	0.141842	2.39899	0.0909091	10	5	14	29	480	0.0785908	0.273585	0.132707
TCGA-YF-AA3M	0	0	1	1	207	5	2	8	10	192	7872	2	12	4	18	1930	2	18	3	23	1913	10	10	52	72	2009	20	9	50	79	2020	12	2	10	24	262	0.115942	0.303797	0.129703	2.34226	0.0916031	8	2	11	21	287	0.101449	0.291667	0.142857
TCGA-ZF-A9R0	0	1	0	1	247	2	2	4	6	239	9799	1	5	1	7	2450	2	3	1	6	2342	42	9	55	106	2539	45	12	63	120	2468	34	5	35	74	376	0.299595	0.616667	0.15235	4.0477	0.196809	36	5	24	65	397	0.263158	0.613208	0.156361
TCGA-ZF-A9R1	0	1	0	1	118	3	2	3	5	110	4510	4	2	2	8	1016	4	0	3	7	1077	14	5	22	41	1185	15	3	36	54	1232	10	2	9	21	161	0.177966	0.388889	0.130682	2.97585	0.130435	9	1	7	17	154	0.144068	0.414634	0.129958
TCGA-ZF-A9R2	0	1	0	1	184	2	1	2	3	179	7339	2	4	3	9	1828	1	13	1	15	1710	34	4	36	74	1858	26	15	40	81	1943	17	3	19	39	284	0.211957	0.481481	0.146166	3.29408	0.137324	21	0	16	37	301	0.201087	0.5	0.162002
TCGA-ZF-A9R3	0	0	0	0	112	1	2	4	6	105	4305	2	7	1	10	990	3	0	1	4	1026	12	2	37	51	1125	9	6	25	40	1164	6	0	8	14	137	0.125	0.35	0.117698	2.97372	0.10219	11	0	9	20	144	0.178571	0.392157	0.128
TCGA-ZF-A9R4	0	0	0	0	298	2	1	2	3	293	12013	3	3	2	8	2899	1	4	0	5	2968	48	18	83	149	3081	42	13	76	131	3065	34	6	37	77	465	0.258389	0.587786	0.151713	3.87433	0.165591	39	6	42	87	453	0.291946	0.583893	0.14703
TCGA-ZF-A9R5	0	0	0	0	124	1	2	10	12	111	4551	6	10	1	17	1082	5	11	0	16	1113	0	7	26	33	1163	6	9	30	45	1193	2	1	4	7	139	0.0564516	0.155556	0.116513	1.33509	0.0503597	0	1	0	1	147	0.00806452	0.030303	0.126397
TCGA-ZF-A9R7	0	3	2	5	827	8	1	2	3	816	33456	3	6	0	9	8181	0	1	1	2	8261	158	30	210	398	8360	184	26	197	407	8654	145	14	110	269	1351	0.325272	0.660934	0.156113	4.23369	0.199112	119	15	115	249	1382	0.301088	0.625628	0.165311
TCGA-ZF-A9R9	0	3	0	3	244	2	2	2	4	238	9758	2	6	2	10	2371	2	8	0	10	2380	32	9	73	114	2541	29	7	68	104	2466	21	4	30	55	372	0.22541	0.528846	0.150852	3.50574	0.147849	24	2	22	48	361	0.196721	0.421053	0.14207
TCGA-ZF-A9RC	0	2	2	4	1217	8	4	12	16	1193	48913	15	58	22	95	12020	17	57	25	99	12056	88	27	408	523	12334	85	35	356	476	12503	39	14	210	263	1882	0.216105	0.552521	0.150524	3.67065	0.139745	57	4	249	310	1939	0.254725	0.592734	0.157208
TCGA-ZF-A9RD	0	2	1	3	218	3	1	0	1	214	8774	2	3	5	10	2072	2	5	1	8	2260	27	16	67	110	2228	29	8	49	86	2214	22	2	17	41	355	0.188073	0.476744	0.160343	2.97327	0.115493	23	6	29	58	380	0.266055	0.527273	0.170557
TCGA-ZF-A9RE	0	0	0	0	95	0	3	5	8	87	3567	4	5	1	10	862	4	6	2	12	911	7	8	22	37	845	4	6	18	28	949	2	2	3	7	140	0.0736842	0.25	0.147524	1.69464	0.05	1	2	0	3	111	0.0315789	0.0810811	0.131361
TCGA-ZF-A9RF	0	0	0	0	297	6	2	10	12	279	11439	3	11	0	14	2794	11	16	3	30	2831	25	19	65	109	2829	42	27	57	126	2985	27	6	21	54	432	0.181818	0.428571	0.144724	2.96131	0.125	17	6	20	43	421	0.144781	0.394495	0.148816
TCGA-ZF-A9RG	0	0	0	0	294	1	0	3	3	290	11890	4	11	4	19	3005	3	3	1	7	2962	24	9	96	129	2861	36	9	90	135	3062	23	1	59	83	474	0.282313	0.614815	0.154801	3.97165	0.175105	18	3	53	74	458	0.251701	0.573643	0.160084
TCGA-ZF-A9RL	0	1	0	1	396	20	1	3	4	372	15252	3	14	0	17	3668	4	17	2	23	3833	63	32	67	162	3815	65	29	76	170	3936	45	8	27	80	601	0.20202	0.470588	0.152693	3.08192	0.133111	49	8	23	80	577	0.20202	0.493827	0.151245
TCGA-ZF-A9RM	0	0	0	0	115	0	0	3	3	112	4592	5	8	2	15	1065	6	7	3	16	1193	6	10	24	40	1123	11	9	21	41	1211	3	2	2	7	167	0.0608696	0.170732	0.137903	1.23806	0.0419162	0	0	1	1	154	0.00869565	0.025	0.137133
TCGA-ZF-A9RN	0	1	0	1	239	1	2	2	4	234	9594	6	11	1	18	2356	4	11	5	20	2462	32	13	50	95	2327	42	22	37	101	2449	28	6	12	46	383	0.192469	0.455446	0.15639	2.91224	0.120104	16	3	17	36	366	0.150628	0.378947	0.157284
TCGA-ZF-AA4N	0	2	0	2	196	2	1	4	5	189	7749	4	6	2	12	1869	2	6	2	10	1792	18	11	42	71	1975	27	12	57	96	2113	15	5	21	41	299	0.209184	0.427083	0.141505	3.01815	0.137124	9	5	17	31	259	0.158163	0.43662	0.131139
TCGA-ZF-AA4R	0	0	0	0	90	2	2	7	9	79	3239	0	3	2	5	804	3	3	3	9	769	12	6	9	27	835	13	4	21	38	831	9	0	7	16	113	0.177778	0.421053	0.135981	3.09641	0.141593	4	0	1	5	120	0.0555556	0.185185	0.143713
TCGA-ZF-AA4T	0	0	0	0	118	7	4	4	8	103	4223	2	10	1	13	1021	4	8	4	16	1035	5	5	24	34	1115	5	7	28	40	1052	4	1	3	8	141	0.0677966	0.2	0.13403	1.4922	0.0567376	1	0	5	6	136	0.0508475	0.176471	0.121973
TCGA-ZF-AA4U	0	0	0	0	81	1	1	2	3	77	3157	0	8	1	9	742	0	5	1	6	693	5	6	15	26	819	1	4	31	36	903	0	2	1	3	112	0.037037	0.0833333	0.124031	0.671875	0.0267857	2	2	4	8	92	0.0987654	0.307692	0.112332
TCGA-ZF-AA4V	0	2	0	2	824	6	1	16	17	801	32841	15	52	7	74	8209	12	51	6	69	8058	94	33	224	351	8175	64	32	211	307	8399	37	9	120	166	1315	0.201456	0.540717	0.156566	3.4536	0.126236	66	5	115	186	1255	0.225728	0.529915	0.153517
TCGA-ZF-AA4W	0	0	1	1	676	4	20	46	66	606	24846	8	36	5	49	5857	7	47	3	57	6271	54	39	143	236	6324	62	57	145	264	6394	48	11	31	90	883	0.133136	0.340909	0.138098	2.4686	0.101925	37	10	32	79	938	0.116864	0.334746	0.148324
TCGA-ZF-AA4X	0	4	1	5	811	7	1	2	3	801	32841	0	3	0	3	8010	1	1	0	2	8279	133	34	228	395	8166	140	27	234	401	8386	120	16	142	278	1394	0.342787	0.693267	0.166229	4.17054	0.199426	111	22	140	273	1338	0.336621	0.691139	0.16385
TCGA-ZF-AA51	0	1	0	1	824	7	1	10	11	806	33046	8	10	5	23	7964	8	12	6	26	8413	158	40	171	369	8349	172	41	175	388	8320	133	13	93	239	1371	0.290049	0.615979	0.164784	3.73811	0.174325	128	14	96	238	1249	0.288835	0.644986	0.149599
TCGA-ZF-AA52	0	0	0	0	154	0	2	1	3	151	6191	1	9	1	11	1588	1	5	2	8	1608	15	5	38	58	1407	11	5	58	74	1588	11	2	18	31	251	0.201299	0.418919	0.15806	2.65037	0.123506	13	1	13	27	240	0.175325	0.465517	0.170576
TCGA-ZF-AA53	0	2	0	2	221	1	1	3	4	216	8856	1	1	0	2	2199	0	2	0	2	2265	54	6	61	121	2137	39	5	47	91	2255	35	1	22	58	355	0.262443	0.637363	0.157428	4.0486	0.16338	43	3	33	79	385	0.357466	0.652893	0.180159
TCGA-ZF-AA54	0	2	3	5	222	4	0	5	5	213	8733	2	7	1	10	2153	3	7	1	11	2177	35	3	44	82	2099	43	14	53	110	2304	37	5	24	66	362	0.297297	0.6	0.157118	3.81878	0.18232	27	1	25	53	316	0.238739	0.646341	0.150548
TCGA-ZF-AA56	0	0	0	0	127	0	3	0	3	124	5084	4	0	3	7	1271	1	5	3	9	1260	11	6	31	48	1249	22	8	30	60	1304	17	3	8	28	193	0.220472	0.466667	0.148006	3.15302	0.145078	10	2	10	22	186	0.173228	0.458333	0.148919
TCGA-ZF-AA58	0	0	0	0	262	5	0	1	1	256	10496	4	11	6	21	2670	7	8	9	24	2631	43	14	57	114	2618	34	12	51	97	2577	21	3	23	47	427	0.179389	0.484536	0.165697	2.92424	0.11007	29	5	28	62	442	0.236641	0.54386	0.168831
TCGA-ZF-AA5H	0	1	0	1	84	0	1	1	2	82	3362	0	2	0	2	783	2	6	1	9	801	2	4	24	30	859	11	5	25	41	919	6	0	8	14	130	0.166667	0.341463	0.141458	2.41388	0.107692	2	0	9	11	113	0.130952	0.366667	0.131548
TCGA-ZF-AA5N	0	0	0	0	68	0	1	7	8	60	2460	0	5	5	10	651	0	3	2	5	627	3	3	21	27	568	4	2	12	18	614	2	0	0	2	79	0.0294118	0.111111	0.128664	0.863572	0.0253165	2	1	3	6	108	0.0882353	0.222222	0.190141
TCGA-ZF-AA5P	0	1	0	1	75	0	0	2	2	73	2993	1	1	2	4	711	1	2	2	5	775	8	7	21	36	734	10	7	11	28	773	9	2	4	15	125	0.2	0.535714	0.161708	3.31286	0.12	6	2	5	13	110	0.173333	0.361111	0.149864
Totals	3	355	148	506	124546	1128	712	2230	2942	120473	4939393	1503	3731	1306	6540	1199350	1552	3816	1332	6700	1213993	16174	6594	30447	53215	1254305	16753	6881	30384	54018	1271745	11846	2664	13463	27973	191030	0.2246	0.517846	0.150211	3.44746	0.146432	11699	2572	13598	27869	186903	0.223765	0.523706	0.149009
[truncated: 30 more columns]

## Sheet: APOBEC Mutation_TCGA_CESC
Sample	A_T_coord_clusters	G_C_coord_clusters	Non_coord_clusters	clusters	mutations	complex	insertions	deletions	indels	substitutions	bases	A_to_T	A_to_G	A_to_C	A	a	T_to_A	T_to_C	T_to_G	T	t	G_to_C	G_to_T	G_to_A	G	g	C_to_G	C_to_A	C_to_T	C	c	tCw_to_G	tCw_to_A	tCw_to_T	tCw	tcw	tCw_per_mut	tCw_per_C	tcw_per_c	enrich_tCw	freq_tCw	wGa_to_C	wGa_to_T	wGa_to_A	wGa	wga	wGa_per_mut	wGa_per_G	wga_per_g
TCGA-BI-A0VR	0	0	0	0	103	0	1	0	1	102	4182	0	5	1	6	1021	1	2	1	4	950	11	5	37	53	1103	5	5	29	39	1108	2	3	10	15	146	0.145631	0.384615	0.131769	2.91886	0.10274	10	1	13	24	145	0.23301	0.45283	0.13146
TCGA-BI-A0VS	0	2	0	2	125	0	2	2	4	121	4961	0	1	1	2	1172	0	4	3	7	1245	12	5	37	54	1208	18	3	37	58	1336	9	0	13	22	201	0.176	0.37931	0.150449	2.52119	0.109453	6	0	12	18	156	0.144	0.333333	0.129139
TCGA-BI-A20A	0	1	0	1	68	1	3	7	10	57	2337	1	1	0	2	530	3	2	1	6	606	3	2	18	23	600	4	3	19	26	601	1	1	8	10	90	0.147059	0.384615	0.14975	2.56838	0.111111	2	0	5	7	81	0.102941	0.304348	0.135
TCGA-C5-A0TN	0	0	1	1	44	0	1	1	2	42	1722	0	0	1	1	403	0	2	0	2	395	2	7	6	15	469	4	6	14	24	455	4	2	2	8	58	0.181818	0.333333	0.127473	2.61494	0.137931	1	3	1	5	74	0.113636	0.333333	0.157783
TCGA-C5-A1BE	0	0	1	1	83	0	3	5	8	75	3075	2	1	2	5	767	1	6	0	7	734	6	3	23	32	763	4	4	23	31	811	1	2	7	10	130	0.120482	0.322581	0.160296	2.01241	0.0769231	4	1	12	17	107	0.204819	0.53125	0.140236
TCGA-C5-A1BF	0	0	0	0	133	1	5	0	5	126	5166	1	1	2	4	1244	1	1	1	3	1131	17	21	17	55	1395	12	24	28	64	1396	9	5	7	21	177	0.157895	0.328125	0.126791	2.58792	0.118644	14	5	4	23	192	0.172932	0.418182	0.137634
TCGA-C5-A1BI	0	0	0	0	123	0	0	0	0	123	5043	0	1	0	1	1251	0	2	0	2	1230	13	2	37	52	1301	17	3	48	68	1261	15	0	21	36	206	0.292683	0.529412	0.163362	3.24072	0.174757	8	2	23	33	213	0.268293	0.634615	0.16372
TCGA-C5-A1BJ	0	0	0	0	147	0	0	1	1	145	5945	1	1	0	2	1391	1	5	0	6	1394	23	4	35	62	1561	31	4	40	75	1599	24	3	19	46	235	0.312925	0.613333	0.146967	4.17328	0.195745	18	1	11	30	200	0.204082	0.483871	0.128123
TCGA-C5-A1BK	0	0	0	0	182	0	1	2	3	179	7339	0	1	0	1	1763	1	0	0	1	1764	26	6	50	82	1903	26	10	59	95	1909	17	6	30	53	294	0.291209	0.557895	0.154007	3.62252	0.180272	21	2	15	38	259	0.208791	0.463415	0.136101
TCGA-C5-A1BL	0	0	0	0	204	0	1	1	2	202	8282	1	2	1	4	2037	0	4	0	4	2076	22	11	61	94	2069	35	10	55	100	2100	28	4	28	60	339	0.294118	0.6	0.161429	3.71681	0.176991	15	2	32	49	340	0.240196	0.521277	0.164331
TCGA-C5-A1BM	0	0	0	0	146	0	2	0	2	144	5904	0	1	0	1	1472	1	3	1	5	1391	26	3	34	63	1509	28	7	40	75	1532	21	1	19	41	214	0.280822	0.546667	0.139687	3.91352	0.191589	21	0	16	37	241	0.253425	0.587302	0.159708
TCGA-C5-A1BN	0	0	0	0	84	0	0	0	0	84	3444	1	2	3	6	853	1	5	1	7	818	9	7	14	30	875	11	9	21	41	898	10	3	4	17	119	0.202381	0.414634	0.132517	3.12892	0.142857	7	3	3	13	136	0.154762	0.433333	0.155429
TCGA-C5-A1BQ	0	3	1	4	875	10	0	0	0	865	35465	3	4	3	10	8758	2	3	0	5	8725	178	34	226	438	9094	152	35	225	412	8888	127	16	146	289	1422	0.330286	0.701456	0.159991	4.38435	0.203235	145	20	142	307	1462	0.350857	0.700913	0.160765
TCGA-C5-A1M5	0	0	0	0	58	0	2	1	3	55	2255	0	3	1	4	497	0	0	0	0	535	2	2	22	26	592	3	3	19	25	631	2	2	4	8	88	0.137931	0.32	0.139461	2.29455	0.0909091	2	0	2	4	77	0.0689655	0.153846	0.130068
TCGA-C5-A1M6	0	1	0	1	144	1	1	0	1	142	5822	1	1	0	2	1403	4	1	2	7	1417	27	4	38	69	1470	23	5	36	64	1532	17	1	13	31	232	0.215278	0.484375	0.151436	3.19855	0.133621	25	3	24	52	233	0.361111	0.753623	0.158503
TCGA-C5-A1M7	0	0	1	1	115	0	1	0	1	114	4674	2	1	1	4	1072	0	2	0	2	1200	17	4	31	52	1206	12	7	37	56	1196	11	4	17	32	174	0.278261	0.571429	0.145485	3.92775	0.183908	12	1	15	28	179	0.243478	0.538462	0.148425
TCGA-C5-A1M8	0	1	0	1	72	0	0	0	0	71	2911	1	1	0	2	644	1	0	0	1	724	8	7	21	36	757	6	1	25	32	786	2	0	3	5	94	0.0694444	0.15625	0.119593	1.30652	0.0531915	4	2	6	12	84	0.166667	0.333333	0.110964
TCGA-C5-A1M9	0	2	0	2	56	1	0	0	0	55	2255	1	1	2	4	505	0	3	0	3	521	4	0	21	25	651	3	1	19	23	578	1	1	6	8	73	0.142857	0.347826	0.126298	2.75402	0.109589	3	0	4	7	74	0.125	0.28	0.113671
TCGA-C5-A1ME	0	0	0	0	58	0	1	3	4	54	2214	1	3	1	5	530	1	2	0	3	532	2	2	18	22	578	1	6	17	24	574	1	0	1	2	74	0.0344828	0.0833333	0.12892	0.646396	0.027027	1	0	3	4	81	0.0689655	0.181818	0.140138
TCGA-C5-A1MF	0	0	1	1	88	1	0	2	2	85	3485	2	2	1	5	819	0	3	1	4	823	5	4	22	31	927	9	5	31	45	916	9	2	10	21	125	0.238636	0.466667	0.136463	3.41973	0.168	4	2	3	9	123	0.102273	0.290323	0.132686
TCGA-C5-A1MH	0	2	0	2	301	0	2	1	3	298	12218	1	5	1	7	3046	1	3	1	5	2848	59	6	81	146	3232	44	12	84	140	3092	32	6	40	78	458	0.259136	0.557143	0.148124	3.76132	0.170306	44	3	43	90	499	0.299003	0.616438	0.154394
TCGA-C5-A1MI	0	0	0	0	97	0	0	1	1	95	3895	1	3	0	4	832	1	1	0	2	816	5	17	24	46	1085	10	11	22	43	1162	6	2	7	15	109	0.154639	0.348837	0.0938038	3.7188	0.137615	2	4	6	12	114	0.123711	0.26087	0.105069
TCGA-C5-A1MJ	0	0	0	0	100	0	1	1	2	97	3977	2	5	1	8	943	0	2	1	3	974	8	5	29	42	984	10	6	28	44	1076	6	4	9	19	147	0.19	0.431818	0.136617	3.16079	0.129252	6	0	9	15	134	0.15	0.357143	0.136179
TCGA-C5-A1MK	0	1	1	2	336	2	1	0	1	333	13653	1	1	0	2	3324	0	0	0	0	3419	53	9	110	172	3466	59	12	88	159	3444	48	9	45	102	580	0.303571	0.641509	0.168409	3.80924	0.175862	41	4	63	108	539	0.321429	0.627907	0.155511
TCGA-C5-A1ML	0	1	0	1	141	0	2	0	2	137	5617	2	5	1	8	1268	3	3	2	8	1300	10	28	29	67	1595	7	24	23	54	1454	6	3	7	16	187	0.113475	0.296296	0.128611	2.30382	0.0855615	9	2	12	23	201	0.163121	0.343284	0.126019
TCGA-C5-A1MN	0	0	1	1	165	4	0	2	2	158	6478	2	4	1	7	1584	1	2	0	3	1553	10	9	50	69	1696	26	11	42	79	1645	23	3	20	46	259	0.278788	0.582278	0.157447	3.69826	0.177606	5	3	19	27	233	0.163636	0.391304	0.137382
TCGA-C5-A1MP	0	1	0	1	41	0	0	0	0	40	1640	0	2	1	3	398	0	1	0	1	411	2	0	11	13	380	8	4	11	23	451	4	2	6	12	70	0.292683	0.521739	0.155211	3.36149	0.171429	1	0	4	5	57	0.121951	0.384615	0.15
TCGA-C5-A1MQ	0	0	1	1	79	1	1	0	1	77	3157	1	0	1	2	711	0	3	0	3	708	5	21	22	48	842	5	12	7	24	896	2	4	2	8	103	0.101266	0.333333	0.114955	2.89968	0.0776699	2	4	6	12	107	0.151899	0.25	0.127078
TCGA-C5-A2LS	0	0	0	0	68	0	0	1	1	67	2747	0	1	0	1	658	1	1	0	2	675	4	11	17	32	696	2	5	25	32	718	1	1	6	8	101	0.117647	0.25	0.140669	1.77723	0.0792079	2	3	7	12	87	0.176471	0.375	0.125
TCGA-C5-A2LT	0	0	0	0	5	0	0	0	0	5	205	0	0	0	0	47	0	0	0	0	43	0	5	0	5	61	0	0	0	0	54	0	0	0	0	2	0	NA	0.037037	NA	0	0	0	0	0	10	0	0	0.163934
TCGA-C5-A2LV	0	0	0	0	2	0	0	0	0	2	82	0	0	0	0	15	0	0	0	0	15	0	1	0	1	28	0	1	0	1	24	0	0	0	0	2	0	0	0.0833333	0	0	0	0	0	0	1	0	0	0.0357143
TCGA-C5-A2LX	0	0	0	0	199	0	1	0	1	198	8118	7	5	1	13	1919	3	4	1	8	2055	27	22	45	94	2023	20	14	49	83	2121	16	2	21	39	315	0.19598	0.46988	0.148515	3.16386	0.12381	13	5	16	34	265	0.170854	0.361702	0.130994
TCGA-C5-A2LY	0	0	0	0	3	0	0	0	0	3	123	0	0	0	0	36	0	0	0	0	23	0	1	0	1	41	0	1	1	2	23	0	0	0	0	3	0	0	0.130435	0	0	0	0	0	0	11	0	0	0.268293
TCGA-C5-A2LZ	0	0	0	0	437	1	0	0	0	436	17876	3	7	1	11	4291	1	2	2	5	4308	55	9	148	212	4667	63	14	131	208	4610	48	7	64	119	722	0.272311	0.572115	0.156616	3.65298	0.16482	46	3	86	135	722	0.308924	0.636792	0.154703
TCGA-C5-A2M1	0	1	0	1	105	0	2	1	3	101	4141	1	2	1	4	1081	1	2	0	3	893	14	16	20	50	1159	5	5	34	44	1008	3	0	10	13	140	0.12381	0.295455	0.138889	2.12727	0.0928571	9	1	8	18	167	0.171429	0.36	0.14409
TCGA-C5-A2M2	0	0	0	0	68	0	1	4	5	63	2583	0	0	1	1	533	1	2	1	4	581	1	14	16	31	751	2	0	25	27	718	0	0	0	0	65	0	0	0.0905292	0	0	1	1	1	3	90	0.0441176	0.0967742	0.11984
TCGA-C5-A3HD	0	0	0	0	126	0	0	0	0	126	5166	2	3	2	7	1219	3	1	2	6	1198	10	13	39	62	1349	15	4	32	51	1400	12	3	11	26	187	0.206349	0.509804	0.133571	3.81671	0.139037	5	4	12	21	176	0.166667	0.33871	0.130467
TCGA-C5-A3HE	0	1	0	1	395	5	6	10	16	374	15334	2	12	2	16	3665	3	13	6	22	3674	38	16	109	163	3995	36	9	128	173	4000	31	6	46	83	554	0.210127	0.479769	0.1385	3.46403	0.149819	30	4	51	85	577	0.21519	0.521472	0.144431
TCGA-C5-A3HF	0	0	0	0	32	0	0	0	0	32	1312	0	1	0	1	321	0	2	0	2	279	2	2	13	17	371	3	0	9	12	341	2	0	1	3	47	0.09375	0.25	0.13783	1.81383	0.0638298	2	0	5	7	60	0.21875	0.411765	0.161725
TCGA-C5-A3HL	0	0	0	0	128	0	5	0	5	123	5043	0	7	1	8	1211	2	6	1	9	1168	14	7	31	52	1384	9	10	35	54	1280	6	0	10	16	190	0.125	0.296296	0.148438	1.9961	0.0842105	8	4	12	24	193	0.1875	0.461538	0.139451
TCGA-C5-A7CG	0	0	0	0	61	0	1	1	2	59	2419	0	2	0	2	519	1	3	0	4	571	1	10	21	32	641	1	4	16	21	688	0	1	1	2	66	0.0327869	0.0952381	0.0959302	0.992785	0.030303	1	2	1	4	67	0.0655738	0.125	0.104524
TCGA-C5-A7CH	0	0	0	0	66	0	0	1	1	65	2665	2	3	1	6	680	1	3	1	5	611	9	6	13	28	681	2	6	18	26	693	1	0	7	8	88	0.121212	0.307692	0.126984	2.42308	0.0909091	4	0	2	6	107	0.0909091	0.214286	0.157122
TCGA-C5-A7CJ	0	1	1	2	85	1	1	0	1	83	3403	0	3	0	3	787	0	1	0	1	765	6	11	28	45	962	4	11	19	34	889	1	1	5	7	115	0.0823529	0.205882	0.129359	1.59156	0.0608696	2	1	6	9	115	0.105882	0.2	0.119543
TCGA-C5-A7CK	0	2	0	2	148	0	1	1	2	146	5986	2	6	0	8	1394	1	3	2	6	1487	11	14	37	62	1549	13	16	41	70	1556	10	1	8	19	209	0.128378	0.271429	0.134319	2.02078	0.0909091	6	3	6	15	217	0.101351	0.241935	0.14009
TCGA-C5-A7CL	0	0	0	0	166	0	2	5	7	158	6478	2	2	1	5	1494	0	3	0	3	1470	18	16	34	68	1731	26	8	48	82	1783	19	0	13	32	233	0.192771	0.390244	0.130679	2.98629	0.137339	13	1	12	26	194	0.156627	0.382353	0.112074
TCGA-C5-A7CM	0	0	0	0	28	0	1	2	3	25	1025	1	0	0	1	252	1	0	1	2	249	1	9	7	17	251	0	1	4	5	273	0	1	1	2	42	0.0714286	0.4	0.153846	2.6	0.047619	1	1	0	2	42	0.0714286	0.117647	0.167331
TCGA-C5-A7CO	0	0	0	0	112	0	0	3	3	109	4469	1	2	2	5	1082	1	4	4	9	1096	7	9	40	56	1170	9	2	28	39	1121	7	0	6	13	160	0.116071	0.333333	0.14273	2.33542	0.08125	6	0	8	14	174	0.125	0.25	0.148718
TCGA-C5-A7UC	0	1	1	2	66	1	0	0	0	65	2665	0	1	1	2	629	0	0	0	0	627	7	6	17	30	672	13	0	20	33	737	7	0	10	17	101	0.257576	0.515152	0.137042	3.75908	0.168317	3	0	5	8	75	0.121212	0.266667	0.111607
TCGA-C5-A7UE	0	2	0	2	152	0	2	0	2	147	6027	2	6	4	12	1387	3	13	2	18	1482	8	16	32	56	1528	15	7	39	61	1630	5	1	5	11	224	0.0723684	0.180328	0.137423	1.31221	0.0491071	5	1	5	11	195	0.0723684	0.196429	0.127618
TCGA-C5-A7UH	0	0	1	1	240	3	1	0	1	236	9676	1	3	1	5	2270	2	6	2	10	2393	19	14	74	107	2535	33	10	71	114	2478	29	4	33	66	386	0.275	0.578947	0.155771	3.71666	0.170984	18	8	37	63	372	0.2625	0.588785	0.146746
TCGA-C5-A7X3	0	0	0	0	62	1	1	0	1	60	2460	1	1	1	3	581	2	3	0	5	531	4	3	18	25	656	7	5	15	27	692	5	0	3	8	89	0.129032	0.296296	0.128613	2.30379	0.0898876	4	0	4	8	83	0.129032	0.32	0.126524
TCGA-DG-A2KH	0	0	1	1	68	1	2	0	2	65	2665	1	0	0	1	596	0	0	2	2	600	2	2	22	26	729	5	2	29	36	740	4	0	11	15	97	0.220588	0.416667	0.131081	3.17869	0.154639	1	0	5	6	72	0.0882353	0.230769	0.0987654
TCGA-DG-A2KJ	0	0	0	0	2	0	0	0	0	2	82	0	0	0	0	20	0	0	0	0	21	0	0	1	1	22	0	0	1	1	19	0	0	1	1	4	0.5	1	0.210526	4.75	0.25	0	0	0	0	2	0	0	0.0909091
TCGA-DG-A2KK	0	0	0	0	318	3	1	0	1	314	12874	0	1	2	3	3030	0	1	0	1	3114	55	14	95	164	3366	45	12	89	146	3364	39	6	49	94	495	0.295597	0.643836	0.147146	4.37548	0.189899	45	5	46	96	479	0.301887	0.585366	0.142305
TCGA-DG-A2KL	0	0	0	0	198	1	1	2	3	194	7954	1	3	0	4	1837	3	4	1	8	1956	30	11	58	99	2099	23	7	53	83	2062	19	2	26	47	296	0.237374	0.566265	0.14355	3.94472	0.158784	22	2	19	43	297	0.217172	0.434343	0.141496
TCGA-DG-A2KM	0	0	0	0	142	1	0	0	0	141	5781	0	1	0	1	1420	0	0	0	0	1401	32	10	33	75	1476	33	1	31	65	1484	27	0	15	42	252	0.295775	0.646154	0.169811	3.80513	0.166667	26	2	15	43	228	0.302817	0.573333	0.154472
TCGA-DR-A0ZL	0	1	0	1	60	0	1	0	1	59	2419	0	2	0	2	599	0	2	0	2	562	3	6	20	29	600	9	4	13	26	658	7	2	1	10	92	0.166667	0.384615	0.139818	2.75084	0.108696	3	1	5	9	90	0.15	0.310345	0.15
TCGA-DR-A0ZM	0	2	1	3	1363	6	1	4	5	1350	55350	0	5	3	8	13677	2	0	2	4	13542	320	28	329	677	14148	296	34	331	661	13983	231	15	207	453	2198	0.332355	0.685325	0.157191	4.35983	0.206096	246	11	211	468	2274	0.34336	0.691285	0.160729
TCGA-DS-A0VK	0	3	0	3	134	0	0	1	1	132	5412	1	0	0	1	1279	1	4	1	6	1349	10	2	36	48	1364	13	8	56	77	1420	10	5	28	43	227	0.320896	0.558442	0.159859	3.49333	0.189427	7	0	16	23	185	0.171642	0.479167	0.13563
TCGA-DS-A0VL	0	0	0	0	90	0	2	0	2	88	3608	0	3	0	3	847	1	3	2	6	855	11	1	20	32	965	15	5	27	47	941	10	1	10	21	128	0.233333	0.446809	0.136026	3.28474	0.164062	9	0	6	15	130	0.166667	0.46875	0.134715
TCGA-DS-A0VM	0	0	0	0	322	2	2	0	2	318	13038	2	4	1	7	3263	3	0	0	3	3220	42	10	111	163	3237	41	15	89	145	3318	35	3	50	88	547	0.273292	0.606897	0.164858	3.68132	0.160878	32	6	61	99	501	0.307453	0.607362	0.154773
TCGA-DS-A0VN	0	0	0	0	151	2	1	1	2	147	6027	1	6	2	9	1461	0	3	0	3	1494	14	6	37	57	1480	19	5	54	78	1592	11	0	23	34	238	0.225166	0.435897	0.149497	2.91575	0.142857	9	2	18	29	215	0.192053	0.508772	0.14527
TCGA-DS-A1OA	0	0	1	1	94	5	2	0	2	84	3444	4	6	2	12	910	4	9	0	13	897	4	4	17	25	829	5	3	26	34	808	3	0	5	8	133	0.0851064	0.235294	0.164604	1.42946	0.0601504	1	0	4	5	123	0.0531915	0.2	0.148372
TCGA-DS-A3LQ	0	0	0	0	33	0	1	2	3	30	1230	2	1	0	3	268	0	3	0	3	302	1	0	7	8	311	0	1	15	16	349	0	0	2	2	55	0.0606061	0.125	0.157593	0.793182	0.0363636	0	0	0	0	29	0	0	0.0932476
TCGA-DS-A5RQ	0	0	0	0	122	0	1	2	3	119	4879	0	6	0	6	1192	0	3	0	3	1162	7	10	38	55	1270	7	3	45	55	1255	5	1	15	21	187	0.172131	0.381818	0.149004	2.56247	0.112299	5	2	19	26	185	0.213115	0.472727	0.145669
TCGA-DS-A7WF	0	0	0	0	49	0	1	0	1	48	1968	0	1	2	3	444	1	1	1	3	423	1	7	11	19	537	3	6	14	23	564	0	1	1	2	50	0.0408163	0.0869565	0.0886525	0.98087	0.04	0	1	3	4	51	0.0816327	0.210526	0.0949721
TCGA-DS-A7WH	0	3	1	4	121	2	2	1	3	116	4756	1	0	1	2	1208	2	3	2	7	1060	7	14	50	71	1326	7	2	27	36	1162	6	1	9	16	139	0.132231	0.444444	0.119621	3.71543	0.115108	6	3	20	29	210	0.239669	0.408451	0.158371
TCGA-DS-A7WI	0	0	0	0	34	0	1	0	1	32	1312	1	1	2	4	282	1	1	3	5	330	1	4	12	17	343	0	2	4	6	357	0	0	0	0	48	0	0	0.134454	0	0	1	0	0	1	38	0.0294118	0.0588235	0.110787
TCGA-EA-A1QS	0	0	0	0	37	0	0	0	0	37	1517	0	0	1	1	347	1	0	0	1	356	6	2	9	17	400	5	3	10	18	414	3	1	4	8	50	0.216216	0.444444	0.120773	3.68	0.16	2	0	4	6	42	0.162162	0.352941	0.105
TCGA-EA-A1QT	0	0	0	0	77	0	0	1	1	76	3116	3	4	5	12	721	3	2	1	6	724	6	3	22	31	863	6	3	18	27	808	3	1	3	7	100	0.0909091	0.259259	0.123762	2.09481	0.07	0	0	4	4	110	0.0519481	0.129032	0.127462
TCGA-EA-A3HQ	0	0	0	0	97	0	0	1	1	96	3936	1	4	1	6	919	1	2	1	4	922	5	8	39	52	1055	2	6	26	34	1040	0	1	7	8	119	0.0824742	0.235294	0.114423	2.05635	0.0672269	3	1	7	11	139	0.113402	0.211538	0.131754
TCGA-EA-A3HR	0	0	0	0	82	0	0	1	1	81	3321	0	2	0	2	780	1	1	0	2	790	8	9	23	40	862	9	4	24	37	889	8	3	9	20	126	0.243902	0.540541	0.141732	3.81381	0.15873	6	2	6	14	113	0.170732	0.35	0.13109
TCGA-EA-A3HT	0	0	0	0	121	0	1	0	1	120	4920	0	4	0	4	1176	3	4	1	8	1234	6	10	45	61	1250	6	2	39	47	1260	2	0	19	21	184	0.173554	0.446809	0.146032	3.05967	0.11413	4	1	20	25	195	0.206612	0.409836	0.156
TCGA-EA-A3HU	0	0	0	0	1132	6	20	9	29	1097	44977	23	31	43	97	10676	31	29	49	109	10803	79	58	305	442	11786	72	52	325	449	11712	57	2	63	122	1557	0.107774	0.271715	0.132941	2.04388	0.0783558	62	13	75	150	1614	0.132509	0.339367	0.136942
TCGA-EA-A3QD	0	0	0	0	105	1	0	0	0	104	4264	2	0	1	3	974	4	1	0	5	1112	7	5	36	48	1118	4	3	41	48	1060	4	1	23	28	192	0.266667	0.583333	0.181132	3.22049	0.145833	5	1	13	19	131	0.180952	0.395833	0.117174
TCGA-EA-A3QE	0	0	0	0	71	1	2	1	3	67	2747	1	2	0	3	657	0	1	0	1	638	3	8	29	40	748	2	2	19	23	704	1	1	5	7	77	0.0985915	0.304348	0.109375	2.78261	0.0909091	3	3	8	14	103	0.197183	0.35	0.137701
TCGA-EA-A3Y4	0	2	0	2	146	1	1	0	1	144	5904	1	1	1	3	1275	2	2	0	4	1452	21	9	30	60	1621	25	6	46	77	1556	21	3	26	50	238	0.342466	0.649351	0.152956	4.24533	0.210084	17	1	16	34	200	0.232877	0.566667	0.123381
TCGA-EA-A410	0	0	0	0	77	0	22	11	33	44	1804	2	4	0	6	387	0	2	0	2	316	0	3	22	25	544	0	0	11	11	557	0	0	0	0	42	0	0	0.0754039	0	0	0	0	0	0	41	0	0	0.0753676
TCGA-EA-A411	0	0	0	0	62	0	0	0	0	62	2542	0	3	2	5	580	2	3	3	8	625	5	6	11	22	681	4	6	17	27	656	3	1	3	7	91	0.112903	0.259259	0.13872	1.86895	0.0769231	3	0	1	4	82	0.0645161	0.181818	0.120411
TCGA-EA-A439	0	1	0	1	130	0	0	3	3	127	5207	2	3	1	6	1267	1	2	0	3	1167	15	8	37	60	1423	12	5	41	58	1350	9	1	10	20	167	0.153846	0.344828	0.123704	2.78753	0.11976	11	2	16	29	237	0.223077	0.483333	0.16655
TCGA-EA-A43B	0	1	0	1	130	1	2	2	4	124	5084	1	2	0	3	1171	0	1	1	2	1238	27	14	29	70	1372	21	5	23	49	1303	16	2	12	30	199	0.230769	0.612245	0.152724	4.00882	0.150754	21	6	11	38	183	0.292308	0.542857	0.133382
TCGA-EA-A44S	0	0	0	0	52	0	4	0	4	48	1968	0	0	0	0	498	1	1	0	2	438	3	3	15	21	508	2	2	21	25	524	2	1	10	13	86	0.25	0.52	0.164122	3.16837	0.151163	1	1	6	8	79	0.153846	0.380952	0.155512
TCGA-EA-A4BA	0	0	0	0	53	0	0	2	2	51	2091	0	1	0	1	468	1	6	1	8	490	2	3	13	18	561	2	3	19	24	572	1	0	0	1	67	0.0188679	0.0416667	0.117133	0.355721	0.0149254	0	0	0	0	65	0	0	0.115865
TCGA-EA-A50E	0	1	0	1	117	1	0	0	0	115	4715	1	4	0	5	1056	2	2	0	4	1115	11	10	35	56	1274	8	5	37	50	1270	5	0	15	20	172	0.17094	0.4	0.135433	2.95349	0.116279	6	2	9	17	156	0.145299	0.303571	0.122449
TCGA-EA-A556	0	0	0	0	31	1	3	0	3	27	1107	0	1	0	1	282	2	1	1	4	262	2	3	6	11	283	3	3	5	11	280	0	1	0	1	40	0.0322581	0.0909091	0.142857	0.636364	0.025	1	0	0	1	45	0.0322581	0.0909091	0.159011
TCGA-EA-A5FO	0	0	0	0	88	0	1	0	1	87	3567	2	3	0	5	813	2	1	0	3	805	2	6	37	45	923	0	5	29	34	1026	0	0	6	6	144	0.0681818	0.176471	0.140351	1.25735	0.0416667	1	1	8	10	105	0.113636	0.222222	0.113759
TCGA-EA-A5O9	0	1	1	2	60	0	2	0	2	58	2378	2	3	0	5	570	4	2	2	8	526	0	3	17	20	612	3	3	19	25	670	1	1	2	4	79	0.0666667	0.16	0.11791	1.35696	0.0506329	0	0	1	1	78	0.0166667	0.05	0.127451
TCGA-EA-A5ZD	0	0	0	0	20	0	0	0	0	20	820	0	2	0	2	194	0	2	0	2	189	1	2	8	11	209	1	0	4	5	228	0	0	0	0	30	0	0	0.131579	0	0	0	0	2	2	34	0.1	0.181818	0.162679
TCGA-EA-A5ZE	0	2	0	2	57	1	3	0	3	53	2173	2	4	0	6	512	0	1	1	2	536	3	3	24	30	547	4	0	11	15	578	2	0	3	5	79	0.0877193	0.333333	0.136678	2.43882	0.0632911	1	0	5	6	63	0.105263	0.2	0.115174
TCGA-EA-A5ZF	0	0	0	0	78	0	0	2	2	76	3116	1	2	0	3	703	0	3	2	5	729	4	6	30	40	834	7	3	18	28	850	3	0	3	6	112	0.0769231	0.214286	0.131765	1.62628	0.0535714	3	2	7	12	91	0.153846	0.3	0.109113
TCGA-EA-A6QX	0	0	0	0	101	1	2	1	3	97	3977	0	3	0	3	898	0	2	0	2	947	4	19	26	49	1059	7	7	29	43	1073	3	2	11	16	128	0.158416	0.372093	0.119292	3.11919	0.125	3	1	15	19	135	0.188119	0.387755	0.127479
TCGA-EA-A78R	0	0	0	0	84	0	0	4	4	80	3280	0	4	1	5	750	1	2	0	3	825	8	15	11	34	863	5	7	26	38	842	5	0	9	14	126	0.166667	0.368421	0.149644	2.46199	0.111111	5	2	7	14	134	0.166667	0.411765	0.155272
TCGA-EK-A2GZ	0	0	0	0	82	0	0	0	0	82	3362	1	1	1	3	753	0	1	0	1	735	3	13	32	48	962	1	2	27	30	912	0	2	6	8	100	0.097561	0.266667	0.109649	2.432	0.08	1	2	6	9	105	0.109756	0.1875	0.109148
TCGA-EK-A2H0	0	0	0	0	182	1	2	0	2	178	7298	1	2	1	4	1746	0	3	0	3	1745	39	9	32	80	1919	36	4	51	91	1888	23	2	28	53	263	0.291209	0.582418	0.139301	4.18101	0.201521	30	5	16	51	270	0.28022	0.6375	0.140698
TCGA-EK-A2H1	0	0	0	0	32	0	0	1	1	31	1271	2	0	0	2	301	0	0	0	0	268	4	5	6	15	355	4	0	10	14	347	1	0	4	5	43	0.15625	0.357143	0.123919	2.88206	0.116279	4	0	1	5	35	0.15625	0.333333	0.0985915
TCGA-EK-A2IP	0	1	0	1	124	0	0	0	0	124	5084	0	1	0	1	1130	3	1	0	4	1245	11	7	31	49	1321	26	5	39	70	1388	20	2	26	48	233	0.387097	0.685714	0.167867	4.08486	0.206009	6	2	15	23	161	0.185484	0.469388	0.121877
TCGA-EK-A2PG	0	4	0	4	617	5	2	0	2	610	25010	4	4	4	12	5857	2	8	1	11	6131	92	22	176	290	6447	92	29	176	297	6575	71	16	91	178	991	0.288493	0.599327	0.150722	3.97636	0.179617	66	14	88	168	947	0.272285	0.57931	0.14689
TCGA-EK-A2PI	0	0	0	0	89	1	1	3	4	83	3403	0	2	1	3	832	0	4	2	6	865	7	10	21	38	853	10	2	24	36	853	6	1	6	13	132	0.146067	0.361111	0.154748	2.33354	0.0984848	5	2	3	10	128	0.11236	0.263158	0.150059
TCGA-EK-A2PK	0	0	0	0	4	0	1	0	1	3	123	0	0	0	0	37	0	0	1	1	20	0	1	0	1	35	0	0	1	1	31	0	0	0	0	2	0	0	0.0645161	0	0	0	0	0	0	4	0	0	0.114286
TCGA-EK-A2PL	0	0	0	0	189	1	2	2	4	184	7544	0	1	1	2	1872	1	4	3	8	1912	40	16	30	86	1843	31	5	52	88	1917	23	0	32	55	304	0.291005	0.625	0.158581	3.9412	0.180921	29	1	14	44	270	0.232804	0.511628	0.1465
TCGA-EK-A2PM	0	0	0	0	318	2	2	0	2	311	12751	6	10	5	21	2978	11	4	2	17	3056	37	36	71	144	3336	41	20	68	129	3381	25	2	28	55	484	0.172956	0.426357	0.143153	2.97833	0.113636	25	4	27	56	427	0.176101	0.388889	0.127998
TCGA-EK-A2R7	0	1	0	1	135	0	0	0	0	134	5494	0	3	0	3	1313	2	5	0	7	1389	20	16	28	64	1370	20	6	34	60	1422	16	2	16	34	220	0.251852	0.566667	0.154712	3.66273	0.154545	13	11	13	37	187	0.274074	0.578125	0.136496
TCGA-EK-A2R8	0	0	0	0	316	1	1	2	3	312	12792	0	1	0	1	3085	1	8	0	9	3064	62	13	84	159	3200	67	6	70	143	3443	60	2	39	101	518	0.31962	0.706294	0.15045	4.69454	0.194981	44	5	50	99	501	0.313291	0.622642	0.156562
TCGA-EK-A2R9	0	0	0	0	70	0	2	0	2	68	2788	2	2	0	4	676	1	3	1	5	571	1	9	17	27	771	2	9	21	32	770	1	4	3	8	87	0.114286	0.25	0.112987	2.21264	0.091954	0	3	2	5	103	0.0714286	0.185185	0.133593
TCGA-EK-A2RA	0	0	0	0	240	1	2	0	2	236	9676	1	6	2	9	2288	0	9	2	11	2274	27	17	56	100	2531	36	9	71	116	2583	27	4	29	60	349	0.25	0.517241	0.135114	3.82818	0.17192	20	2	22	44	332	0.183333	0.44	0.131173
TCGA-EK-A2RB	0	1	0	1	127	0	1	1	2	124	5084	1	1	0	2	1294	1	0	0	1	1132	6	23	41	70	1354	9	9	33	51	1304	7	0	9	16	171	0.125984	0.313725	0.131135	2.39239	0.0935673	4	7	12	23	207	0.181102	0.328571	0.15288
TCGA-EK-A2RC	0	2	0	2	188	1	0	0	0	187	7667	1	1	0	2	1875	0	1	2	3	1926	36	7	52	95	1949	42	4	41	87	1917	34	3	21	58	282	0.308511	0.666667	0.147105	4.53191	0.205674	29	3	20	52	297	0.276596	0.547368	0.152386
TCGA-EK-A2RD	0	3	0	3	189	1	0	2	2	186	7626	0	2	0	2	1842	1	2	0	3	1879	29	6	63	98	1910	24	3	56	83	1995	19	1	26	46	295	0.243386	0.554217	0.14787	3.74801	0.155932	23	2	41	66	301	0.349206	0.673469	0.157592
TCGA-EK-A2RE	0	0	0	0	26	0	2	1	3	22	902	1	0	1	2	202	0	1	0	1	186	0	1	5	6	272	0	4	9	13	242	0	1	0	1	28	0.0384615	0.0769231	0.115702	0.664835	0.0357143	0	1	0	1	33	0.0384615	0.166667	0.121324
TCGA-EK-A2RJ	0	0	1	1	382	5	0	2	2	375	15375	2	1	1	4	3787	2	1	0	3	3711	79	17	103	199	4028	64	11	94	169	3849	48	5	51	104	563	0.272251	0.615385	0.146272	4.20713	0.184725	61	3	51	115	629	0.301047	0.577889	0.156157
TCGA-EK-A2RK	0	4	1	5	246	1	1	3	4	240	9840	3	1	0	4	2256	0	1	3	4	2292	41	11	59	111	2638	36	4	81	121	2654	24	2	38	64	377	0.260163	0.528926	0.14205	3.72352	0.169761	34	1	31	66	348	0.268293	0.594595	0.131918
TCGA-EK-A2RL	0	0	0	0	37	0	3	0	3	33	1353	1	0	1	2	294	0	0	0	0	318	1	2	12	15	364	1	3	12	16	377	0	0	0	0	54	0	0	0.143236	0	0	0	1	1	2	48	0.0540541	0.133333	0.131868
TCGA-EK-A2RM	0	0	0	0	1	0	0	0	0	1	41	0	0	0	0	8	0	0	0	0	4	1	0	0	1	20	0	0	0	0	9	0	0	0	0	0	0	NA	0	NA	NA	1	0	0	1	2	1	1	0.1
TCGA-EK-A2RN	1	0	0	1	169	2	1	1	2	165	6765	0	2	3	5	1615	2	2	5	9	1682	13	8	55	76	1765	16	5	54	75	1703	13	1	29	43	277	0.254438	0.573333	0.162654	3.52486	0.155235	7	0	23	30	266	0.177515	0.394737	0.150708
TCGA-EK-A2RO	0	0	0	0	130	0	0	1	1	128	5248	0	6	0	6	1317	0	7	1	8	1238	10	12	42	64	1360	12	2	36	50	1333	7	0	11	18	184	0.138462	0.36	0.138035	2.60804	0.0978261	6	4	11	21	204	0.161538	0.328125	0.15
TCGA-EK-A3GJ	0	1	0	1	248	1	0	1	1	246	10086	1	2	1	4	2453	1	0	0	1	2470	42	10	63	115	2556	44	6	76	126	2607	36	4	42	82	385	0.330645	0.650794	0.147679	4.4068	0.212987	34	5	34	73	375	0.294355	0.634783	0.146714
TCGA-EK-A3GK	0	5	5	10	1396	17	1	3	4	1371	56211	2	3	0	5	13658	1	3	2	6	13994	271	51	326	648	14105	278	67	367	712	14454	232	43	231	506	2379	0.362464	0.710674	0.164591	4.31782	0.212694	227	26	206	459	2188	0.328797	0.708333	0.155122
TCGA-EK-A3GM	0	2	0	2	186	1	1	1	2	183	7503	1	2	0	3	1843	1	5	0	6	1759	16	6	65	87	1914	23	4	60	87	1987	19	2	30	51	291	0.274194	0.586207	0.146452	4.00273	0.175258	13	4	24	41	262	0.22043	0.471264	0.136886
TCGA-EK-A3GN	0	0	0	0	81	0	0	1	1	80	3280	2	0	0	2	724	0	4	0	4	694	1	3	31	35	919	3	4	32	39	943	0	0	7	7	83	0.0864198	0.179487	0.088017	2.03923	0.0843373	0	0	7	7	100	0.0864198	0.2	0.108814
TCGA-EX-A1H5	0	1	0	1	58	1	4	1	5	52	2132	2	2	1	5	457	1	3	0	4	468	1	1	18	20	578	1	4	18	23	629	0	0	0	0	68	0	0	0.108108	0	0	1	0	3	4	61	0.0689655	0.2	0.105536
TCGA-EX-A1H6	0	0	0	0	94	0	1	0	1	93	3813	1	2	0	3	908	0	1	1	2	901	16	2	26	44	1043	3	6	35	44	961	2	3	10	15	129	0.159574	0.340909	0.134235	2.53964	0.116279	9	1	14	24	149	0.255319	0.545455	0.142857
TCGA-EX-A3L1	0	0	0	0	34	0	0	0	0	34	1394	0	3	0	3	356	0	0	0	0	313	4	4	9	17	343	2	1	11	14	382	2	0	3	5	45	0.147059	0.357143	0.117801	3.03175	0.111111	3	2	3	8	53	0.235294	0.470588	0.154519
TCGA-EX-A449	0	0	0	0	36	0	0	1	1	35	1435	0	1	0	1	330	0	1	0	1	324	1	6	14	21	377	0	1	11	12	404	0	1	0	1	44	0.0277778	0.0833333	0.108911	0.765152	0.0227273	0	0	1	1	44	0.0277778	0.047619	0.116711
TCGA-EX-A69L	0	0	0	0	75	0	0	0	0	75	3075	0	0	0	0	710	1	2	1	4	736	7	9	20	36	750	13	1	21	35	879	10	0	10	20	125	0.266667	0.571429	0.142207	4.01829	0.16	5	3	9	17	113	0.226667	0.472222	0.150667
TCGA-EX-A69M	0	0	0	0	61	0	1	1	2	58	2378	1	3	0	4	530	1	3	0	4	578	2	3	18	23	636	1	6	20	27	634	0	1	2	3	76	0.0491803	0.111111	0.119874	0.926901	0.0394737	1	0	3	4	69	0.0655738	0.173913	0.108491
TCGA-FU-A23K	0	3	0	3	122	2	1	1	2	116	4756	0	3	0	3	1124	1	1	2	4	1148	19	5	38	62	1240	21	4	22	47	1244	11	2	8	21	164	0.172131	0.446809	0.131833	3.38921	0.128049	14	1	18	33	170	0.270492	0.532258	0.137097
TCGA-FU-A23L	0	0	0	0	157	0	0	2	2	155	6355	3	6	1	10	1557	5	3	2	10	1581	26	12	26	64	1573	26	7	38	71	1644	20	0	15	35	245	0.22293	0.492958	0.149027	3.30785	0.142857	20	2	15	37	251	0.235669	0.578125	0.159568
TCGA-FU-A2QG	0	2	1	3	95	2	0	0	0	92	3772	1	2	0	3	902	0	3	0	3	886	15	4	25	44	956	8	4	30	42	1028	5	2	14	21	167	0.221053	0.5	0.162451	3.07784	0.125749	10	2	8	20	125	0.210526	0.454545	0.130753
TCGA-FU-A3EO	0	0	0	0	62	1	0	2	2	59	2419	0	0	2	2	558	0	5	2	7	604	1	4	18	23	618	3	3	21	27	639	1	1	3	5	89	0.0806452	0.185185	0.13928	1.32959	0.0561798	1	0	2	3	90	0.0483871	0.130435	0.145631
TCGA-FU-A3HY	0	1	0	1	190	1	0	3	3	186	7626	1	3	0	4	1896	1	3	1	5	1912	33	14	53	100	1946	26	4	47	77	1872	21	1	27	49	297	0.257895	0.636364	0.158654	4.01102	0.164983	30	4	31	65	315	0.342105	0.65	0.161871
TCGA-FU-A3HZ	0	1	0	1	2080	5	6	1	7	2066	84706	15	123	212	350	23048	9	134	224	367	23053	6	339	350	695	19433	4	311	339	654	19172	0	260	18	278	3336	0.133654	0.425076	0.174004	2.44292	0.0833333	1	281	18	300	3323	0.144231	0.431655	0.170998
TCGA-FU-A3NI	0	0	0	0	107	0	1	0	1	105	4305	1	3	1	5	1026	0	4	1	5	1013	3	3	40	46	1140	7	3	39	49	1126	5	0	10	15	143	0.140187	0.306122	0.126998	2.41045	0.104895	2	0	7	9	154	0.0841121	0.195652	0.135088
TCGA-FU-A3TQ	0	0	0	0	69	0	2	0	2	67	2747	2	5	0	7	667	0	2	2	4	587	4	4	17	25	749	4	4	23	31	744	2	1	1	4	79	0.057971	0.129032	0.106183	1.21519	0.0506329	3	1	3	7	87	0.101449	0.28	0.116155
TCGA-FU-A3TX	0	0	0	0	66	0	1	2	3	63	2583	0	1	1	2	573	1	1	1	3	605	8	6	23	37	734	7	2	12	21	671	4	1	4	9	90	0.136364	0.428571	0.134128	3.19524	0.1	5	1	3	9	85	0.136364	0.243243	0.115804
TCGA-FU-A3WB	0	1	0	1	72	0	1	0	1	71	2911	0	1	0	1	674	0	2	1	3	708	8	4	19	31	751	3	6	27	36	778	1	1	8	10	105	0.138889	0.277778	0.134961	2.0582	0.0952381	6	1	8	15	103	0.208333	0.483871	0.13715
TCGA-FU-A3YQ	0	1	0	1	72	0	0	1	1	71	2911	0	0	0	0	682	0	0	0	0	693	10	2	24	36	757	11	4	20	35	779	9	1	9	19	96	0.263889	0.542857	0.123235	4.40506	0.197917	10	1	9	20	109	0.277778	0.555556	0.143989
TCGA-FU-A40J	0	0	0	0	202	0	1	1	2	199	8159	2	6	1	9	1844	2	4	3	9	2038	23	13	53	89	2167	33	7	52	92	2110	25	1	22	48	325	0.237624	0.521739	0.154028	3.38729	0.147692	15	4	19	38	285	0.188119	0.426966	0.131518
TCGA-FU-A57G	0	0	0	0	35	0	1	1	2	33	1353	0	2	2	4	302	1	2	0	3	307	0	6	7	13	383	0	2	11	13	361	0	0	0	0	39	0	0	0.108033	0	0	0	0	1	1	45	0.0285714	0.0769231	0.117493
TCGA-FU-A5XV	0	1	0	1	106	1	3	3	6	99	4059	0	3	0	3	991	1	1	2	4	1010	14	9	24	47	1021	16	1	28	45	1037	14	1	14	29	154	0.273585	0.644444	0.148505	4.33954	0.188312	11	2	6	19	166	0.179245	0.404255	0.162586
TCGA-FU-A770	0	0	0	0	63	1	4	0	4	58	2378	0	2	0	2	589	0	2	0	2	547	2	3	24	29	652	5	6	14	25	590	3	2	6	11	85	0.174603	0.44	0.144068	3.05412	0.129412	1	1	6	8	98	0.126984	0.275862	0.150307
TCGA-HG-A2PA	0	1	0	1	80	0	2	3	5	73	2993	0	6	2	8	732	0	8	1	9	709	2	8	19	29	793	5	3	19	27	759	2	1	2	5	103	0.0625	0.185185	0.135705	1.36462	0.0485437	0	2	7	9	118	0.1125	0.310345	0.148802
TCGA-HM-A3JJ	0	0	0	0	6	0	0	0	0	6	246	0	1	0	1	65	0	0	0	0	50	0	0	1	1	71	1	1	2	4	60	1	0	0	1	11	0.166667	0.25	0.183333	1.36364	0.0909091	0	0	0	0	10	0	0	0.140845
TCGA-HM-A3JK	0	0	0	0	62	0	0	0	0	62	2542	1	3	1	5	593	1	3	0	4	628	3	4	28	35	651	0	0	18	18	670	0	0	1	1	81	0.016129	0.0555556	0.120896	0.459534	0.0123457	3	1	6	10	105	0.16129	0.285714	0.16129
TCGA-HM-A4S6	0	0	0	0	50	1	1	0	1	48	1968	0	0	0	0	486	0	0	0	0	432	14	0	12	26	513	13	0	9	22	537	8	0	4	12	67	0.24	0.545455	0.124767	4.37178	0.179104	12	0	5	17	76	0.34	0.653846	0.148148
TCGA-HM-A6W2	0	1	0	1	4	0	0	0	0	4	164	0	1	0	1	37	0	0	0	0	33	0	1	0	1	39	1	1	0	2	55	0	0	0	0	4	0	0	0.0727273	0	0	0	0	0	0	8	0	0	0.205128
TCGA-IR-A3L7	0	0	0	0	31	0	0	1	1	30	1230	0	4	0	4	277	1	1	0	2	268	1	2	7	10	348	2	2	10	14	337	1	0	4	5	44	0.16129	0.357143	0.130564	2.73539	0.113636	0	0	0	0	33	0	0	0.0948276
TCGA-IR-A3LA	0	2	2	4	1165	9	0	0	0	1156	47396	0	5	0	5	11529	3	8	1	12	11516	253	42	282	577	12058	243	35	284	562	12293	182	16	176	374	1936	0.32103	0.66548	0.157488	4.22559	0.193182	206	18	161	385	1885	0.330472	0.667244	0.156328
TCGA-IR-A3LB	0	1	0	1	60	0	1	1	2	58	2378	1	1	0	2	554	1	1	2	4	547	3	13	20	36	694	3	1	12	16	583	2	0	5	7	83	0.116667	0.4375	0.142367	3.07304	0.0843373	2	1	8	11	91	0.183333	0.305556	0.131124
TCGA-IR-A3LC	0	0	0	0	49	1	1	3	4	44	1804	1	5	1	7	404	0	1	1	2	445	3	4	12	19	481	3	2	11	16	474	2	0	3	5	75	0.102041	0.3125	0.158228	1.975	0.0666667	1	0	2	3	54	0.0612245	0.157895	0.112266
TCGA-IR-A3LF	0	0	0	0	94	1	0	1	1	92	3772	0	4	0	4	937	0	1	0	1	928	14	8	25	47	969	8	3	29	40	938	8	1	13	22	149	0.234043	0.55	0.158849	3.46242	0.147651	10	5	10	25	147	0.265957	0.531915	0.151703
TCGA-IR-A3LH	0	2	1	3	928	13	1	1	2	911	37351	1	2	0	3	9027	2	4	0	6	9258	171	30	239	440	9414	200	29	233	462	9652	159	13	128	300	1520	0.323276	0.649351	0.15748	4.12338	0.197368	133	14	149	296	1480	0.318966	0.672727	0.157213
TCGA-IR-A3LI	0	2	0	2	400	0	1	1	2	397	16277	0	1	1	2	3872	2	4	1	7	3927	41	22	139	202	4179	45	13	128	186	4299	33	8	73	114	633	0.285	0.612903	0.147244	4.16251	0.180095	31	13	82	126	619	0.315	0.623762	0.148122
TCGA-IR-A3LK	0	3	1	4	1429	15	2	5	7	1406	57646	5	7	1	13	14046	10	10	2	22	14126	294	43	367	704	14774	301	33	333	667	14700	241	20	201	462	2332	0.323303	0.692654	0.158639	4.36621	0.198113	225	23	214	462	2275	0.323303	0.65625	0.153987
TCGA-IR-A3LL	0	1	1	2	421	1	1	0	1	419	17179	1	4	0	5	4082	2	0	2	4	4308	68	16	132	216	4438	66	8	120	194	4351	57	0	68	125	731	0.296912	0.64433	0.168007	3.83513	0.170999	54	5	79	138	643	0.327791	0.638889	0.144885
TCGA-JW-A5VG	0	0	0	0	35	0	0	1	1	34	1394	0	3	2	5	366	2	1	1	4	328	2	4	11	17	391	0	0	8	8	309	0	0	0	0	38	0	0	0.122977	0	0	0	0	1	1	63	0.0285714	0.0588235	0.161125
TCGA-JW-A5VH	0	0	0	0	68	0	1	1	2	65	2665	1	5	2	8	607	0	4	3	7	640	0	5	18	23	687	1	9	17	27	731	0	2	3	5	95	0.0735294	0.185185	0.129959	1.42495	0.0526316	0	0	0	0	75	0	0	0.10917
TCGA-JW-A5VI	0	0	0	0	80	1	2	1	3	76	3116	2	4	0	6	777	0	1	0	1	719	8	5	15	28	750	9	4	28	41	870	6	1	5	12	115	0.15	0.292683	0.132184	2.21421	0.104348	5	0	2	7	104	0.0875	0.25	0.138667
TCGA-JW-A5VJ	0	2	0	2	199	1	0	0	0	198	8118	0	1	1	2	1966	0	2	0	2	1899	25	9	58	92	2058	29	6	67	102	2195	21	3	36	60	362	0.301508	0.588235	0.16492	3.56679	0.165746	21	4	38	63	296	0.316583	0.684783	0.143829
TCGA-JW-A5VK	0	0	0	0	48	1	2	1	3	44	1804	0	1	1	2	407	3	0	1	4	407	2	2	12	16	487	3	3	16	22	503	0	1	2	3	64	0.0625	0.136364	0.127237	1.07173	0.046875	0	1	1	2	61	0.0416667	0.125	0.125257
TCGA-JW-A5VL	0	3	1	4	2222	24	3	0	3	2189	89749	2	5	2	9	21904	1	3	0	4	21541	556	44	504	1104	23144	545	36	491	1072	23160	413	20	294	727	3566	0.327183	0.678172	0.153972	4.4045	0.20387	412	19	309	740	3599	0.333033	0.67029	0.155505
TCGA-JW-A69B	0	0	0	0	103	0	3	1	4	99	4059	1	3	0	4	945	0	0	1	1	968	2	29	23	54	1084	1	16	23	40	1062	0	5	1	6	143	0.0582524	0.15	0.134652	1.11399	0.041958	2	4	4	10	155	0.0970874	0.185185	0.142989
TCGA-JW-A852	0	0	0	0	106	0	1	0	1	105	4305	1	3	0	4	1030	2	6	0	8	999	7	8	25	40	1105	10	6	37	53	1171	6	1	8	15	163	0.141509	0.283019	0.139197	2.03322	0.0920245	5	1	8	14	153	0.132075	0.35	0.138462
TCGA-JX-A3PZ	0	0	0	0	60	0	1	0	1	59	2419	0	3	0	3	625	0	2	1	3	577	5	7	14	26	618	7	2	18	27	599	5	0	5	10	72	0.166667	0.37037	0.1202	3.08128	0.138889	5	1	8	14	102	0.233333	0.538462	0.165049
TCGA-JX-A3Q0	0	2	2	4	766	10	1	2	3	749	30709	1	4	3	8	7285	1	7	1	9	7401	84	23	253	360	8002	100	15	257	372	8021	76	8	156	240	1220	0.313316	0.645161	0.152101	4.24167	0.196721	59	13	142	214	1182	0.279373	0.594444	0.147713
TCGA-JX-A3Q8	0	0	0	0	63	1	1	0	1	61	2501	1	3	2	6	602	4	5	1	10	567	6	6	15	27	661	4	2	12	18	671	1	1	2	4	81	0.0634921	0.222222	0.120715	1.84088	0.0493827	3	2	2	7	95	0.111111	0.259259	0.143722
TCGA-JX-A5QV	0	0	0	0	48	0	1	0	1	47	1927	1	1	0	2	393	0	0	0	0	440	2	6	18	26	563	1	1	17	19	531	1	0	3	4	68	0.0833333	0.210526	0.12806	1.64396	0.0588235	0	0	0	0	61	0	0	0.108348
TCGA-LP-A4AU	0	0	0	0	40	0	0	0	0	40	1640	0	0	0	0	387	1	1	2	4	361	2	1	17	20	478	3	0	13	16	414	2	0	2	4	48	0.1	0.25	0.115942	2.15625	0.0833333	1	0	7	8	65	0.2	0.4	0.135983
TCGA-LP-A4AV	0	2	0	2	445	4	2	0	2	439	17999	0	2	0	2	4372	2	0	0	2	4297	65	21	156	242	4767	56	16	121	193	4563	47	8	61	116	665	0.260674	0.601036	0.145737	4.1241	0.174436	61	7	83	151	768	0.339326	0.623967	0.161108
TCGA-LP-A4AW	0	0	0	0	95	0	1	1	2	91	3731	3	1	1	5	866	2	4	1	7	935	10	6	23	39	953	10	11	19	40	977	4	3	1	8	154	0.0842105	0.2	0.157625	1.26883	0.0519481	7	2	3	12	117	0.126316	0.307692	0.12277
TCGA-LP-A4AX	0	0	0	0	60	0	1	1	2	58	2378	1	1	0	2	560	1	2	2	5	570	8	3	13	24	604	6	3	18	27	644	5	2	6	13	96	0.216667	0.481481	0.149068	3.22994	0.135417	3	0	6	9	89	0.15	0.375	0.147351
TCGA-LP-A5U2	0	2	0	2	232	1	0	0	0	231	9471	0	2	1	3	2395	2	2	1	5	2266	57	10	49	116	2485	45	2	60	107	2325	32	1	36	69	360	0.297414	0.64486	0.154839	4.16472	0.191667	45	2	27	74	382	0.318966	0.637931	0.153722
TCGA-LP-A5U3	0	0	0	0	50	2	0	0	0	48	1968	1	4	1	6	484	0	0	1	1	489	2	6	11	19	512	2	0	20	22	483	0	0	9	9	76	0.18	0.409091	0.15735	2.59988	0.118421	1	1	3	5	80	0.1	0.263158	0.15625
TCGA-LP-A7HU	0	2	0	2	186	1	1	2	3	181	7421	2	4	0	6	1819	0	4	1	5	1682	19	18	55	92	1913	13	8	57	78	2007	11	1	23	35	271	0.188172	0.448718	0.135027	3.32316	0.129151	14	6	15	35	293	0.188172	0.380435	0.153163
TCGA-MU-A51Y	0	0	0	0	185	1	0	2	2	182	7462	1	1	0	2	1779	1	0	1	2	1787	32	7	52	91	2020	12	10	65	87	1876	11	6	34	51	273	0.275676	0.586207	0.145522	4.02829	0.186813	21	6	30	57	282	0.308108	0.626374	0.139604
TCGA-MU-A5YI	0	0	0	0	137	1	1	1	2	134	5494	2	1	0	3	1293	0	1	0	1	1315	5	29	24	58	1431	8	34	30	72	1455	7	5	9	21	193	0.153285	0.291667	0.132646	2.19883	0.108808	4	2	8	14	199	0.10219	0.241379	0.139064
TCGA-MY-A5BD	0	3	0	3	288	2	1	1	2	283	11603	1	4	0	5	2751	1	4	0	5	2679	34	14	88	136	3090	27	13	97	137	3083	21	7	54	82	435	0.284722	0.59854	0.141096	4.24207	0.188506	28	8	53	89	492	0.309028	0.654412	0.159223
TCGA-MY-A5BE	0	0	0	0	52	0	1	2	3	49	2009	1	0	0	1	482	0	1	0	1	499	4	2	17	23	544	5	1	18	24	484	3	1	4	8	88	0.153846	0.333333	0.181818	1.83333	0.0909091	3	1	3	7	88	0.134615	0.304348	0.161765
TCGA-MY-A5BF	0	0	0	0	7	0	0	0	0	7	287	0	0	0	0	57	0	0	0	0	53	3	0	1	4	89	0	0	3	3	88	0	0	0	0	8	0	0	0.0909091	0	0	3	0	1	4	10	0.571429	1	0.11236
TCGA-Q1-A5R1	0	1	0	1	55	1	1	0	1	53	2173	1	0	1	2	533	0	2	2	4	506	4	1	19	24	565	5	3	15	23	569	4	2	5	11	84	0.2	0.478261	0.147627	3.23965	0.130952	4	0	11	15	96	0.272727	0.625	0.169912
TCGA-Q1-A5R2	0	0	0	0	315	0	1	1	2	313	12833	0	3	1	4	3016	2	6	2	10	3061	47	5	95	147	3435	41	11	100	152	3321	31	5	43	79	486	0.250794	0.519737	0.146341	3.55154	0.162551	40	3	50	93	489	0.295238	0.632653	0.142358
TCGA-Q1-A5R3	0	0	0	0	71	0	1	0	1	69	2829	3	1	0	4	615	1	2	3	6	710	4	5	20	29	728	7	3	20	30	776	4	1	8	13	109	0.183099	0.433333	0.140464	3.08502	0.119266	4	1	2	7	74	0.0985915	0.241379	0.101648
TCGA-Q1-A6DT	0	1	0	1	188	1	1	2	3	184	7544	5	4	1	10	1786	4	4	1	9	1714	31	11	49	91	2074	15	7	52	74	1970	10	2	11	23	266	0.12234	0.310811	0.135025	2.30187	0.0864662	22	0	17	39	291	0.207447	0.428571	0.140309
TCGA-Q1-A6DV	0	0	0	0	44	0	2	0	2	42	1722	0	0	0	0	375	0	2	1	3	407	1	7	12	20	483	0	5	14	19	457	0	2	2	4	45	0.0909091	0.210526	0.0984683	2.13801	0.0888889	1	1	1	3	60	0.0681818	0.15	0.124224
TCGA-Q1-A6DW	0	0	0	0	133	0	1	2	3	130	5330	0	4	0	4	1191	2	4	0	6	1260	12	18	29	59	1420	10	13	38	61	1459	7	4	13	24	197	0.180451	0.393443	0.135024	2.91387	0.121827	8	1	7	16	160	0.120301	0.271186	0.112676
TCGA-Q1-A73O	0	3	0	3	1639	9	1	1	2	1625	66625	2	1	1	4	16356	0	3	2	5	16525	346	40	409	795	16812	359	50	412	821	16932	279	26	267	572	2633	0.348993	0.696711	0.155504	4.48033	0.217243	278	20	264	562	2765	0.342892	0.706918	0.164466
TCGA-Q1-A73P	0	0	0	0	278	1	2	0	2	275	11275	0	2	3	5	2621	2	1	1	4	2798	27	22	79	128	2913	35	17	86	138	2943	28	9	35	72	445	0.258993	0.521739	0.151206	3.45051	0.161798	25	7	41	73	427	0.26259	0.570312	0.146584
TCGA-Q1-A73Q	0	0	1	1	93	0	3	0	3	90	3690	1	1	0	2	924	0	1	0	1	841	4	19	26	49	944	7	15	16	38	981	7	3	6	16	133	0.172043	0.421053	0.135576	3.10566	0.120301	2	5	10	17	129	0.182796	0.346939	0.136653
TCGA-Q1-A73R	0	0	0	0	68	0	2	0	2	66	2706	1	0	0	1	599	2	3	0	5	658	0	14	19	33	702	3	8	16	27	747	1	1	2	4	96	0.0588235	0.148148	0.128514	1.15278	0.0416667	0	1	1	2	89	0.0294118	0.0606061	0.126781
TCGA-Q1-A73S	0	0	0	0	50	0	1	0	1	49	2009	1	0	0	1	443	0	2	0	2	462	1	20	7	28	528	0	8	10	18	576	0	4	2	6	79	0.12	0.333333	0.137153	2.43038	0.0759494	1	3	1	5	67	0.1	0.178571	0.126894
TCGA-R2-A69V	0	0	0	0	124	0	0	0	0	124	5084	0	9	4	13	1217	3	1	2	6	1194	15	27	15	57	1317	14	16	18	48	1356	6	3	7	16	181	0.129032	0.333333	0.133481	2.49724	0.0883978	10	4	5	19	192	0.153226	0.333333	0.145786
TCGA-RA-A741	0	0	0	0	88	0	0	2	2	86	3526	1	1	0	2	840	0	1	1	2	784	0	41	7	48	925	2	23	9	34	977	1	3	1	5	124	0.0568182	0.147059	0.126919	1.15868	0.0403226	0	4	3	7	131	0.0795455	0.145833	0.141622
TCGA-UC-A7PD	0	1	0	1	35	0	0	0	0	35	1435	2	0	0	2	349	0	0	0	0	325	3	2	8	13	396	6	1	13	20	365	4	0	4	8	52	0.228571	0.4	0.142466	2.80769	0.153846	2	0	5	7	51	0.2	0.538462	0.128788
TCGA-UC-A7PF	0	1	0	1	452	4	1	0	1	446	18286	2	5	1	8	4377	1	5	2	8	4315	57	18	135	210	4838	67	12	141	220	4756	52	4	87	143	681	0.316372	0.65	0.143188	4.5395	0.209985	41	6	76	123	736	0.272124	0.585714	0.152129
TCGA-WL-A834	0	1	0	1	114	0	0	3	3	110	4510	1	3	1	5	1119	0	5	2	7	1059	13	9	26	48	1202	9	7	34	50	1130	7	1	5	13	141	0.114035	0.26	0.124779	2.08369	0.0921986	8	1	7	16	165	0.140351	0.333333	0.137271
Totals	1	112	33	146	36992	233	241	199	440	36245	1486045	226	611	395	1232	359230	247	634	432	1313	360746	5053	2305	9696	17054	382794	5062	1759	9825	16646	383275	3853	759	4378	8990	57007	0.243026	0.54007	0.148737	3.63105	0.1577	3839	818	4364	9021	56527	0.243864	0.528967	0.14767
[truncated: 30 more columns]

## Sheet: APOBEC Mutation_TCGA_HNSC
Sample	A_T_coord_clusters	G_C_coord_clusters	Non_coord_clusters	clusters	mutations	complex	insertions	deletions	indels	substitutions	bases	A_to_T	A_to_G	A_to_C	A	a	T_to_A	T_to_C	T_to_G	T	t	G_to_C	G_to_T	G_to_A	G	g	C_to_G	C_to_A	C_to_T	C	c	tCw_to_G	tCw_to_A	tCw_to_T	tCw	tcw	tCw_per_mut	tCw_per_C	tcw_per_c	enrich_tCw	freq_tCw	wGa_to_C	wGa_to_T	wGa_to_A	wGa	wga	wGa_per_mut	wGa_per_G	wga_per_g
TCGA-4P-AA8J	0	0	0	0	156	2	6	4	10	144	5904	4	8	2	14	1382	11	16	0	27	1564	11	11	34	56	1400	14	10	23	47	1558	11	4	7	22	254	0.141026	0.468085	0.16303	2.87117	0.0866142	7	3	10	20	215	0.128205	0.357143	0.153571
TCGA-BA-4074	0	0	0	0	171	0	10	2	12	159	6519	7	10	6	23	1577	7	11	2	20	1658	7	5	41	53	1582	10	15	38	63	1702	6	0	2	8	255	0.0467836	0.126984	0.149824	0.847557	0.0313725	3	0	5	8	212	0.0467836	0.150943	0.134008
TCGA-BA-4075	0	0	0	0	228	8	6	12	18	202	8282	13	15	7	35	1999	5	11	6	22	2063	10	19	42	71	2012	9	22	43	74	2208	3	6	5	14	325	0.0614035	0.189189	0.147192	1.28532	0.0430769	3	2	4	9	296	0.0394737	0.126761	0.147117
TCGA-BA-4076	0	0	0	0	385	6	3	8	11	368	15088	13	23	6	42	3666	20	23	4	47	3799	26	65	48	139	3814	30	72	38	140	3809	9	9	5	23	561	0.0597403	0.164286	0.147283	1.11544	0.0409982	5	7	7	19	524	0.0493506	0.136691	0.137389
TCGA-BA-4077	0	0	1	1	369	7	1	10	11	351	14391	0	7	1	8	3522	5	10	2	17	3498	62	27	68	157	3730	64	16	89	169	3641	50	5	46	101	568	0.273713	0.597633	0.156001	3.83095	0.177817	46	18	40	104	597	0.281843	0.66242	0.160054
TCGA-BA-4078	0	0	0	0	510	5	7	10	17	488	20008	20	31	7	58	4897	23	26	9	58	4883	24	90	79	193	4966	29	79	71	179	5262	3	6	11	20	678	0.0392157	0.111732	0.128848	0.867158	0.0294985	7	13	15	35	684	0.0686275	0.181347	0.137737
TCGA-BA-5149	0	1	0	1	141	4	3	6	9	128	5248	5	10	4	19	1283	7	5	5	17	1304	13	9	26	48	1337	14	10	20	44	1324	9	2	4	15	198	0.106383	0.340909	0.149547	2.27961	0.0757576	8	2	2	12	199	0.0851064	0.25	0.148841
TCGA-BA-5151	0	0	0	0	113	0	3	3	6	107	4387	1	3	1	5	1010	3	7	2	12	1001	4	12	37	53	1193	4	6	27	37	1183	3	1	4	8	133	0.0707965	0.216216	0.112426	1.92319	0.0601504	0	4	4	8	153	0.0707965	0.150943	0.128248
TCGA-BA-5152	0	1	1	2	602	1	1	2	3	598	24518	2	2	1	5	5819	2	6	0	8	6057	112	17	152	281	6261	122	24	158	304	6381	88	9	79	176	1006	0.292359	0.578947	0.157656	3.67223	0.17495	91	6	94	191	959	0.317276	0.679715	0.15317
TCGA-BA-5153	0	0	0	0	58	0	1	3	4	54	2214	2	5	0	7	516	3	1	1	5	501	2	4	21	27	628	1	1	13	15	569	0	0	2	2	64	0.0344828	0.133333	0.112478	1.18542	0.03125	0	0	1	1	88	0.0172414	0.037037	0.140127
TCGA-BA-5555	0	0	0	0	166	1	5	3	8	157	6437	7	12	2	21	1613	9	10	4	23	1534	7	17	33	57	1631	10	22	24	56	1659	4	4	1	9	228	0.0542169	0.160714	0.137432	1.16941	0.0394737	2	2	2	6	230	0.0361446	0.105263	0.141018
TCGA-BA-5556	0	0	0	0	167	1	5	1	6	160	6560	9	12	0	21	1645	7	14	2	23	1622	6	10	33	49	1607	9	14	44	67	1686	4	2	7	13	226	0.0778443	0.19403	0.134045	1.4475	0.0575221	2	4	2	8	216	0.0479042	0.163265	0.134412
TCGA-BA-5557	0	0	0	0	61	1	0	3	3	57	2337	2	3	1	6	558	1	2	0	3	554	3	0	20	23	608	5	5	15	25	617	3	0	4	7	84	0.114754	0.28	0.136143	2.05667	0.0833333	3	0	3	6	79	0.0983607	0.26087	0.129934
TCGA-BA-5558	0	0	0	0	194	0	1	3	4	190	7790	1	4	1	6	1835	2	2	0	4	1854	21	7	63	91	2060	19	12	58	89	2041	13	4	27	44	282	0.226804	0.494382	0.138168	3.57813	0.156028	13	1	30	44	288	0.226804	0.483516	0.139806
TCGA-BA-5559	0	0	0	0	114	0	5	3	8	106	4346	2	10	1	13	1075	1	3	0	4	1035	7	8	38	53	1092	6	15	15	36	1144	4	6	2	12	176	0.105263	0.333333	0.153846	2.16667	0.0681818	4	1	5	10	135	0.0877193	0.188679	0.123626
TCGA-BA-6868	0	0	0	0	183	1	3	5	8	174	7134	6	16	4	26	1745	3	18	7	28	1786	19	16	28	63	1807	19	9	29	57	1796	7	1	7	15	264	0.0819672	0.263158	0.146993	1.79027	0.0568182	11	2	8	21	271	0.114754	0.333333	0.149972
TCGA-BA-6869	0	0	0	0	533	4	4	12	16	513	21033	30	24	8	62	4998	30	24	6	60	5066	45	78	77	200	5407	46	91	54	191	5562	13	13	9	35	753	0.065666	0.183246	0.135383	1.35354	0.0464807	11	9	13	33	682	0.0619137	0.165	0.126133
TCGA-BA-6870	0	0	0	0	116	4	5	5	10	102	4182	4	14	2	20	1120	0	15	2	17	1020	3	6	21	30	1002	5	11	19	35	1040	1	2	9	12	170	0.103448	0.342857	0.163462	2.09748	0.0705882	3	3	5	11	175	0.0948276	0.366667	0.174651
TCGA-BA-6871	0	0	0	0	165	0	2	2	4	161	6601	5	7	4	16	1587	2	7	1	10	1674	20	7	41	68	1648	27	13	27	67	1692	17	4	9	30	263	0.181818	0.447761	0.155437	2.88065	0.114068	12	1	11	24	234	0.145455	0.352941	0.14199
TCGA-BA-6872	0	0	0	0	193	3	2	9	11	179	7339	5	16	6	27	1773	2	14	3	19	1882	14	15	41	70	1892	16	8	39	63	1792	10	1	9	20	271	0.103627	0.31746	0.151228	2.09922	0.0738007	7	3	13	23	258	0.119171	0.328571	0.136364
TCGA-BA-6873	0	0	0	0	82	0	1	6	7	75	3075	0	3	0	3	705	2	7	2	11	703	3	4	22	29	858	4	4	24	32	809	2	2	5	9	95	0.109756	0.28125	0.117429	2.39507	0.0947368	2	0	1	3	108	0.0365854	0.103448	0.125874
TCGA-BA-7269	0	0	0	0	112	2	1	4	5	105	4305	2	14	2	18	1037	3	8	2	13	1047	8	9	23	40	1054	7	10	17	34	1167	3	3	3	9	165	0.0803571	0.264706	0.141388	1.87219	0.0545455	4	1	3	8	150	0.0714286	0.2	0.142315
TCGA-BA-A4IF	0	1	0	1	116	1	2	6	8	107	4387	3	4	2	9	1012	6	5	1	12	1044	10	7	28	45	1161	7	13	21	41	1170	4	1	3	8	182	0.0689655	0.195122	0.155556	1.25436	0.043956	5	1	8	14	149	0.12069	0.311111	0.128338
TCGA-BA-A4IG	0	0	0	0	148	1	0	7	7	140	5740	8	9	4	21	1440	6	8	4	18	1428	21	8	25	54	1425	12	10	25	47	1447	5	4	7	16	209	0.108108	0.340426	0.144437	2.35692	0.076555	10	3	6	19	223	0.128378	0.351852	0.156491
TCGA-BA-A4IH	0	0	0	0	56	0	0	2	2	54	2214	3	1	0	4	513	3	4	0	7	499	2	6	11	19	593	5	5	14	24	609	2	1	2	5	81	0.0892857	0.208333	0.133005	1.56636	0.0617284	0	2	0	2	75	0.0357143	0.105263	0.126476
TCGA-BA-A4II	0	0	1	1	122	0	1	3	4	118	4838	5	8	1	14	1164	8	10	1	19	1171	12	13	26	51	1230	4	10	20	34	1273	0	4	3	7	199	0.057377	0.205882	0.156324	1.31703	0.0351759	4	3	6	13	161	0.106557	0.254902	0.130894
TCGA-BA-A6D8	0	0	0	0	133	0	5	2	7	126	5166	2	12	1	15	1260	6	7	0	13	1287	7	14	26	47	1333	12	11	28	51	1286	5	1	2	8	171	0.0601504	0.156863	0.13297	1.17968	0.0467836	3	4	0	7	197	0.0526316	0.148936	0.147787
TCGA-BA-A6DA	0	0	1	1	784	11	4	24	28	745	30545	35	32	10	77	7283	37	41	10	88	7427	58	149	81	288	7808	47	151	94	292	8027	12	12	12	36	1128	0.0459184	0.123288	0.140526	0.877332	0.0319149	10	22	11	43	1005	0.0548469	0.149306	0.128714
TCGA-BA-A6DB	0	0	0	0	44	0	0	0	0	44	1804	1	1	0	2	434	0	1	0	1	407	2	0	19	21	482	1	3	16	20	481	1	1	1	3	63	0.0681818	0.15	0.130977	1.14524	0.047619	0	0	0	0	68	0	0	0.141079
TCGA-BA-A6DD	0	0	0	0	75	0	0	1	1	74	3034	8	9	3	20	752	1	2	2	5	724	2	7	10	19	770	4	5	21	30	788	2	1	2	5	96	0.0666667	0.166667	0.121827	1.36806	0.0520833	0	2	1	3	130	0.04	0.157895	0.168831
TCGA-BA-A6DE	0	0	0	0	147	0	0	8	8	139	5699	3	11	2	16	1406	4	8	2	14	1380	11	18	27	56	1417	11	10	32	53	1496	7	1	10	18	212	0.122449	0.339623	0.141711	2.39658	0.0849057	5	8	8	21	204	0.142857	0.375	0.143966
TCGA-BA-A6DF	0	0	0	0	209	0	1	9	10	199	8159	2	6	3	11	1852	4	9	3	16	1998	9	13	58	80	2182	8	21	63	92	2127	4	7	7	18	292	0.0861244	0.195652	0.137283	1.42518	0.0616438	2	2	10	14	250	0.0669856	0.175	0.114574
TCGA-BA-A6DG	0	0	0	0	45	0	0	2	2	43	1763	1	5	3	9	440	0	2	0	2	403	2	2	16	20	463	0	3	9	12	457	0	0	0	0	57	0	0	0.124726	0	0	1	1	1	3	57	0.0666667	0.15	0.12311
TCGA-BA-A6DI	0	0	1	1	128	0	2	3	5	123	5043	7	9	3	19	1252	2	6	2	10	1167	5	15	32	52	1344	4	14	24	42	1280	0	2	4	6	162	0.046875	0.142857	0.126562	1.12875	0.037037	4	2	5	11	166	0.0859375	0.211538	0.123512
TCGA-BA-A6DJ	0	1	1	2	352	2	4	7	11	339	13899	2	5	4	11	3226	2	6	4	12	3320	35	15	98	148	3670	51	13	104	168	3683	40	3	24	67	539	0.190341	0.39881	0.146348	2.72508	0.124304	18	5	32	55	486	0.15625	0.371622	0.132425
TCGA-BA-A6DL	0	0	0	0	126	2	1	4	5	119	4879	5	4	1	10	1124	3	6	1	10	1186	6	14	29	49	1272	7	7	36	50	1297	3	2	5	10	170	0.0793651	0.2	0.131072	1.52588	0.0588235	3	3	2	8	187	0.0634921	0.163265	0.147013
TCGA-BA-A8YP	0	2	0	2	180	3	2	5	7	170	6970	4	6	8	18	1633	5	16	4	25	1746	11	8	39	58	1688	11	15	43	69	1903	8	5	13	26	272	0.144444	0.376812	0.142932	2.6363	0.0955882	7	1	7	15	230	0.0833333	0.258621	0.136256
TCGA-BB-4217	0	0	0	0	44	0	1	3	4	40	1640	0	3	2	5	415	1	4	2	7	435	1	4	9	14	391	1	6	7	14	399	0	0	0	0	63	0	0	0.157895	0	0	1	1	2	4	61	0.0909091	0.285714	0.15601
TCGA-BB-4223	0	1	0	1	387	0	7	2	9	378	15498	2	4	0	6	3726	1	4	1	6	3919	82	10	104	196	3842	78	8	84	170	4011	60	4	40	104	616	0.268734	0.611765	0.153578	3.98342	0.168831	65	3	67	135	633	0.348837	0.688776	0.164758
TCGA-BB-4224	0	0	0	0	96	1	0	7	7	88	3608	1	1	1	3	845	2	3	1	6	843	7	10	23	40	988	10	5	24	39	932	7	2	7	16	119	0.166667	0.410256	0.127682	3.2131	0.134454	4	4	6	14	128	0.145833	0.35	0.129555
TCGA-BB-4225	0	0	0	0	97	0	4	0	4	93	3813	0	3	0	3	837	0	3	0	3	841	0	2	37	39	1055	3	5	40	48	1080	0	2	9	11	122	0.113402	0.229167	0.112963	2.02869	0.0901639	0	1	7	8	116	0.0824742	0.205128	0.109953
TCGA-BB-4227	0	0	0	0	312	2	2	10	12	298	12218	2	6	0	8	3019	2	8	4	14	2942	60	14	59	133	3107	77	5	61	143	3150	53	1	36	90	455	0.288462	0.629371	0.144444	4.35718	0.197802	42	6	29	77	423	0.246795	0.578947	0.136144
TCGA-BB-4228	0	0	0	0	72	0	2	3	5	67	2747	1	3	0	4	636	1	3	0	4	657	2	5	21	28	697	4	7	20	31	757	4	0	4	8	97	0.111111	0.258065	0.128137	2.01397	0.0824742	0	2	1	3	89	0.0416667	0.107143	0.12769
TCGA-BB-7870	0	0	0	0	326	6	3	15	18	302	12382	15	24	8	47	3048	12	18	1	31	2901	19	55	47	121	3280	13	48	42	103	3153	2	6	2	10	392	0.0306748	0.0970874	0.124326	0.780909	0.0255102	6	4	7	17	433	0.0521472	0.140496	0.132012
TCGA-BB-8596	0	0	0	0	109	0	0	2	2	107	4387	2	8	2	12	1013	0	5	1	6	1061	16	8	29	53	1140	14	3	19	36	1173	7	1	3	11	159	0.100917	0.305556	0.13555	2.25419	0.0691824	11	0	10	21	142	0.192661	0.396226	0.124561
TCGA-BB-8601	0	0	0	0	80	0	3	5	8	72	2952	5	6	0	11	674	3	7	0	10	736	4	5	19	28	755	2	8	13	23	787	1	1	2	4	104	0.05	0.173913	0.132147	1.31605	0.0384615	2	1	6	9	120	0.1125	0.321429	0.15894
TCGA-BB-A5HU	0	0	0	0	210	3	0	2	2	205	8405	3	2	3	8	2016	1	3	1	5	2020	36	8	48	92	2205	33	6	61	100	2164	25	0	28	53	310	0.252381	0.53	0.143253	3.69974	0.170968	27	2	22	51	334	0.242857	0.554348	0.151474
TCGA-BB-A5HY	0	1	0	1	252	0	5	7	12	240	9840	7	16	5	28	2378	9	13	7	29	2453	26	17	41	84	2442	31	17	51	99	2567	12	6	14	32	376	0.126984	0.323232	0.146474	2.20675	0.0851064	17	5	15	37	327	0.146825	0.440476	0.133907
TCGA-BB-A5HZ	0	0	0	0	94	0	2	11	13	81	3321	6	2	1	9	813	2	3	1	6	756	3	8	21	32	842	5	7	22	34	910	0	1	3	4	134	0.0425532	0.117647	0.147253	0.798946	0.0298507	1	2	2	5	112	0.0531915	0.15625	0.133017
TCGA-BB-A6UM	0	0	0	0	80	0	0	0	0	80	3280	0	9	1	10	725	3	5	1	9	818	2	1	35	38	871	1	2	20	23	866	0	1	0	1	112	0.0125	0.0434783	0.12933	0.33618	0.00892857	0	0	3	3	96	0.0375	0.0789474	0.110218
TCGA-BB-A6UO	0	0	0	0	129	1	5	7	12	116	4756	6	14	3	23	1131	3	14	1	18	1119	5	6	26	37	1259	4	8	26	38	1247	2	4	3	9	156	0.0697674	0.236842	0.1251	1.89322	0.0576923	2	2	3	7	161	0.0542636	0.189189	0.127879
TCGA-C9-A47Z	0	0	1	1	119	0	2	5	7	112	4592	5	4	1	10	1049	5	4	1	10	1055	6	8	26	40	1218	7	14	31	52	1270	0	3	4	7	166	0.0588235	0.134615	0.130709	1.02989	0.0421687	2	1	2	5	152	0.0420168	0.125	0.124795
TCGA-C9-A480	0	0	0	0	61	0	0	2	2	59	2419	0	2	1	3	518	0	2	1	3	574	1	6	21	28	665	3	3	19	25	662	1	0	2	3	86	0.0491803	0.12	0.129909	0.923721	0.0348837	0	1	3	4	67	0.0655738	0.142857	0.100752
TCGA-CN-4723	0	0	0	0	1058	6	6	9	15	1037	42517	6	12	2	20	10479	4	12	4	20	10625	214	44	235	493	10573	219	36	249	504	10840	164	16	136	316	1755	0.298677	0.626984	0.1619	3.87265	0.180057	167	18	119	304	1700	0.287335	0.616633	0.160787
TCGA-CN-4725	0	0	0	0	76	0	2	4	6	70	2870	1	2	2	5	634	1	3	2	6	689	2	5	22	29	760	4	7	19	30	787	0	1	1	2	93	0.0263158	0.0666667	0.11817	0.564158	0.0215054	0	1	1	2	90	0.0263158	0.0689655	0.118421
TCGA-CN-4726	0	0	0	0	101	2	3	3	6	93	3813	4	10	2	16	952	1	5	0	6	881	4	10	26	40	970	3	10	18	31	1010	0	0	2	2	128	0.019802	0.0645161	0.126733	0.509073	0.015625	2	4	3	9	154	0.0891089	0.225	0.158763
TCGA-CN-4727	0	0	0	0	511	1	3	17	20	490	20090	15	19	3	37	4659	29	17	10	56	4815	37	89	85	211	5332	35	90	61	186	5284	3	12	10	25	683	0.0489237	0.134409	0.129258	1.03985	0.0366032	6	9	9	24	633	0.0469667	0.113744	0.118717
TCGA-CN-4728	0	2	1	3	175	2	8	4	12	161	6601	3	5	0	8	1558	3	10	3	16	1594	17	16	44	77	1716	13	11	36	60	1733	8	2	10	20	235	0.114286	0.333333	0.135603	2.45816	0.0851064	11	4	10	25	234	0.142857	0.324675	0.136364
TCGA-CN-4729	0	0	0	0	177	4	5	8	13	160	6560	5	5	0	10	1629	7	8	0	15	1595	12	13	35	60	1678	20	12	43	75	1658	13	3	8	24	243	0.135593	0.32	0.146562	2.18337	0.0987654	7	1	7	15	232	0.0847458	0.25	0.13826
TCGA-CN-4730	0	2	1	3	196	5	2	3	5	186	7626	5	7	2	14	1800	6	5	3	14	1891	25	12	36	73	1878	21	9	55	85	2057	17	2	14	33	305	0.168367	0.388235	0.148274	2.61836	0.108197	16	4	10	30	289	0.153061	0.410959	0.153887
TCGA-CN-4731	0	0	0	0	156	0	4	10	14	142	5822	4	9	1	14	1404	9	7	2	18	1382	8	9	27	44	1496	11	15	40	66	1540	6	3	10	19	192	0.121795	0.287879	0.124675	2.30903	0.0989583	5	3	2	10	195	0.0641026	0.227273	0.130348
TCGA-CN-4733	0	0	0	0	48	0	0	1	1	47	1927	1	2	0	3	451	2	3	0	5	462	1	0	16	17	512	7	2	13	22	502	4	0	1	5	81	0.104167	0.227273	0.161355	1.40853	0.0617284	1	0	3	4	73	0.0833333	0.235294	0.142578
TCGA-CN-4734	0	0	0	0	190	0	4	4	8	182	7462	2	6	0	8	1760	0	4	2	6	1805	14	10	58	82	1880	25	12	49	86	2017	17	2	10	29	303	0.152632	0.337209	0.150223	2.24472	0.0957096	11	1	11	23	222	0.121053	0.280488	0.118085
TCGA-CN-4735	0	0	0	0	175	4	3	1	4	167	6847	5	5	2	12	1678	3	7	1	11	1622	11	14	48	73	1803	15	10	46	71	1744	6	4	19	29	232	0.165714	0.408451	0.133028	3.07042	0.125	7	2	16	25	247	0.142857	0.342466	0.136994
TCGA-CN-4736	0	0	0	0	115	0	1	3	4	111	4551	4	4	0	8	1080	8	4	4	16	1123	1	10	27	38	1164	3	13	33	49	1184	1	5	7	13	196	0.113043	0.265306	0.165541	1.60267	0.0663265	0	0	2	2	163	0.0173913	0.0526316	0.140034
TCGA-CN-4737	0	0	0	0	61	0	1	3	4	57	2337	0	0	0	0	515	4	3	0	7	567	0	3	12	15	643	3	7	25	35	612	1	1	0	2	74	0.0327869	0.0571429	0.120915	0.472587	0.027027	0	1	1	2	79	0.0327869	0.133333	0.122862
TCGA-CN-4738	0	0	0	0	135	1	4	3	7	127	5207	2	6	3	11	1279	7	7	1	15	1306	7	14	40	61	1336	9	14	17	40	1286	5	1	3	9	176	0.0666667	0.225	0.136858	1.64403	0.0511364	5	2	10	17	205	0.125926	0.278689	0.153443
TCGA-CN-4739	0	0	0	0	252	3	4	5	9	240	9840	14	15	3	32	2299	17	16	3	36	2392	16	31	47	94	2558	13	34	31	78	2591	5	6	3	14	332	0.0555556	0.179487	0.128136	1.40076	0.0421687	4	4	6	14	325	0.0555556	0.148936	0.127052
TCGA-CN-4740	0	0	1	1	188	0	6	2	8	180	7380	4	4	0	8	1715	3	4	2	9	1761	17	8	42	67	1928	18	14	64	96	1976	11	4	19	34	273	0.180851	0.354167	0.138158	2.56349	0.124542	12	4	11	27	255	0.143617	0.402985	0.132261
TCGA-CN-4741	0	1	0	1	202	1	2	0	2	199	8159	2	5	0	7	1990	2	9	2	13	2054	18	14	46	78	2037	20	16	65	101	2078	15	4	24	43	319	0.212871	0.425743	0.153513	2.77333	0.134796	12	5	16	33	276	0.163366	0.423077	0.135493
TCGA-CN-4742	0	0	0	0	103	0	3	4	7	96	3936	4	6	2	12	922	6	2	3	11	995	4	6	22	32	987	4	9	28	41	1032	2	0	3	5	149	0.0485437	0.121951	0.14438	0.844655	0.033557	1	2	1	4	109	0.038835	0.125	0.110436
TCGA-CN-5355	0	0	0	0	142	0	5	3	8	134	5494	11	7	4	22	1372	5	7	2	14	1361	6	12	27	45	1387	7	23	23	53	1374	2	3	0	5	195	0.0352113	0.0943396	0.141921	0.664731	0.025641	1	2	1	4	180	0.028169	0.0888889	0.129776
TCGA-CN-5356	0	0	0	0	421	5	12	11	23	393	16113	16	31	5	52	3980	24	33	7	64	4039	23	49	67	139	3954	27	47	64	138	4140	9	5	8	22	627	0.0522565	0.15942	0.151449	1.05263	0.0350877	8	6	5	19	525	0.0451306	0.136691	0.132777
TCGA-CN-5358	0	0	0	0	68	0	2	2	4	64	2624	1	6	0	7	583	2	1	2	5	698	8	6	11	25	666	10	4	13	27	677	9	3	3	15	114	0.220588	0.555556	0.16839	3.29922	0.131579	6	0	0	6	83	0.0882353	0.24	0.124625
TCGA-CN-5359	0	0	0	0	187	1	1	7	8	178	7298	7	5	6	18	1690	6	13	5	24	1852	10	18	37	65	1925	8	23	40	71	1831	3	7	5	15	252	0.0802139	0.211268	0.13763	1.53504	0.0595238	3	3	7	13	266	0.0695187	0.2	0.138182
TCGA-CN-5360	0	0	0	0	574	8	3	16	19	547	22427	17	25	6	48	5364	29	33	6	68	5659	27	111	74	212	5556	32	112	75	219	5848	5	9	10	24	831	0.0418118	0.109589	0.1421	0.771211	0.0288809	5	11	9	25	721	0.043554	0.117925	0.12977
TCGA-CN-5361	0	0	0	0	140	4	6	6	12	124	5084	2	9	2	13	1227	5	4	1	10	1202	10	12	34	56	1288	9	12	24	45	1367	3	2	8	13	189	0.0928571	0.288889	0.138259	2.08948	0.0687831	6	3	7	16	186	0.114286	0.285714	0.14441
TCGA-CN-5363	0	0	0	0	224	0	2	14	16	208	8528	12	12	4	28	2112	10	7	0	17	2127	18	22	30	70	2201	18	34	41	93	2088	5	4	7	16	299	0.0714286	0.172043	0.143199	1.20142	0.0535117	8	1	2	11	326	0.0491071	0.157143	0.148114
TCGA-CN-5364	0	0	0	0	155	0	4	3	7	148	6068	10	8	2	20	1461	4	13	2	19	1483	13	14	25	52	1571	10	11	36	57	1553	5	1	12	18	225	0.116129	0.315789	0.144881	2.17965	0.08	7	2	7	16	209	0.103226	0.307692	0.133036
TCGA-CN-5365	0	1	0	1	105	0	2	6	8	97	3977	4	5	4	13	1016	5	9	3	17	1079	5	11	22	38	914	11	7	11	29	968	2	3	3	8	161	0.0761905	0.275862	0.166322	1.6586	0.0496894	2	3	6	11	157	0.104762	0.289474	0.171772
TCGA-CN-5366	0	0	1	1	123	2	5	4	9	112	4592	4	3	1	8	1122	5	10	1	16	1143	11	7	40	58	1194	4	5	21	30	1133	3	2	4	9	160	0.0731707	0.3	0.141218	2.12438	0.05625	7	3	7	17	151	0.138211	0.293103	0.126466
TCGA-CN-5367	0	0	0	0	124	0	2	5	7	117	4797	2	18	5	25	1250	2	13	1	16	1156	13	9	22	44	1196	9	4	19	32	1195	2	0	1	3	181	0.0241935	0.09375	0.151464	0.618957	0.0165746	7	4	1	12	190	0.0967742	0.272727	0.158863
TCGA-CN-5369	0	0	0	0	575	0	10	47	57	518	21238	2	27	3	32	5047	7	34	2	43	5124	53	21	158	232	5628	45	28	138	211	5439	30	6	29	65	750	0.113043	0.308057	0.137893	2.23403	0.0866667	40	2	44	86	802	0.149565	0.37069	0.142502
TCGA-CN-5370	0	0	0	0	124	1	3	4	7	116	4756	2	6	1	9	1138	3	9	2	14	1102	11	6	32	49	1205	13	7	24	44	1311	7	2	3	12	170	0.0967742	0.272727	0.129672	2.10321	0.0705882	6	1	11	18	176	0.145161	0.367347	0.146058
TCGA-CN-5373	0	0	0	0	193	1	5	6	11	181	7421	5	11	0	16	1701	6	16	0	22	1734	5	8	55	68	1992	9	11	55	75	1994	3	1	8	12	261	0.0621762	0.16	0.130893	1.22238	0.045977	2	1	12	15	237	0.0777202	0.220588	0.118976
TCGA-CN-5374	0	0	0	0	211	1	1	0	1	209	8569	0	8	2	10	2106	2	3	1	6	2093	23	14	64	101	2150	19	9	64	92	2220	14	0	29	43	327	0.203791	0.467391	0.147297	3.17312	0.131498	12	5	19	36	328	0.170616	0.356436	0.152558
TCGA-CN-6010	0	0	0	0	202	1	1	4	5	196	8036	10	13	3	26	1913	15	12	2	29	2055	24	23	27	74	1994	16	24	27	67	2074	2	4	2	8	303	0.039604	0.119403	0.146095	0.8173	0.0264026	2	3	3	8	286	0.039604	0.108108	0.14343
TCGA-CN-6011	0	0	0	0	416	3	5	4	9	404	16564	1	12	1	14	4197	5	10	5	20	4219	69	23	101	193	3975	69	13	95	177	4173	53	1	51	105	654	0.252404	0.59322	0.156722	3.78518	0.16055	54	9	46	109	696	0.262019	0.564767	0.175094
TCGA-CN-6012	0	0	0	0	138	0	2	4	6	132	5412	0	9	2	11	1288	1	8	2	11	1326	11	18	34	63	1456	13	8	26	47	1342	10	1	5	16	199	0.115942	0.340426	0.148286	2.29573	0.080402	7	5	9	21	218	0.152174	0.333333	0.149725
TCGA-CN-6013	0	0	0	0	222	3	3	0	3	216	8856	3	3	3	9	2126	2	1	3	6	2258	22	4	74	100	2181	16	12	73	101	2291	9	5	32	46	368	0.207207	0.455446	0.160629	2.8354	0.125	20	1	35	56	317	0.252252	0.56	0.145346
TCGA-CN-6016	0	0	0	0	143	0	2	1	3	140	5740	6	12	0	18	1440	3	13	0	16	1395	9	4	32	45	1457	14	5	42	61	1448	12	1	11	24	216	0.167832	0.393443	0.149171	2.63752	0.111111	5	3	7	15	221	0.104895	0.333333	0.151682
TCGA-CN-6017	0	0	0	0	9	0	0	1	1	8	328	0	1	0	1	80	0	1	1	2	106	0	1	1	2	75	2	0	1	3	67	1	0	0	1	13	0.111111	0.333333	0.19403	1.71795	0.0769231	0	0	0	0	13	0	0	0.173333
TCGA-CN-6018	0	0	0	0	137	1	2	6	8	128	5248	4	3	2	9	1132	0	6	0	6	1328	8	6	39	53	1375	11	10	39	60	1413	7	4	6	17	202	0.124088	0.283333	0.142958	1.98193	0.0841584	5	0	7	12	159	0.0875912	0.226415	0.115636
TCGA-CN-6019	0	0	0	0	158	2	6	4	10	146	5986	7	10	3	20	1416	11	7	3	21	1504	6	22	25	53	1469	5	16	31	52	1597	0	5	6	11	226	0.0696203	0.211538	0.141515	1.49481	0.0486726	1	2	4	7	170	0.0443038	0.132075	0.115725
TCGA-CN-6020	0	0	0	0	185	1	0	5	5	179	7339	13	9	2	24	1871	6	7	2	15	1835	14	9	54	77	1829	14	15	34	63	1804	6	7	7	20	257	0.108108	0.31746	0.142461	2.2284	0.077821	11	1	14	26	293	0.140541	0.337662	0.160197
TCGA-CN-6021	0	0	0	0	320	1	5	12	17	302	12382	14	13	2	29	2915	23	13	5	41	3093	17	57	45	119	3129	18	40	55	113	3245	5	8	15	28	469	0.0875	0.247788	0.14453	1.71444	0.0597015	7	6	6	19	413	0.059375	0.159664	0.131991
TCGA-CN-6022	0	0	0	0	95	0	2	0	2	93	3813	1	2	1	4	943	2	4	4	10	900	6	8	23	37	986	11	6	25	42	984	4	2	6	12	126	0.126316	0.285714	0.128049	2.23129	0.0952381	4	0	7	11	148	0.115789	0.297297	0.150101
TCGA-CN-6023	0	0	0	0	123	3	3	5	8	112	4592	3	7	2	12	1160	5	7	1	13	1126	13	7	20	40	1096	14	8	25	47	1210	7	0	5	12	163	0.097561	0.255319	0.134711	1.89531	0.0736196	4	1	11	16	176	0.130081	0.4	0.160584
TCGA-CN-6024	0	0	0	0	207	1	3	7	10	196	8036	13	15	5	33	1961	14	18	4	36	1964	5	19	33	57	2103	8	17	45	70	2008	3	4	6	13	278	0.0628019	0.185714	0.138446	1.34142	0.0467626	0	1	2	3	273	0.0144928	0.0526316	0.129815
TCGA-CN-6988	0	0	0	0	176	3	4	4	8	165	6765	7	10	5	22	1650	1	8	3	12	1617	11	21	32	64	1754	12	28	27	67	1744	2	3	5	10	226	0.0568182	0.149254	0.129587	1.15176	0.0442478	2	3	2	7	219	0.0397727	0.109375	0.124857
TCGA-CN-6989	0	0	0	0	119	4	1	5	6	109	4469	3	9	0	12	1068	2	8	4	14	1163	4	9	23	36	1040	8	7	32	47	1198	4	5	13	22	188	0.184874	0.468085	0.156928	2.9828	0.117021	1	3	5	9	146	0.0756303	0.25	0.140385
TCGA-CN-6992	0	1	0	1	383	4	2	10	12	367	15047	16	12	4	32	3351	11	17	2	30	3754	18	54	78	150	3965	31	56	68	155	3977	12	6	6	24	527	0.0626632	0.154839	0.132512	1.16849	0.0455408	6	11	10	27	500	0.0704961	0.18	0.126103
TCGA-CN-6994	0	0	1	1	138	2	0	3	3	133	5453	0	6	3	9	1310	4	5	2	11	1330	20	13	28	61	1420	16	10	26	52	1393	10	1	4	15	207	0.108696	0.288462	0.1486	1.94119	0.0724638	10	3	9	22	217	0.15942	0.360656	0.152817
TCGA-CN-6995	0	0	0	0	254	1	3	5	8	245	10045	12	23	2	37	2346	16	12	3	31	2440	14	39	56	109	2556	14	29	25	68	2703	1	2	8	11	379	0.0433071	0.161765	0.140215	1.15369	0.0290237	4	7	6	17	336	0.0669291	0.155963	0.131455
TCGA-CN-6996	0	0	0	0	65	0	0	1	1	64	2624	0	4	2	6	682	2	4	1	7	626	6	3	14	23	680	7	3	18	28	636	7	0	2	9	95	0.138462	0.321429	0.149371	2.15188	0.0947368	4	0	6	10	97	0.153846	0.434783	0.142647
TCGA-CN-6997	0	0	0	0	158	2	3	7	10	146	5986	2	9	0	11	1426	10	15	3	28	1464	11	9	32	52	1497	11	15	29	55	1599	4	0	10	14	214	0.0886076	0.254545	0.133834	1.90195	0.0654206	9	2	5	16	210	0.101266	0.307692	0.140281
TCGA-CN-6998	0	0	0	0	99	0	2	2	4	95	3895	1	7	0	8	913	1	5	0	6	929	7	2	26	35	1007	8	2	36	46	1046	8	0	10	18	135	0.181818	0.391304	0.129063	3.03188	0.133333	5	0	1	6	124	0.0606061	0.171429	0.123138
TCGA-CN-A497	0	0	0	0	391	5	3	14	17	369	15129	15	30	6	51	3618	23	16	4	43	3619	29	73	32	134	3882	24	68	49	141	4010	2	4	7	13	538	0.0332481	0.0921986	0.134165	0.687205	0.0241636	5	9	4	18	488	0.0460358	0.134328	0.125708
TCGA-CN-A498	0	0	0	0	137	0	1	4	5	132	5412	3	6	4	13	1293	3	10	4	17	1369	7	9	28	44	1335	14	9	35	58	1415	8	4	10	22	227	0.160584	0.37931	0.160424	2.36442	0.0969163	5	0	5	10	180	0.0729927	0.227273	0.134831
TCGA-CN-A499	0	1	0	1	51	0	2	3	5	46	1886	1	4	0	5	474	0	3	0	3	428	2	2	9	13	496	2	1	22	25	488	0	0	2	2	68	0.0392157	0.08	0.139344	0.574118	0.0294118	1	1	2	4	66	0.0784314	0.307692	0.133065
TCGA-CN-A49A	0	0	1	1	138	1	0	3	3	134	5494	3	6	2	11	1374	0	3	2	5	1301	17	11	36	64	1400	12	7	35	54	1419	5	0	10	15	199	0.108696	0.277778	0.14024	1.98074	0.0753769	14	0	11	25	219	0.181159	0.390625	0.156429
TCGA-CN-A49B	0	1	0	1	121	0	0	2	2	119	4879	2	6	3	11	1187	4	3	0	7	1174	10	3	30	43	1236	10	9	39	58	1282	8	1	7	16	177	0.132231	0.275862	0.138066	1.99805	0.0903955	8	0	9	17	173	0.140496	0.395349	0.139968
TCGA-CN-A49C	0	0	0	0	73	0	0	4	4	69	2829	1	4	0	5	695	0	1	1	2	627	3	2	21	26	762	2	2	32	36	745	2	1	3	6	81	0.0821918	0.166667	0.108725	1.53292	0.0740741	1	0	3	4	88	0.0547945	0.153846	0.115486
TCGA-CN-A63T	0	0	0	0	297	2	2	9	11	284	11644	9	11	11	31	2844	15	20	2	37	2823	19	42	47	108	2970	15	49	44	108	3007	5	5	7	17	394	0.0572391	0.157407	0.131028	1.20133	0.0431472	6	2	7	15	398	0.0505051	0.138889	0.134007
TCGA-CN-A63U	0	0	0	0	615	9	7	23	30	576	23616	30	36	14	80	5647	26	36	12	74	5709	48	115	69	232	6234	28	83	79	190	6026	3	12	3	18	817	0.0292683	0.0947368	0.135579	0.698757	0.0220318	6	14	8	28	819	0.0455285	0.12069	0.131376
TCGA-CN-A63V	0	0	0	0	91	0	0	3	3	88	3608	2	2	1	5	851	1	2	1	4	777	2	6	33	41	998	3	7	28	38	982	0	2	0	2	100	0.021978	0.0526316	0.101833	0.516842	0.02	1	2	3	6	111	0.0659341	0.146341	0.111222
TCGA-CN-A63W	0	0	0	0	460	4	2	15	17	439	17999	28	21	6	55	4305	25	31	10	66	4434	48	61	57	166	4611	31	77	44	152	4649	9	15	7	31	617	0.0673913	0.203947	0.132717	1.53671	0.0502431	20	5	10	35	644	0.076087	0.210843	0.139666
TCGA-CN-A63Y	0	1	0	1	216	1	0	3	3	212	8692	0	1	1	2	2198	0	4	0	4	2050	18	4	67	89	2200	38	5	74	117	2244	29	2	35	66	328	0.305556	0.564103	0.146168	3.85929	0.20122	14	1	29	44	354	0.203704	0.494382	0.160909
TCGA-CN-A640	0	1	0	1	93	0	4	4	8	85	3485	0	3	0	3	769	0	1	0	1	817	6	6	26	38	923	12	2	29	43	976	7	1	4	12	119	0.129032	0.27907	0.121926	2.28884	0.10084	4	0	7	11	87	0.11828	0.289474	0.0942579
TCGA-CN-A641	0	0	0	0	256	2	3	5	8	246	10086	11	11	5	27	2410	7	15	7	29	2529	14	43	40	97	2541	9	41	43	93	2606	3	4	6	13	375	0.0507812	0.139785	0.143899	0.971412	0.0346667	1	4	7	12	350	0.046875	0.123711	0.137741
TCGA-CN-A642	0	0	0	0	107	1	0	4	4	102	4182	1	6	1	8	957	3	4	2	9	969	3	1	33	37	1110	7	6	35	48	1146	4	2	8	14	137	0.130841	0.291667	0.119546	2.43978	0.10219	3	0	3	6	141	0.0560748	0.162162	0.127027
TCGA-CN-A6UY	0	0	0	0	50	0	1	0	1	49	2009	4	1	1	6	461	0	1	0	1	442	2	3	19	24	578	3	2	13	18	528	1	0	1	2	62	0.04	0.111111	0.117424	0.946237	0.0322581	1	1	1	3	66	0.06	0.125	0.114187
TCGA-CN-A6V1	0	0	0	0	484	2	1	1	2	480	19680	1	3	0	4	4922	1	0	1	2	5054	70	7	166	243	4759	70	4	157	231	4945	48	3	97	148	808	0.305785	0.640693	0.163397	3.92107	0.183168	56	4	107	167	853	0.345041	0.687243	0.179239
TCGA-CN-A6V3	0	0	0	0	277	6	0	10	10	261	10701	15	16	2	33	2559	17	16	4	37	2713	17	51	34	102	2642	16	34	39	89	2787	5	3	6	14	385	0.0505415	0.157303	0.138141	1.13871	0.0363636	3	6	5	14	394	0.0505415	0.137255	0.149129
TCGA-CN-A6V6	0	0	0	0	98	0	1	3	4	94	3854	2	7	0	9	913	1	17	1	19	970	1	3	23	27	972	4	6	29	39	999	1	2	8	11	161	0.112245	0.282051	0.161161	1.75012	0.068323	0	0	5	5	135	0.0510204	0.185185	0.138889
TCGA-CN-A6V7	0	1	0	1	64	0	0	1	1	63	2583	0	6	0	6	628	1	4	1	6	620	4	2	18	24	668	4	2	21	27	667	2	1	4	7	105	0.109375	0.259259	0.157421	1.64691	0.0666667	2	1	4	7	97	0.109375	0.291667	0.14521
TCGA-CQ-5323	0	0	0	0	88	1	5	4	9	78	3198	1	8	0	9	812	1	3	2	6	764	6	7	25	38	789	3	5	17	25	833	0	0	1	1	122	0.0113636	0.04	0.146459	0.273115	0.00819672	0	2	6	8	116	0.0909091	0.210526	0.147022
TCGA-CQ-5324	0	1	0	1	83	1	3	3	6	76	3116	3	5	1	9	736	2	0	0	2	760	3	1	31	35	823	5	3	22	30	797	2	1	3	6	110	0.0722892	0.2	0.138018	1.44909	0.0545455	1	1	6	8	103	0.0963855	0.228571	0.125152
TCGA-CQ-5325	0	0	0	0	68	0	1	2	3	65	2665	2	6	4	12	658	6	7	2	15	678	3	5	9	17	633	3	4	14	21	696	1	1	2	4	116	0.0588235	0.190476	0.166667	1.14286	0.0344828	1	2	0	3	89	0.0441176	0.176471	0.1406
TCGA-CQ-5326	0	0	0	0	262	0	2	1	3	259	10619	3	8	2	13	2535	4	13	1	18	2470	32	10	63	105	2781	48	14	61	123	2833	36	7	27	70	384	0.267176	0.569106	0.135545	4.19864	0.182292	25	7	20	52	409	0.198473	0.495238	0.147069
TCGA-CQ-5327	0	0	0	0	280	0	9	9	18	262	10742	2	3	2	7	2551	2	6	1	9	2574	31	6	95	132	2792	34	9	71	114	2825	26	3	35	64	418	0.228571	0.561404	0.147965	3.79417	0.15311	28	2	33	63	374	0.225	0.477273	0.133954
TCGA-CQ-5329	0	0	0	0	42	0	0	2	2	40	1640	0	2	0	2	391	1	2	0	3	375	1	2	14	17	402	0	6	12	18	472	0	0	0	0	61	0	0	0.129237	0	0	0	1	1	2	42	0.047619	0.117647	0.104478
TCGA-CQ-5330	0	0	0	0	84	0	2	2	4	80	3280	2	8	1	11	758	1	4	1	6	763	0	6	26	32	881	1	3	27	31	878	0	0	4	4	110	0.047619	0.129032	0.125285	1.02991	0.0363636	0	0	2	2	120	0.0238095	0.0625	0.136209
TCGA-CQ-5331	0	0	0	0	174	0	2	0	2	172	7052	3	1	0	4	1754	3	4	1	8	1696	24	5	44	73	1876	36	11	40	87	1726	26	0	22	48	280	0.275862	0.551724	0.162225	3.40099	0.171429	19	2	20	41	288	0.235632	0.561644	0.153518
TCGA-CQ-5332	0	0	0	0	165	3	1	5	6	156	6396	7	6	1	14	1526	7	10	8	25	1518	5	11	46	62	1669	10	11	34	55	1683	2	1	4	7	224	0.0424242	0.127273	0.133096	0.95625	0.03125	2	2	7	11	227	0.0666667	0.177419	0.13601
TCGA-CQ-5333	0	0	0	0	243	2	3	4	7	234	9594	3	4	2	9	2273	2	5	2	9	2322	27	20	61	108	2429	24	18	66	108	2570	15	4	21	40	377	0.164609	0.37037	0.146693	2.52481	0.106101	19	6	20	45	342	0.185185	0.416667	0.140799
TCGA-CQ-5334	0	0	0	0	223	3	6	11	17	203	8323	0	5	1	6	2027	2	4	2	8	1863	31	8	54	93	2278	22	12	62	96	2155	16	5	15	36	245	0.161435	0.375	0.113689	3.29847	0.146939	23	2	15	40	317	0.179372	0.430108	0.139157
TCGA-CQ-6218	0	0	0	0	160	0	2	3	5	155	6355	5	9	5	19	1564	3	9	2	14	1645	17	6	38	61	1534	11	10	40	61	1612	8	2	12	22	229	0.1375	0.360656	0.14206	2.53876	0.0960699	13	0	14	27	231	0.16875	0.442623	0.150587
TCGA-CQ-6219	0	0	0	0	88	0	3	0	3	85	3485	5	6	0	11	849	2	5	2	9	879	10	3	24	37	870	9	3	16	28	887	7	1	6	14	125	0.159091	0.5	0.140924	3.548	0.112	7	2	7	16	133	0.181818	0.432432	0.152874
TCGA-CQ-6220	0	0	0	0	133	2	2	0	2	129	5289	2	3	0	5	1196	4	11	2	17	1287	15	5	32	52	1395	18	5	32	55	1411	11	1	5	17	191	0.12782	0.309091	0.135365	2.28339	0.0890052	12	1	3	16	170	0.120301	0.307692	0.121864
TCGA-CQ-6221	0	0	1	1	132	0	2	10	12	120	4920	4	3	1	8	1202	3	5	1	9	1217	26	2	14	42	1218	23	9	29	61	1283	9	2	11	22	183	0.166667	0.360656	0.142634	2.52853	0.120219	17	1	3	21	178	0.159091	0.5	0.146141
TCGA-CQ-6222	0	0	0	0	77	0	2	1	3	74	3034	2	8	0	10	680	1	5	0	6	727	2	8	33	43	814	2	1	12	15	813	0	0	1	1	108	0.012987	0.0666667	0.132841	0.501852	0.00925926	1	0	3	4	106	0.0519481	0.0930233	0.130221
TCGA-CQ-6223	0	1	0	1	105	0	1	0	1	104	4264	0	0	3	3	955	1	12	3	16	1059	5	8	29	42	1129	4	15	24	43	1121	2	3	1	6	147	0.0571429	0.139535	0.131133	1.06407	0.0408163	1	3	1	5	142	0.047619	0.119048	0.125775
TCGA-CQ-6224	0	0	0	0	88	0	1	0	1	87	3567	1	2	1	4	787	1	5	1	7	810	4	2	28	34	997	3	4	35	42	973	0	0	0	0	96	0	0	0.0986639	0	0	0	0	4	4	118	0.0454545	0.117647	0.118355
TCGA-CQ-6225	0	0	0	0	183	2	1	17	18	163	6683	8	10	3	21	1581	5	17	5	27	1704	12	9	28	49	1621	17	12	37	66	1777	7	6	5	18	256	0.0983607	0.272727	0.144063	1.89311	0.0703125	5	1	2	8	201	0.0437158	0.163265	0.123998
TCGA-CQ-6227	0	0	0	0	53	0	0	1	1	52	2132	2	2	1	5	458	0	2	1	3	461	3	4	9	16	609	5	2	21	28	604	3	0	2	5	63	0.0943396	0.178571	0.104305	1.71202	0.0793651	1	0	0	1	57	0.0188679	0.0625	0.0935961
TCGA-CQ-6228	0	1	0	1	121	0	0	2	2	119	4879	4	5	5	14	1154	6	14	2	22	1187	2	13	25	40	1243	10	6	27	43	1295	4	0	3	7	170	0.0578512	0.162791	0.131274	1.24008	0.0411765	1	2	1	4	160	0.0330579	0.1	0.128721
TCGA-CQ-6229	0	0	0	0	36	0	1	3	4	32	1312	0	1	1	2	265	0	0	3	3	321	1	2	12	15	340	1	2	9	12	386	0	1	1	2	47	0.0555556	0.166667	0.121762	1.36879	0.0425532	0	0	1	1	36	0.0277778	0.0666667	0.105882
TCGA-CQ-7063	0	0	0	0	157	1	1	2	3	153	6273	0	2	1	3	1451	1	2	1	4	1560	14	11	49	74	1580	24	5	43	72	1682	20	1	10	31	260	0.197452	0.430556	0.154578	2.78536	0.119231	11	2	13	26	222	0.165605	0.351351	0.140506
TCGA-CQ-7064	0	0	0	0	125	0	1	2	3	122	5002	3	1	0	4	1101	3	2	1	6	1196	16	8	30	54	1355	13	13	32	58	1350	8	4	9	21	178	0.168	0.362069	0.131852	2.74603	0.117978	13	2	9	24	177	0.192	0.444444	0.130627
TCGA-CQ-7065	0	0	0	0	40	0	1	1	2	38	1558	1	1	1	3	358	1	6	2	9	378	0	1	10	11	400	1	2	12	15	422	0	0	2	2	73	0.05	0.133333	0.172986	0.770776	0.0273973	0	1	0	1	43	0.025	0.0909091	0.1075
TCGA-CQ-7068	0	0	0	0	126	0	2	3	5	121	4961	2	6	0	8	1142	0	2	1	3	1156	9	5	35	49	1287	12	7	42	61	1376	8	1	12	21	183	0.166667	0.344262	0.132994	2.58855	0.114754	6	0	5	11	146	0.0873016	0.22449	0.113442
TCGA-CQ-7069	0	0	0	0	107	0	1	2	3	104	4264	1	3	0	4	1122	0	1	2	3	1035	20	6	27	53	1016	20	1	23	44	1091	15	0	9	24	168	0.224299	0.545455	0.153987	3.54221	0.142857	17	2	11	30	158	0.280374	0.566038	0.155512
TCGA-CQ-7071	0	0	0	0	542	1	4	11	15	526	21566	2	8	0	10	5248	3	6	1	10	5269	97	24	135	256	5469	96	30	124	250	5580	71	9	62	142	859	0.261993	0.568	0.153943	3.68969	0.165308	78	8	69	155	841	0.285978	0.605469	0.153776
TCGA-CQ-7072	0	0	0	0	145	0	2	4	6	139	5699	7	8	4	19	1349	5	11	3	19	1377	4	14	32	50	1495	7	14	30	51	1478	2	2	2	6	196	0.0413793	0.117647	0.132612	0.887155	0.0306122	1	5	1	7	178	0.0482759	0.14	0.119064
TCGA-CQ-A4C6	0	0	1	1	119	2	0	0	0	117	4797	1	5	1	7	1134	1	0	0	1	1139	11	6	30	47	1248	17	11	34	62	1276	12	3	9	24	162	0.201681	0.387097	0.126959	3.04898	0.148148	9	2	11	22	182	0.184874	0.468085	0.145833
TCGA-CQ-A4C7	0	0	0	0	73	0	1	4	5	68	2788	0	6	2	8	672	1	4	1	6	725	3	7	19	29	683	5	3	17	25	708	2	1	5	8	103	0.109589	0.32	0.14548	2.19961	0.0776699	1	3	2	6	106	0.0821918	0.206897	0.155198
TCGA-CQ-A4C9	0	0	0	0	114	0	0	3	3	111	4551	3	0	1	4	1120	7	8	2	17	1050	6	3	31	40	1159	11	9	30	50	1222	9	1	8	18	155	0.157895	0.36	0.126841	2.83819	0.116129	3	0	3	6	177	0.0526316	0.15	0.152718
TCGA-CQ-A4CA	0	0	0	0	74	2	0	3	3	69	2829	3	5	0	8	649	3	7	1	11	719	4	3	15	22	706	8	5	15	28	755	1	2	2	5	89	0.0675676	0.178571	0.117881	1.51485	0.0561798	2	1	1	4	103	0.0540541	0.181818	0.145892
TCGA-CQ-A4CB	0	0	0	0	104	0	1	3	4	100	4100	1	8	3	12	998	4	6	2	12	1017	6	7	27	40	1001	8	4	24	36	1084	4	2	6	12	157	0.115385	0.333333	0.144834	2.30149	0.0764331	5	2	4	11	164	0.105769	0.275	0.163836
TCGA-CQ-A4CD	0	0	0	0	166	3	2	4	6	157	6437	3	6	1	10	1564	2	5	1	8	1601	29	10	41	80	1663	27	8	24	59	1609	20	3	9	32	237	0.192771	0.542373	0.147296	3.68219	0.135021	24	3	11	38	238	0.228916	0.475	0.143115
TCGA-CQ-A4CE	0	0	0	0	87	0	5	0	5	82	3362	2	4	0	6	772	0	3	2	5	738	1	10	23	34	930	6	4	27	37	922	2	1	3	6	109	0.0689655	0.162162	0.118221	1.37168	0.0550459	0	3	2	5	119	0.0574713	0.147059	0.127957
TCGA-CQ-A4CG	0	0	0	0	89	1	2	1	3	85	3485	0	4	5	9	792	2	3	2	7	795	3	8	20	31	920	4	13	21	38	978	1	3	2	6	120	0.0674157	0.157895	0.122699	1.28684	0.05	0	1	2	3	97	0.0337079	0.0967742	0.105435
TCGA-CQ-A4CH	0	0	0	0	33	0	0	2	2	31	1271	0	3	0	3	300	2	2	2	6	299	1	2	7	10	341	1	1	10	12	331	1	1	0	2	40	0.0606061	0.166667	0.120846	1.37917	0.05	0	0	0	0	46	0	0	0.134897
TCGA-CQ-A4CI	0	0	0	0	114	2	3	3	6	106	4346	3	5	1	9	957	6	7	1	14	1101	5	9	25	39	1166	8	8	28	44	1122	3	2	4	9	140	0.0789474	0.204545	0.124777	1.63929	0.0642857	3	0	2	5	144	0.0438596	0.128205	0.123499
TCGA-CR-5243	0	0	0	0	89	0	4	2	6	83	3403	0	1	0	1	785	0	3	3	6	792	6	3	22	31	896	9	14	22	45	930	6	3	4	13	118	0.146067	0.288889	0.126882	2.27684	0.110169	1	1	4	6	106	0.0674157	0.193548	0.118304
TCGA-CR-5247	0	0	0	0	89	1	2	7	9	79	3239	5	5	0	10	755	2	7	5	14	760	5	2	15	22	850	3	7	23	33	874	0	0	1	1	120	0.011236	0.030303	0.1373	0.220707	0.00833333	2	0	2	4	112	0.0449438	0.181818	0.131765
TCGA-CR-5248	0	0	0	0	393	1	2	17	19	373	15293	2	6	4	12	3679	0	11	3	14	3635	55	19	110	184	3977	61	14	88	163	4002	45	4	33	82	556	0.208651	0.503067	0.138931	3.621	0.147482	45	13	46	104	562	0.264631	0.565217	0.141313
TCGA-CR-5249	0	0	0	0	64	0	1	3	4	60	2460	1	5	0	6	582	1	6	1	8	552	3	4	20	27	650	2	4	13	19	676	2	1	0	3	81	0.046875	0.157895	0.119822	1.31774	0.037037	3	1	3	7	97	0.109375	0.259259	0.149231
TCGA-CR-5250	0	0	0	0	42	0	0	3	3	39	1599	0	3	1	4	390	0	2	0	2	372	5	5	8	18	422	1	2	12	15	415	0	0	1	1	57	0.0238095	0.0666667	0.137349	0.48538	0.0175439	1	0	2	3	55	0.0714286	0.166667	0.130332
TCGA-CR-6467	0	0	0	0	61	0	1	2	3	58	2378	1	1	1	3	520	1	2	0	3	544	3	2	26	31	637	2	2	17	21	677	1	0	0	1	77	0.0163934	0.047619	0.113737	0.418677	0.012987	0	0	3	3	66	0.0491803	0.0967742	0.103611
TCGA-CR-6470	0	0	0	0	49	0	0	2	2	47	1927	1	2	2	5	435	0	5	0	5	508	1	0	20	21	474	1	1	14	16	510	1	1	3	5	73	0.102041	0.3125	0.143137	2.18322	0.0684932	1	0	2	3	58	0.0612245	0.142857	0.122363
TCGA-CR-6471	0	0	0	0	161	2	4	3	7	152	6232	4	13	4	21	1465	3	6	5	14	1492	7	13	45	65	1602	4	8	40	52	1673	2	1	3	6	231	0.0372671	0.115385	0.138075	0.835664	0.025974	1	1	5	7	215	0.0434783	0.107692	0.134207
TCGA-CR-6472	0	0	0	0	535	4	2	9	11	520	21320	1	3	2	6	5065	1	3	3	7	5085	117	27	133	277	5581	106	23	101	230	5589	73	16	51	140	804	0.261682	0.608696	0.143854	4.23134	0.174129	81	14	83	178	835	0.33271	0.642599	0.149615
TCGA-CR-6473	0	1	0	1	111	0	1	3	4	107	4387	1	4	0	5	1011	2	3	0	5	1066	8	5	26	39	1161	9	4	45	58	1149	7	1	11	19	151	0.171171	0.327586	0.131419	2.49269	0.125828	4	1	5	10	171	0.0900901	0.25641	0.147287
TCGA-CR-6474	0	0	0	0	136	0	3	1	4	132	5412	8	11	1	20	1306	3	7	8	18	1358	10	7	25	42	1397	16	14	22	52	1351	9	5	5	19	213	0.139706	0.365385	0.157661	2.31753	0.0892019	5	1	8	14	190	0.102941	0.333333	0.136006
TCGA-CR-6477	0	0	0	0	106	0	2	8	10	96	3936	0	13	5	18	999	3	9	4	16	968	1	4	27	32	947	5	6	19	30	1022	3	0	4	7	139	0.0660377	0.233333	0.136008	1.71559	0.0503597	0	0	4	4	148	0.0377358	0.125	0.156283
TCGA-CR-6478	0	0	0	0	150	2	0	3	3	145	5945	3	15	2	20	1471	6	6	2	14	1529	2	4	47	53	1462	4	4	50	58	1483	4	0	18	22	225	0.146667	0.37931	0.151719	2.50008	0.0977778	0	0	19	19	234	0.126667	0.358491	0.160055
TCGA-CR-6480	0	3	0	3	132	2	0	3	3	127	5207	3	6	0	9	1195	2	4	1	7	1282	13	4	46	63	1315	11	6	31	48	1415	10	2	17	29	214	0.219697	0.604167	0.151237	3.99484	0.135514	7	1	19	27	188	0.204545	0.428571	0.142966
TCGA-CR-6481	0	2	0	2	566	4	0	2	2	560	22960	2	1	0	3	5663	2	1	0	3	5799	77	14	166	257	5754	87	22	188	297	5744	62	6	114	182	920	0.321555	0.612795	0.160167	3.82597	0.197826	61	7	90	158	914	0.279152	0.614786	0.158846
TCGA-CR-6482	0	0	0	0	56	0	0	0	0	56	2296	1	3	1	5	568	1	4	2	7	523	4	4	19	27	616	3	2	12	17	589	3	2	2	7	79	0.125	0.411765	0.134126	3.06999	0.0886076	3	1	2	6	83	0.107143	0.222222	0.13474
TCGA-CR-6484	0	1	1	2	327	2	0	2	2	323	13243	1	6	0	7	3219	2	6	1	9	3126	86	12	73	171	3439	57	12	67	136	3459	39	4	26	69	479	0.211009	0.507353	0.138479	3.66374	0.14405	67	4	27	98	529	0.299694	0.573099	0.153824
TCGA-CR-6487	0	0	1	1	153	0	0	4	4	149	6109	3	11	1	15	1462	2	9	1	12	1568	10	2	40	52	1539	12	6	52	70	1540	11	0	9	20	231	0.130719	0.285714	0.15	1.90476	0.0865801	8	1	10	19	227	0.124183	0.365385	0.147498
TCGA-CR-6488	0	0	0	0	45	0	1	0	1	44	1804	1	0	2	3	414	2	0	1	3	412	1	5	14	20	479	0	3	15	18	499	0	0	1	1	54	0.0222222	0.0555556	0.108216	0.513374	0.0185185	0	0	0	0	67	0	0	0.139875
TCGA-CR-6491	0	0	0	0	176	1	4	3	7	168	6888	8	11	2	21	1676	11	14	1	26	1684	12	10	44	66	1798	5	11	39	55	1730	2	1	4	7	241	0.0397727	0.127273	0.139306	0.913618	0.0290456	4	0	9	13	231	0.0738636	0.19697	0.128476
TCGA-CR-6492	0	0	0	0	74	0	0	1	1	73	2993	3	6	1	10	735	5	8	1	14	732	4	4	21	29	754	8	0	12	20	772	2	0	5	7	112	0.0945946	0.35	0.145078	2.4125	0.0625	2	2	6	10	110	0.135135	0.344828	0.145889
TCGA-CR-6493	0	0	0	0	44	0	1	2	3	41	1681	2	3	2	7	398	0	5	0	5	394	1	3	10	14	451	3	1	11	15	438	1	0	0	1	54	0.0227273	0.0666667	0.123288	0.540741	0.0185185	1	0	2	3	54	0.0681818	0.214286	0.119734
TCGA-CR-7364	0	0	0	0	515	6	3	15	18	491	20131	17	29	3	49	4814	27	24	4	55	4763	32	91	87	210	5305	37	74	66	177	5249	7	9	8	24	650	0.0466019	0.135593	0.123833	1.09497	0.0369231	5	8	10	23	684	0.0446602	0.109524	0.128935
TCGA-CR-7365	0	1	1	2	191	2	6	5	11	178	7298	1	11	3	15	1747	3	8	0	11	1815	20	11	30	61	1855	36	12	43	91	1881	28	3	26	57	320	0.298429	0.626374	0.170122	3.6819	0.178125	15	3	13	31	271	0.162304	0.508197	0.146092
TCGA-CR-7367	0	0	0	0	205	2	5	3	8	195	7995	10	9	5	24	1941	5	19	4	28	1927	7	23	53	83	2089	6	12	42	60	2038	3	1	5	9	269	0.0439024	0.15	0.131992	1.13643	0.0334572	2	2	8	12	288	0.0585366	0.144578	0.137865
TCGA-CR-7368	0	1	0	1	244	1	4	6	10	233	9553	9	9	1	19	2374	6	7	4	17	2467	29	8	52	89	2289	34	10	64	108	2423	24	1	21	46	372	0.188525	0.425926	0.153529	2.77424	0.123656	25	3	25	53	383	0.217213	0.595506	0.167322
TCGA-CR-7369	0	0	0	0	86	0	2	3	5	81	3321	3	10	1	14	776	2	6	4	12	813	1	6	21	28	857	3	9	15	27	875	2	1	4	7	99	0.0813953	0.259259	0.113143	2.29143	0.0707071	1	0	6	7	123	0.0813953	0.25	0.143524
TCGA-CR-7370	0	0	0	0	604	14	2	17	19	571	23411	18	27	7	52	5553	21	17	7	45	5627	36	107	100	243	6138	36	102	93	231	6093	13	19	17	49	817	0.0811258	0.212121	0.134088	1.58195	0.0599755	15	16	26	57	838	0.0943709	0.234568	0.136527
TCGA-CR-7371	0	0	0	0	341	3	1	5	6	332	13612	13	10	0	23	3247	19	9	4	32	3267	41	34	57	132	3593	47	42	56	145	3505	36	6	11	53	454	0.155425	0.365517	0.129529	2.82189	0.11674	20	4	23	47	501	0.13783	0.356061	0.139438
TCGA-CR-7372	0	0	0	0	58	1	2	2	4	53	2173	1	5	1	7	494	1	3	1	5	572	0	7	13	20	596	0	8	13	21	511	0	2	1	3	78	0.0517241	0.142857	0.152642	0.935897	0.0384615	0	2	0	2	68	0.0344828	0.1	0.114094
TCGA-CR-7373	0	1	0	1	140	0	1	4	5	135	5535	0	3	0	3	1364	3	4	3	10	1250	23	4	41	68	1511	14	6	34	54	1410	11	1	9	21	175	0.15	0.388889	0.124113	3.13333	0.12	18	1	12	31	200	0.221429	0.455882	0.132363
TCGA-CR-7374	0	0	0	0	414	3	1	9	10	401	16441	13	14	4	31	4176	8	21	5	34	4095	48	55	69	172	4048	42	48	74	164	4122	27	9	25	61	634	0.147343	0.371951	0.153809	2.41827	0.0962145	27	9	21	57	625	0.137681	0.331395	0.154397
TCGA-CR-7376	0	0	0	0	69	0	1	1	2	67	2747	2	4	2	8	649	3	1	3	7	660	8	1	17	26	732	8	3	15	26	706	7	0	3	10	87	0.144928	0.384615	0.123229	3.12113	0.114943	7	1	4	12	102	0.173913	0.461538	0.139344
TCGA-CR-7377	0	0	0	0	149	2	0	1	1	146	5986	1	18	7	26	1458	6	11	0	17	1473	6	5	39	50	1570	7	9	37	53	1485	4	2	3	9	216	0.0604027	0.169811	0.145455	1.16745	0.0416667	2	1	9	12	206	0.0805369	0.24	0.13121
TCGA-CR-7379	1	0	0	1	170	1	1	3	4	165	6765	6	13	5	24	1654	7	6	4	17	1720	7	8	39	54	1738	12	9	49	70	1653	4	2	6	12	233	0.0705882	0.171429	0.140956	1.21619	0.0515021	3	2	4	9	248	0.0529412	0.166667	0.142693
TCGA-CR-7380	0	0	0	0	113	0	6	4	10	103	4223	3	4	2	9	932	1	6	0	7	1036	2	9	32	43	1165	1	3	40	44	1090	1	1	2	4	157	0.0353982	0.0909091	0.144037	0.631152	0.0254777	2	1	3	6	138	0.0530973	0.139535	0.118455
TCGA-CR-7382	0	1	0	1	98	2	1	2	3	93	3813	0	3	2	5	940	0	1	0	1	937	10	2	35	47	955	7	7	26	40	981	4	2	2	8	141	0.0816327	0.2	0.143731	1.39149	0.0567376	7	1	6	14	139	0.142857	0.297872	0.14555
TCGA-CR-7383	0	0	0	0	142	1	2	10	12	129	5289	7	11	1	19	1200	3	6	3	12	1264	8	15	28	51	1466	5	9	33	47	1359	2	2	2	6	160	0.0422535	0.12766	0.117734	1.08431	0.0375	2	3	6	11	205	0.0774648	0.215686	0.139836
TCGA-CR-7385	0	0	0	0	54	1	0	2	2	51	2091	2	3	1	6	485	0	2	1	3	515	5	0	19	24	518	7	2	9	18	573	6	0	3	9	81	0.166667	0.5	0.141361	3.53704	0.111111	4	0	8	12	71	0.222222	0.5	0.137066
TCGA-CR-7386	0	1	0	1	218	0	0	2	2	216	8856	0	2	0	2	2176	0	5	0	5	2105	49	4	65	118	2310	30	12	49	91	2265	21	9	20	50	334	0.229358	0.549451	0.147461	3.72606	0.149701	39	1	36	76	370	0.348624	0.644068	0.160173
TCGA-CR-7388	0	2	0	2	831	1	2	16	18	812	33292	20	24	6	50	7890	28	33	14	75	8411	106	95	116	317	8261	135	110	125	370	8730	83	18	48	149	1261	0.179302	0.402703	0.144444	2.78794	0.11816	48	9	44	101	1179	0.12154	0.318612	0.142719
TCGA-CR-7389	0	0	0	0	131	0	1	4	5	126	5166	7	17	1	25	1254	9	23	3	35	1301	3	4	30	37	1261	4	3	22	29	1350	2	0	2	4	205	0.0305344	0.137931	0.151852	0.908326	0.0195122	1	1	3	5	177	0.0381679	0.135135	0.140365
TCGA-CR-7390	0	0	0	0	163	0	1	5	6	157	6437	6	8	2	16	1557	5	5	1	11	1607	13	12	38	63	1648	22	9	36	67	1625	14	2	10	26	223	0.159509	0.38806	0.137231	2.82779	0.116592	5	1	7	13	225	0.0797546	0.206349	0.136529
TCGA-CR-7391	0	0	0	0	12	0	0	1	1	11	451	0	4	0	4	113	1	1	0	2	113	1	0	2	3	123	1	0	1	2	102	1	0	0	1	15	0.0833333	0.5	0.147059	3.4	0.0666667	1	0	0	1	21	0.0833333	0.333333	0.170732
TCGA-CR-7392	0	0	0	0	39	0	0	2	2	37	1517	1	0	0	1	314	2	1	0	3	370	2	1	14	17	400	5	2	9	16	433	0	0	1	1	46	0.025641	0.0625	0.106236	0.588315	0.0217391	0	0	1	1	36	0.025641	0.0588235	0.09
TCGA-CR-7393	0	0	0	0	4	0	0	1	1	3	123	0	1	1	2	32	0	0	0	0	25	0	0	0	0	35	1	0	0	1	31	0	0	0	0	4	0	0	0.129032	0	0	0	0	0	0	2	0	NA	0.0571429
TCGA-CR-7394	0	0	0	0	210	2	0	0	0	208	8528	1	10	0	11	2007	1	7	3	11	1993	14	5	71	90	2188	22	8	66	96	2340	15	3	23	41	345	0.195238	0.427083	0.147436	2.89674	0.118841	11	0	24	35	305	0.166667	0.388889	0.139397
TCGA-CR-7395	0	0	0	0	204	2	3	4	7	195	7995	4	6	10	20	1934	2	9	11	22	1967	11	3	68	82	2068	14	5	52	71	2026	11	2	16	29	294	0.142157	0.408451	0.145114	2.8147	0.0986395	6	0	31	37	278	0.181373	0.45122	0.134429
TCGA-CR-7397	0	0	0	0	54	0	0	0	0	54	2214	1	3	0	4	472	0	0	0	0	529	7	1	22	30	597	2	3	15	20	616	1	2	6	9	79	0.166667	0.45	0.128247	3.50886	0.113924	6	0	2	8	64	0.148148	0.266667	0.107203
TCGA-CR-7398	0	0	0	0	392	1	5	12	17	374	15334	16	13	1	30	3742	21	21	4	46	3762	31	67	50	148	3808	18	69	63	150	4022	7	11	13	31	583	0.0790816	0.206667	0.144953	1.42575	0.0531732	3	7	8	18	548	0.0459184	0.121622	0.143908
TCGA-CR-7399	0	0	0	0	318	1	1	9	10	307	12587	10	10	2	22	3030	12	15	4	31	3156	21	58	51	130	3158	16	53	55	124	3243	6	7	8	21	470	0.0660377	0.169355	0.144928	1.16855	0.0446809	9	5	13	27	461	0.0849057	0.207692	0.145978
TCGA-CR-7401	0	0	0	0	105	0	0	1	1	104	4264	4	13	1	18	972	0	7	2	9	1045	4	3	22	29	1123	7	4	37	48	1124	2	0	3	5	151	0.047619	0.104167	0.134342	0.775386	0.0331126	1	0	2	3	136	0.0285714	0.103448	0.121104
TCGA-CR-7402	0	0	0	0	1077	15	9	28	37	1025	42025	63	58	11	132	10016	70	61	23	154	9978	65	196	92	353	11113	79	199	108	386	10918	9	13	16	38	1387	0.0352832	0.0984456	0.127038	0.774931	0.0273973	13	19	12	44	1461	0.0408542	0.124646	0.131468
TCGA-CR-7404	0	0	0	0	141	2	1	5	6	133	5453	2	0	2	4	1317	0	4	1	5	1322	17	2	41	60	1398	18	4	42	64	1416	12	1	18	31	206	0.219858	0.484375	0.14548	3.32949	0.150485	9	1	16	26	212	0.184397	0.433333	0.151645
TCGA-CV-5430	0	1	0	1	183	0	5	7	12	171	7011	2	12	3	17	1727	2	13	0	15	1657	22	13	41	76	1735	21	6	36	63	1892	12	2	11	25	241	0.136612	0.396825	0.127378	3.11533	0.103734	13	2	11	26	273	0.142077	0.342105	0.157349
TCGA-CV-5431	0	0	0	0	103	0	3	1	4	99	4059	3	6	3	12	966	4	2	2	8	967	5	2	28	35	1036	6	5	33	44	1090	3	0	6	9	145	0.0873786	0.204545	0.133028	1.53762	0.062069	1	0	5	6	155	0.0582524	0.171429	0.149614
TCGA-CV-5432	0	1	0	1	318	2	2	5	7	309	12669	23	20	6	49	3105	14	16	6	36	3132	14	48	48	110	3221	25	50	39	114	3211	7	5	6	18	473	0.0566038	0.157895	0.147306	1.07188	0.038055	3	9	7	19	477	0.0597484	0.172727	0.148091
TCGA-CV-5434	0	1	0	1	170	3	4	6	10	157	6437	7	7	1	15	1497	8	10	3	21	1609	9	10	39	58	1678	8	12	43	63	1653	5	2	3	10	203	0.0588235	0.15873	0.122807	1.29252	0.0492611	2	0	7	9	236	0.0529412	0.155172	0.140644
TCGA-CV-5435	0	0	0	0	138	2	3	7	10	126	5166	1	8	3	12	1190	2	12	2	16	1265	9	11	22	42	1337	10	15	31	56	1374	3	4	3	10	187	0.0724638	0.178571	0.136099	1.31207	0.0534759	0	2	6	8	163	0.057971	0.190476	0.121915
TCGA-CV-5436	0	0	0	0	129	1	10	6	16	112	4592	2	9	1	12	1084	4	11	2	17	1149	11	4	28	43	1166	11	6	23	40	1193	5	1	7	13	173	0.100775	0.325	0.145013	2.24118	0.0751445	5	0	5	10	158	0.0775194	0.232558	0.135506
TCGA-CV-5439	0	0	0	0	125	3	1	6	7	115	4715	6	12	0	18	1070	5	7	0	12	1121	5	18	22	45	1206	3	13	24	40	1318	2	2	3	7	176	0.056	0.175	0.133536	1.31051	0.0397727	2	3	2	7	140	0.056	0.155556	0.116086
TCGA-CV-5440	0	0	0	0	136	2	1	5	6	128	5248	4	6	0	10	1232	3	7	0	10	1280	14	11	30	55	1420	16	11	26	53	1316	9	3	10	22	190	0.161765	0.415094	0.144377	2.87507	0.115789	7	1	10	18	208	0.132353	0.327273	0.146479
TCGA-CV-5441	0	0	0	0	436	10	9	16	25	401	16441	14	16	4	34	3790	15	20	4	39	3846	20	69	71	160	4479	22	89	57	168	4326	3	12	8	23	557	0.0527523	0.136905	0.128756	1.06329	0.0412926	3	6	12	21	575	0.0481651	0.13125	0.128377
TCGA-CV-5442	0	0	0	0	281	0	6	3	9	272	11152	3	4	0	7	2914	3	2	4	9	2712	32	12	94	138	2802	21	10	87	118	2724	18	3	45	66	439	0.234875	0.559322	0.16116	3.4706	0.150342	22	3	36	61	456	0.217082	0.442029	0.162741
TCGA-CV-5443	0	0	0	0	72	0	0	3	3	69	2829	2	6	0	8	627	0	0	1	1	669	3	5	17	25	745	2	9	24	35	788	0	1	2	3	83	0.0416667	0.0857143	0.10533	0.813769	0.0361446	0	1	2	3	85	0.0416667	0.12	0.114094
TCGA-CV-5444	0	0	0	0	169	1	4	6	10	158	6478	3	3	1	7	1530	3	3	1	7	1528	21	11	44	76	1661	18	10	40	68	1759	13	1	11	25	233	0.147929	0.367647	0.132462	2.7755	0.107296	14	1	16	31	227	0.183432	0.407895	0.136665
TCGA-CV-5966	0	0	0	0	131	1	2	2	4	126	5166	8	7	4	19	1251	3	9	4	16	1195	9	11	29	49	1371	8	3	31	42	1349	7	0	7	14	172	0.10687	0.333333	0.127502	2.61434	0.0813953	5	3	9	17	189	0.129771	0.346939	0.137856
TCGA-CV-5970	0	1	0	1	235	0	1	4	5	230	9430	2	4	6	12	2184	2	6	3	11	2242	20	8	76	104	2468	23	10	70	103	2536	13	2	20	35	363	0.148936	0.339806	0.143139	2.37396	0.0964187	15	2	23	40	352	0.170213	0.384615	0.142626
TCGA-CV-5971	0	0	0	0	36	1	0	1	1	34	1394	1	0	0	1	324	0	0	0	0	309	2	0	15	17	375	6	1	9	16	386	3	0	3	6	47	0.166667	0.375	0.121762	3.07979	0.12766	1	0	1	2	49	0.0555556	0.117647	0.130667
TCGA-CV-5973	0	0	0	0	77	0	2	6	8	69	2829	4	3	0	7	615	0	3	2	5	690	2	5	22	29	767	0	3	25	28	757	0	0	2	2	112	0.025974	0.0714286	0.147952	0.482781	0.0178571	2	1	1	4	81	0.0519481	0.137931	0.105606
TCGA-CV-5976	0	0	0	0	94	0	2	3	5	89	3649	6	7	3	16	890	1	4	1	6	832	4	4	25	33	974	5	5	24	34	953	2	0	5	7	115	0.0744681	0.205882	0.120672	1.70614	0.0608696	3	2	5	10	118	0.106383	0.30303	0.12115
TCGA-CV-5977	0	0	0	0	117	0	2	4	6	111	4551	1	6	0	7	1001	0	5	1	6	1132	6	6	30	42	1210	11	7	38	56	1208	9	3	5	17	171	0.145299	0.303571	0.141556	2.14453	0.0994152	4	0	8	12	146	0.102564	0.285714	0.120661
TCGA-CV-5978	0	0	0	0	208	0	3	4	7	201	8241	7	8	4	19	1987	11	13	2	26	1998	13	30	37	80	2121	9	31	36	76	2135	3	1	7	11	297	0.0528846	0.144737	0.13911	1.04045	0.037037	3	3	3	9	267	0.0432692	0.1125	0.125884
TCGA-CV-5979	0	0	0	0	44	0	1	0	1	43	1763	0	5	0	5	416	4	1	1	6	382	0	5	12	17	490	1	5	9	15	475	0	1	1	2	50	0.0454545	0.133333	0.105263	1.26667	0.04	0	2	0	2	51	0.0454545	0.117647	0.104082
TCGA-CV-6003	0	0	0	0	124	0	4	6	10	114	4674	2	5	0	7	1140	1	5	1	7	1071	7	7	38	52	1209	6	6	36	48	1254	4	1	8	13	165	0.104839	0.270833	0.131579	2.05833	0.0787879	5	0	10	15	145	0.120968	0.288462	0.119934
TCGA-CV-6433	0	0	1	1	73	1	2	5	7	65	2665	0	4	0	4	661	2	3	3	8	691	3	6	19	28	696	3	5	17	25	617	2	0	3	5	88	0.0684932	0.2	0.142626	1.40227	0.0568182	1	2	2	5	87	0.0684932	0.178571	0.125
TCGA-CV-6436	0	1	0	1	90	0	1	2	3	87	3567	0	6	0	6	784	0	2	1	3	820	7	5	27	39	936	2	6	31	39	1027	1	1	4	6	122	0.0666667	0.153846	0.118793	1.29508	0.0491803	2	0	4	6	108	0.0666667	0.153846	0.115385
TCGA-CV-6441	0	0	0	0	267	5	5	11	16	246	10086	7	10	3	20	2534	3	12	8	23	2519	32	12	57	101	2472	39	18	45	102	2561	26	4	21	51	415	0.191011	0.5	0.162046	3.08554	0.122892	25	2	21	48	363	0.179775	0.475248	0.146845
TCGA-CV-6933	0	0	0	0	137	1	2	2	4	132	5412	7	10	2	19	1269	7	14	1	22	1404	11	8	22	41	1339	15	7	28	50	1400	9	1	6	16	199	0.116788	0.32	0.142143	2.25126	0.080402	4	3	3	10	193	0.0729927	0.243902	0.144137
TCGA-CV-6934	0	0	0	0	111	1	2	4	6	104	4264	5	6	2	13	1090	5	8	5	18	1059	7	12	26	45	1061	6	4	18	28	1054	1	1	0	2	147	0.018018	0.0714286	0.139469	0.512148	0.0136054	4	1	3	8	153	0.0720721	0.177778	0.144204
TCGA-CV-6935	0	0	0	0	253	1	2	7	9	243	9963	7	17	3	27	2407	7	7	3	17	2518	20	43	37	100	2534	19	35	45	99	2504	7	5	21	33	393	0.130435	0.333333	0.156949	2.12383	0.0839695	11	7	7	25	341	0.0988142	0.25	0.13457
TCGA-CV-6936	0	0	0	0	318	2	2	5	7	309	12669	8	7	2	17	3092	11	14	5	30	3165	35	11	75	121	3085	48	15	78	141	3327	32	2	36	70	517	0.220126	0.496454	0.155395	3.19478	0.135397	29	2	28	59	456	0.185535	0.487603	0.147812
TCGA-CV-6937	0	0	1	1	155	1	2	5	7	147	6027	4	17	6	27	1502	5	11	4	20	1462	10	7	33	50	1527	5	12	33	50	1536	4	0	7	11	224	0.0709677	0.22	0.145833	1.50857	0.0491071	4	3	7	14	201	0.0903226	0.28	0.131631
TCGA-CV-6938	0	0	0	0	171	0	4	8	12	159	6519	6	11	1	18	1529	5	9	0	14	1535	14	8	32	54	1687	11	5	57	73	1768	5	2	5	12	223	0.0701754	0.164384	0.126131	1.30327	0.0538117	6	0	4	10	214	0.0584795	0.185185	0.126852
TCGA-CV-6939	0	0	0	0	55	1	0	7	7	47	1927	0	2	1	3	445	0	3	4	7	480	5	4	12	21	491	4	3	9	16	511	0	1	3	4	63	0.0727273	0.25	0.123288	2.02778	0.0634921	1	0	2	3	56	0.0545455	0.142857	0.114053
TCGA-CV-6940	0	0	1	1	153	0	1	3	4	149	6109	0	5	3	8	1472	3	10	2	15	1451	14	5	43	62	1557	15	14	35	64	1629	9	3	13	25	212	0.163399	0.390625	0.130141	3.00155	0.117925	13	0	17	30	225	0.196078	0.483871	0.144509
TCGA-CV-6941	0	0	0	0	165	1	1	5	6	158	6478	3	6	6	15	1533	8	14	2	24	1533	5	9	44	58	1660	11	11	39	61	1752	1	3	7	11	221	0.0666667	0.180328	0.126142	1.42957	0.0497738	1	1	3	5	229	0.030303	0.0862069	0.137952
TCGA-CV-6942	0	0	0	0	260	2	2	5	7	251	10291	4	4	2	10	2467	5	7	1	13	2514	36	14	45	95	2576	45	18	70	133	2734	35	7	26	68	370	0.261538	0.511278	0.135333	3.77793	0.183784	27	3	15	45	367	0.173077	0.473684	0.142469
TCGA-CV-6943	0	0	1	1	74	1	1	2	3	70	2870	1	2	0	3	666	1	1	1	3	733	5	7	14	26	731	17	4	17	38	740	11	1	7	19	139	0.256757	0.5	0.187838	2.66187	0.136691	3	0	5	8	101	0.108108	0.307692	0.138167
[truncated: 258 more rows]
[truncated: 30 more columns]

[truncated: 1 more sheets: COSMIC_Sigs_TCGA_BRCA]
