# Supplementary material for: APOBEC3A is a prominent cytidine deaminase in breast cancer
Source: PLoS Genet. 2019 Dec 16;15(12):e1008545. doi: 10.1371/journal.pgen.1008545 (PMC6936861; doi:10.1371/journal.pgen.1008545)
Supplement: S2 Table — (XLSX) [file pgen.1008545.s017.xlsx]

## Sheet: APOBEC qRT-PCR
	BRCA Cell Line	mean A3A expression relative to HPRT1 (standard deviation)	mean A3B expression relative to HPRT1 (standard deviation)	mean A3C expression relative to HPRT1 (standard deviation)	mean A3DE expression relative to HPRT1 (standard deviation)	mean A3F expression relative to HPRT1 (standard deviation)	mean A3G expression relative to HPRT1 (standard deviation)	mean A3H expression relative to HPRT1 (standard deviation)	mean A3A expression relative to TBP (standard deviation)	mean A3B expression relative to TBP (standard deviation)	mean A3C expression relative to TBP (standard deviation)	mean A3DE expression relative to TBP (standard deviation)	mean A3F expression relative to TBP (standard deviation)	mean A3G expression relative to TBP (standard deviation)	mean A3H expression relative to TBP (standard deviation)
APOBEC Mutated	AU565	5.85E-04 (1.25E-04)	0.00E+00 (0.00E+00)	2.27E-03 (1.68E-03)	1.39E-04 (4.81E-05)	5.50E-04 (7.78E-04)	5.25E-04 (1.95E-04)	7.54E-04 (1.94E-05)	1.55E-02 (7.32E-03)	7.41E-04 (3.30E+00)	4.12E-03 (2.16E+00)	2.25E-04 (2.64E-02)	2.54E-03 (2.28E-01)	8.29E-04 (3.33E-04)	1.25E-03 (2.41E-03)
	BT474	1.06E-02 (1.63E-03)	2.56E+00 (2.77E-01)	3.68E-03 (4.74E-04)	0.00E+00 (0.00E+00)	2.78E-01 (4.60E-02)	2.42E-04 (2.84E-04)	8.11E-04 (5.46E-05)	4.81E-02 (1.82E-02)	1.14E+01 (3.54E+00)	1.69E-02 (6.29E-03)	9.34E-05 (1.98E-05)	1.49E+00 (6.91E-01)	1.58E-03 (1.53E-02)	4.06E-03 (1.29E-02)
	BT483	4.53E-03 (1.47E-03)	8.46E-01 (3.55E-02)	1.77E-03 (6.69E-04)	1.24E-05 (1.75E-05)	7.30E-03 (3.33E-03)	8.68E-03 (1.02E-03)	6.70E-03 (3.97E-04)	2.01E-02 (6.29E-03)	3.76E+00 (5.74E-01)	7.71E-03 (3.77E-03)	9.61E-05 (5.35E-05)	3.13E-02 (5.41E-02)	3.82E-02 (1.17E-01)	2.96E-02 (1.23E-02)
	CAMA-1	2.80E-03 (7.23E-04)	5.09E-01 (5.46E-02)	1.11E-04 (2.20E-05)	0.00E+00 (0.00E+00)	1.28E-02 (1.43E-02)	2.21E-02 (3.13E-02)	1.06E-04 (1.41E-04)	1.28E-02 (6.33E-03)	2.32E+00 (9.33E-01)	5.07E-04 (7.76E-01)	3.21E-05 (2.80E-03)	5.93E-02 (8.26E-02)	1.03E-01 (1.31E-01)	4.99E-04 (2.95E-03)
	HCC1395	1.10E-04 (1.49E-04)	2.16E-02 (1.23E-02)	5.82E-01 (2.59E-01)	1.88E-02 (1.44E-02)	1.08E-01 (1.00E-01)	1.70E-02 (8.29E-03)	9.85E-04 (1.08E-03)	1.65E-04 (1.08E-02)	5.78E-02 (1.15E+00)	1.20E+00 (5.32E-01)	3.55E-02 (2.21E-02)	1.91E-01 (1.15E-01)	3.48E-02 (1.38E-02)	1.63E-03 (1.25E-03)
	HCC1428	6.63E-03 (7.15E-04)	6.01E-01 (1.64E-01)	6.47E-04 (6.16E-05)	8.94E-05 (2.00E-05)	2.40E-02 (1.12E-02)	1.67E-02 (1.26E-02)	1.92E-04 (1.33E-04)	2.56E-02 (1.17E-02)	2.31E+00 (6.22E-01)	2.47E-03 (9.14E-04)	3.49E-04 (1.58E-04)	8.52E-02 (4.60E-02)	5.64E-02 (4.44E-02)	6.62E-04 (1.43E-03)
	HCC202	1.70E-02 (1.63E-02)	6.23E+00 (1.48E+00)	0.00E+00 (0.00E+00)	2.55E-05 (2.55E-05)	8.01E-03 (4.01E-03)	2.31E-03 (1.33E-03)	1.80E-04 (9.32E-05)	3.70E-02 (3.33E-02)	1.62E+01 (5.75E+00)	3.41E-05 (4.43E-04)	8.30E-05 (5.50E-05)	1.87E-02 (3.28E-02)	5.32E-03 (3.07E-03)	4.85E-04 (3.00E-04)
	HCC2157	7.26E-05 (1.94E-05)	4.11E+00 (4.53E-01)	2.80E-04 (1.75E-04)	2.31E-05 (3.26E-05)	4.61E-02 (4.95E-03)	1.02E-04 (8.72E-05)	3.48E-05 (2.46E-05)	1.94E-04 (3.66E-03)	1.10E+01 (4.73E+00)	7.20E-04 (4.71E-04)	1.05E-04 (6.26E-05)	1.25E-01 (5.88E-02)	2.70E-04 (2.70E-04)	1.11E-04 (5.75E-02)
	HCC2218	5.93E-03 (2.82E-04)	3.57E-01 (5.00E-02)	0.00E+00 (0.00E+00)	0.00E+00 (0.00E+00)	6.63E-05 (6.17E-05)	4.13E-04 (2.93E-04)	9.14E-02 (7.25E-03)	8.48E-03 (2.42E-02)	5.08E-01 (5.55E-02)	7.05E-05 (1.25E-05)	7.05E-05 (2.90E-05)	1.24E-04 (3.40E-02)	6.16E-04 (7.80E-04)	1.31E-01 (5.66E-02)
	MDA-MB-361	3.83E-02 (4.30E-03)	1.57E+00 (2.79E-01)	2.41E+00 (1.71E-01)	6.44E-02 (9.50E-03)	5.07E-01 (1.88E-01)	3.04E-01 (1.49E-02)	5.85E-03 (1.51E-03)	3.35E-02 (1.83E-02)	9.89E-01 (7.88E+00)	2.18E+00 (9.35E-01)	4.05E-02 (2.76E-02)	4.50E-01 (1.43E-01)	1.92E-01 (1.29E-01)	4.94E-03 (2.01E-03)
	MDA-MB-415	3.80E-02 (4.78E-03)	1.33E+00 (1.78E-01)	1.41E+00 (6.62E-02)	7.92E-02 (1.08E-02)	3.72E-01 (6.39E-02)	3.31E-01 (1.44E-02)	1.25E-03 (5.78E-04)
	MDA-MB-453	7.12E-03 (8.65E-04)	1.92E+00 (8.09E-02)	3.01E-05 (8.92E-06)	1.72E-06 (2.43E-06)	1.73E-02 (5.79E-04)	8.11E-06 (5.81E-06)	1.05E-05 (1.13E-05)	6.12E-02 (2.87E-02)	1.64E+01 (7.36E+00)	2.46E-04 (7.99E-04)	2.84E-05 (4.45E-06)	1.49E-01 (7.03E-02)	8.45E-05 (7.95E-05)	8.69E-05 (1.14E-02)
	SKBR3	4.45E-04 (1.42E-04)	0.00E+00 (0.00E+00)	9.54E-04 (6.87E-04)	4.20E-05 (3.10E-05)	6.36E-03 (3.92E-03)	4.95E-04 (3.68E-04)	1.61E-03 (3.91E-04)	3.65E-03 (1.77E-03)	9.40E-05 (4.30E+00)	7.53E-03 (3.76E-03)	3.08E-04 (7.17E-05)	4.70E-02 (7.13E-02)	5.23E-03 (2.52E-03)	7.15E-03 (3.32E-03)
	ZR-75-30	8.76E-03 (5.77E-03)	8.48E-01 (6.85E-02)	4.08E-03 (4.35E-04)	0.00E+00 (0.00E+00)	5.33E-04 (1.62E-04)	4.71E-05 (3.94E-05)	9.07E-04 (6.98E-04)	4.96E-02 (3.23E-02)	5.07E+00 (2.22E+00)	2.43E-02 (1.05E-02)	6.44E-05 (9.55E-04)	3.18E-03 (1.26E-03)	3.08E-04 (3.70E-04)	5.54E-03 (4.51E-03)
Non-APOBEC Mutated	BT20	7.00E-04 (4.38E-05)	8.26E-01 (6.15E-02)	4.92E-01 (3.43E-02)	4.14E-03 (1.64E-03)	5.09E-02 (7.98E-03)	4.70E-05 (1.15E-05)	7.20E-04 (1.49E-05)	7.45E-03 (1.41E-02)	8.83E+00 (1.27E+00)	5.23E+00 (2.27E+00)	4.28E-02 (2.17E-02)	5.40E-01 (4.10E-01)	3.83E-04 (1.46E-04)	7.69E-03 (1.61E-03)
	DU4475	1.03E-05 (1.10E-06)	5.21E-02 (4.00E-03)	3.39E-01 (5.04E-02)	1.35E-03 (8.18E-05)	3.61E-02 (1.47E-03)	3.87E-03 (1.62E-04)	1.33E-03 (1.14E-04)	5.64E-05 (2.23E-05)	2.86E-01 (1.02E-01)	1.86E+00 (4.21E-01)	7.40E-03 (1.40E-02)	1.98E-01 (2.10E-02)	2.12E-02 (4.11E-03)	7.27E-03 (2.89E-03)
	HCC1500	4.07E-04 (3.19E-04)	1.01E+00 (5.06E-02)	8.99E-05 (6.38E-05)	0.00E+00 (0.00E+00)	1.88E-04 (2.23E-04)	4.63E-05 (6.55E-05)	2.87E-03 (1.09E-03)	4.66E-04 (1.24E-04)	2.69E+00 (1.21E+01)	3.50E-04 (2.64E-02)	5.80E-05 (2.20E-05)	1.24E-04 (3.72E-03)	1.82E-04 (9.92E-04)	6.00E-03 (3.26E-03)
	HCC1569	2.37E-04 (5.08E-05)	6.60E+00 (3.76E-01)	1.29E-02 (1.16E-03)	0.00E+00 (0.00E+00)	2.08E-03 (9.44E-05)	5.99E-04 (7.14E-05)	2.92E-05 (1.11E-05)	9.37E-04 (1.92E-04)	2.61E+01 (8.77E+00)	5.09E-02 (3.91E+00)	1.19E-05 (3.27E-02)	8.22E-03 (5.21E-03)	2.35E-03 (1.82E+00)	1.18E-04 (2.12E-02)
	HCC1806	5.56E-04 (1.20E-04)	2.04E+00 (4.51E-01)	2.97E+00 (7.27E-01)	2.86E-02 (4.18E-03)	7.97E-03 (8.89E-04)	1.53E+00 (2.38E-01)	1.71E-02 (3.28E-03)	1.07E-03 (5.80E-03)	4.89E+00 (2.51E+00)	7.19E+00 (3.07E+00)	7.05E-02 (9.00E-03)	1.92E-02 (1.66E+00)	3.70E+00 (1.69E+00)	4.20E-02 (6.38E-02)
	HCC1937	2.28E-03 (6.59E-04)	1.17E+00 (2.29E-01)	1.27E+00 (2.82E-01)	2.98E-03 (1.95E-03)	3.26E-01 (3.28E-02)	1.90E-02 (4.40E-03)	1.83E-02 (1.55E-03)	2.10E-02 (1.05E-02)	1.14E+01 (4.91E+00)	1.31E+01 (5.84E+00)	2.21E-02 (1.88E-02)	3.41E+00 (1.27E+00)	1.41E-01 (9.85E-02)	1.82E-01 (5.46E-02)
	HCC1954	7.45E-04 (2.03E-04)	1.27E+00 (4.22E-01)	6.23E-01 (1.75E-01)	5.77E-04 (4.25E-04)	1.41E-01 (7.87E-02)	2.50E-03 (1.50E-03)	2.01E-02 (9.53E-03)	2.09E-03 (1.10E-04)	4.31E+00 (8.09E+00)	1.87E+00 (9.63E-01)	1.35E-03 (9.83E-04)	3.53E-01 (1.96E-01)	6.16E-03 (3.08E-03)	5.22E-02 (2.56E-02)
	HCC70	1.01E-02 (5.09E-03)	1.20E-01 (1.08E-01)	0.00E+00 (0.00E+00)	4.59E-06 (6.50E-06)	6.76E-03 (3.70E-03)	5.06E-04 (5.25E-04)	1.08E-04 (7.20E-05)	6.68E-02 (3.15E-02)	4.52E-01 (1.88E+01)	7.37E-05 (1.42E+01)	1.20E-04 (8.23E-04)	4.87E-02 (3.53E-01)	1.39E-03 (1.81E+00)	5.91E-04 (1.60E-04)
	HS578T	0.00E+00 (0.00E+00)	3.51E+00 (3.19E-01)	3.00E+00 (7.66E-02)	2.65E-04 (6.32E-05)	9.11E-02 (9.38E-03)	3.72E-01 (6.22E-03)	3.13E-05 (1.44E-05)	4.36E-05 (1.83E-05)	2.99E+01 (1.34E+01)	2.52E+01 (1.01E+01)	2.16E-03 (1.84E-02)	7.54E-01 (6.49E-02)	3.13E+00 (1.43E+00)	2.67E-04 (2.68E-03)
	MCF7	7.29E-04 (3.75E-05)	4.06E-01 (7.90E-02)	2.53E-03 (8.74E-04)	0.00E+00 (0.00E+00)	4.05E-05 (3.87E-05)	1.34E-03 (1.75E-03)	1.76E-02 (5.91E-03)	1.92E-03 (1.35E-03)	9.15E-01 (5.10E-01)	7.74E-03 (6.02E-03)	2.37E-05 (1.24E-04)	6.89E-04 (1.62E-02)	2.00E-03 (2.62E-03)	3.61E-02 (1.45E-02)
	MDA-MB-157	1.00E-05 (9.71E-06)	1.16E+00 (1.26E-01)	1.46E+00 (1.11E-01)	1.98E-02 (5.74E-03)	2.92E-01 (7.26E-02)	3.54E-03 (3.38E-04)	4.07E-03 (7.78E-04)	1.92E-05 (2.41E-03)	2.18E+00 (6.07E-01)	2.69E+00 (1.18E+00)	3.69E-02 (1.83E-02)	5.40E-01 (2.49E-01)	6.51E-03 (1.61E-02)	7.38E-03 (1.93E-03)
	MDA-MB-175VII	4.03E-03 (9.74E-04)	1.28E+00 (3.08E-01)	9.31E-03 (3.76E-04)	1.05E-03 (7.86E-04)	3.93E-02 (5.01E-03)	2.64E-02 (2.89E-03)	1.10E-02 (2.06E-03)	4.91E-03 (2.21E-03)	1.08E+00 (1.25E+00)	9.49E-03 (4.48E-03)	1.58E-03 (6.83E-03)	4.08E-02 (9.88E-03)	3.96E-02 (5.49E-02)	9.89E-03 (3.93E-03)
	MDA-MB-231	1.30E-04 (1.30E-04)	2.71E+00 (4.38E-01)	0.00E+00 (0.00E+00)	9.66E-03 (3.11E-03)	4.17E-02 (7.12E-03)	1.29E-01 (1.87E-02)	1.67E-03 (1.18E-04)	1.57E-04 (9.76E-03)	3.60E+00 (1.18E+00)	7.33E-06 (7.37E-01)	1.26E-02 (1.79E-02)	5.54E-02 (2.07E-01)	1.72E-01 (1.97E-02)	2.23E-03 (1.19E-03)
	T47D	5.95E-05 (1.42E-05)	3.75E+00 (6.89E-01)	5.48E-04 (7.76E-04)	4.13E-05 (2.04E-05)	9.62E-02 (1.26E-02)	3.30E-05 (3.24E-05)	2.68E-04 (7.56E-05)	1.43E-04 (3.85E-02)	9.05E+00 (1.97E+00)	1.54E-03 (9.97E-03)	9.96E-05 (5.01E-05)	2.38E-01 (1.12E-01)	8.72E-05 (6.41E-05)	6.45E-04 (2.05E-03)

## Sheet: qRT-PCR BRCA APOBEC KD cells
Cell Line	APOBEC3A Gene	shRNA target	UGI status	Transcript Measured	mean expression (standard deviation)
BT474	WT	N/A	N/A	A3A	1.87E-02 (1.26E-04)
BT474	WT	Scrambled	N/A	A3A	2.10E-02 (6.77E-04)
BT474	WT	A3A	N/A	A3A	1.78E-04 (2.66E-06)
BT474	WT	A3B	N/A	A3A	1.99E-02 (1.64E-03)
BT474	WT	N/A	N/A	A3B	2.28E+00 (8.37E-02)
BT474	WT	Scrambled	N/A	A3B	1.97E+00 (3.90E-02)
BT474	WT	A3A	N/A	A3B	1.91E+00 (4.39E-02)
BT474	WT	A3B	N/A	A3B	6.96E-02 (5.40E-03)
MDA-MB-453	WT	N/A	N/A	A3A	1.12E-03 (4.13E-05)
MDA-MB-453	WT	Scrambled	N/A	A3A	4.16E-04 (5.98E-05)
MDA-MB-453	WT	A3A	N/A	A3A	6.36E-05 (2.11E-05)
MDA-MB-453	WT	A3B	N/A	A3A	1.28E-03 (6.10E-05)
MDA-MB-453	WT	N/A	N/A	A3B	1.91E+00 (4.23E-02)
MDA-MB-453	WT	Scrambled	N/A	A3B	1.40E+00 (2.75E-02)
MDA-MB-453	WT	A3A	N/A	A3B	1.46E+00 (7.91E-02)
MDA-MB-453	WT	A3B	N/A	A3B	3.72E-02 (2.98E-03)
AU565	WT	N/A	N/A	A3A	6.84E-04 (5.91E-05)
AU565	Deletion	N/A	N/A	A3A	1.11E-04 (3.32E-05)
AU565	WT	Scrambled	vector-control	A3A	4.20E-03 (1.47E-04)
AU565	WT	Scrambled	UGI	A3A	9.97E-03 (1.00E-04)
AU565	WT	A3A	vector-control	A3A	2.87E-05 (1.63E-05)
AU565	WT	A3A	UGI	A3A	5.58E-05 (2.83E-05)
CAMA-1	WT	N/A	N/A	A3A	7.66E-04 (5.32E-05)
CAMA-1	WT	Scrambled	vector-control	A3A	4.87E-04 (4.72E-05)
CAMA-1	WT	Scrambled	UGI	A3A	4.44E-04 (6.96E-05)
CAMA-1	WT	A3A	vector-control	A3A	2.13E-05 (3.43E-06)
CAMA-1	WT	A3A	UGI	A3A	2.66E-05 (3.57E-06)
CAMA-1	WT	A3B	vector-control	A3A	5.02E-04 (5.92E-05)
CAMA-1	WT	A3B	UGI	A3A	4.48E-04 (1.28E-05)
CAMA-1	WT	N/A	N/A	A3B	1.16E-01 (2.75E-02)
CAMA-1	WT	Scrambled	vector-control	A3B	1.41E-01 (1.50E-02)
CAMA-1	WT	Scrambled	UGI	A3B	1.36E-01 (3.73E-02)
CAMA-1	WT	A3A	vector-control	A3B	8.06E-02 (1.43E-02)
CAMA-1	WT	A3A	UGI	A3B	8.39E-02 (5.07E-03)
CAMA-1	WT	A3B	vector-control	A3B	4.09E-03 (1.93E-04)
CAMA-1	WT	A3B	UGI	A3B	3.77E-03 (1.26E-04)
SKBR-3	WT	N/A	N/A	A3A	7.72E-04 (1.55E-04)
SKBR-3	WT	Scrambled	vector-control	A3A	1.18E-03 (1.04E-04)
SKBR-3	WT	Scrambled	UGI	A3A	8.42E-04 (7.50E-05)
SKBR-3	WT	A3A	vector-control	A3A	3.65E-05 (1.26E-05)
SKBR-3	WT	A3A	UGI	A3A	4.34E-05 (1.26E-05)
BT474	WT	N/A	N/A	A3A	2.25E-03 (3.13E-04 )
BT474	WT	Scrambled	N/A	A3A	1.12E-02 (7.71E-04 )
BT474	WT	A3A	N/A	A3A	2.00E-04 (5.81E-05 )
BT474	WT	A3B	N/A	A3A	1.96E-02 (1.49E-03 )
BT474	WT	N/A	N/A	A3B	4.55E-01 (2.28E-02 )
BT474	WT	Scrambled	N/A	A3B	4.57E-01 (2.63E-02 )
BT474	WT	A3A	N/A	A3B	8.24E-01 (3.73E-02 )
BT474	WT	A3B	N/A	A3B	2.24E-02 (1.71E-03 )
BT474	WT	N/A	N/A	A3C	1.43E-03 (2.20E-04 )
BT474	WT	Scrambled	N/A	A3C	2.78E-03 (1.11E-04 )
BT474	WT	A3A	N/A	A3C	5.45E-03 (6.58E-04 )
BT474	WT	A3B	N/A	A3C	1.45E-03 (6.17E-05 )
BT474	WT	N/A	N/A	A3DE	4.92E-05 (4.68E-06 )
BT474	WT	Scrambled	N/A	A3DE	3.74E-05 (7.77E-06 )
BT474	WT	A3A	N/A	A3DE	3.68E-05 (1.35E-05 )
BT474	WT	A3B	N/A	A3DE	8.92E-06 (4.26E-06 )
BT474	WT	N/A	N/A	A3F	8.50E-02 (5.57E-03 )
BT474	WT	Scrambled	N/A	A3F	1.31E-01 (7.50E-03 )
BT474	WT	A3A	N/A	A3F	2.98E-01 (1.52E-02 )
BT474	WT	A3B	N/A	A3F	3.15E-01 (2.57E-02 )
BT474	WT	N/A	N/A	A3G	6.21E-05 (1.11E-05 )
BT474	WT	Scrambled	N/A	A3G	5.20E-05 (4.83E-06 )
BT474	WT	A3A	N/A	A3G	5.84E-05 (6.54E-06 )
BT474	WT	A3B	N/A	A3G	9.08E-05 (6.29E-06 )
BT474	WT	N/A	N/A	A3H	4.50E-04 (6.16E-05 )
BT474	WT	Scrambled	N/A	A3H	4.13E-04 (1.75E-05 )
BT474	WT	A3A	N/A	A3H	1.37E-03 (5.68E-05 )
BT474	WT	A3B	N/A	A3H	1.06E-03 (6.87E-05 )

## Sheet: BRCA Cell Line Expression
Cell Line	Log10(A3A qRT-PCR)	Log10(A3B qRT-PCR)	A3A_RSEM_RNA-seq	A3B_RSEM_RNA-seq	HPRT1_RSEM_RNA-seq	A3A_Unambigous RNA-seq	A3B_Unambigous RNA-seq	RNA-seq Reads
AU565	-3.23297	-5	0.58	0.12	39.5	0	7	67581769
BT474	-1.97652	0.408944	0.81	48.33	25.94	4	749	53447095
BT483	-2.34394	-0.0724573	0.41	15.57	36.84	0	491	62844604
BT549			0	64.67	157.69	0	402	62618173
CAMA-1	-2.5526	-0.29365	0.38	13.03	42.04	4	245	63865137
EFM192A			0.08	19.45	42.33	2	308	54079579
HCC1143			0.1	241.19	79.16	0	2698	50233917
HCC1395	-3.95817	-1.66521	0	69.59	125.51	0	1163	53427726
HCC1419			0.02	12.07	26.17	0	135	63624297
HCC1428	-2.17821	-0.221125	0.4	16.49	38.64	0	131	57612033
HCC1569	-3.62613	0.819597	0.05	114.75	50.24	0	4069	64704845
HCC1599			0.07	107.73	59.13	1	2461	43144372
HCC1806	-3.25471	0.309154	0.09	20.86	14.8	2	190	48195115
HCC1937	-2.64184	0.0699454	0.92	96.72	138.5	3	1052	49174940
HCC1954	-3.12781	0.102578	0.09	77.03	97.94	0	2914	63974727
HCC202	-1.76909	0.794453	0.05	98.14	21.78	103	1551	93138353
HCC2218	-2.2267	-0.447817	0.3	4.08	33.52	17	68	27880785
HCC38			0.16	0.09	160.6	0	1	64159935
HCC70	-1.99656	-0.920707	0.2	2.77	113.56	3	97	65014670
HS578T	-5	0.545175	0	38.35	38.42	0	1097	58502504
JIMT1			0.04	101.44	129.12	0	514	42472829
MCF7	-3.13735	-0.391968	0.01	19.05	58.31	0	554	62968615
MDA-MB-134VI			0.43	12.94	86.52	0	432	63241405
MDA-MB-231	-3.88664	0.433341	0.04	28.46	68.6	0	1871	66182926
MDA-MB-361	-1.4168	0.195042	0.6	26.64	36.1	34	853	55165358
MDA-MB-453	-2.1475	0.282325	0.75	76.73	76.03	0	2266	89463260
SKBR3	-3.35209	-5	0.03	0.04	20.07	0	0	52868744
T47D	-4.22518	0.57415	0.02	37.74	26.1	0	813	59778325
UACC812			0	7.53	62.93	0	300	27017095
UACC812			0	7.53	62.93	0	417	64627232
UACC893			0	18.89	49.72	0	425	23846165
UACC893			0	18.89	49.72	0	431	63859033
ZR-75-1			0.04	21.84	55.64	0	711	49306656
ZR-75-30	-2.05756	-0.071849	0.23	17.65	50.6	1	227	58485418

## Sheet: TCGA BRCA expression
Tumor Sample	A3A_RSEM RNA-seq	A3B_RSEM RNA-seq	HPRT1_RSEM RNA-seq	A3A_Unambiguous RNA-seq	A3B_Unambiguous RNA-seq	HPRT1_Unambiguous RNA-seq
TCGA-B6-A0I6	25.1455	735.752	1161.59	25	2191	6500
TCGA-A2-A0D4	17.8386	805.131	807.794	28	3852	7438
TCGA-D8-A1JS	4.4265	70.5331	557.674	24	294	3934
TCGA-AC-A23C	41.8108	261.693	395.548	150	1315	3314
TCGA-BH-A0E1	8.8192	60.7545	557.57	32	179	2661
TCGA-E2-A154	2.4851	54.175	988.569	15	144	4858
TCGA-D8-A27G	54.1826	153.975	821.625	97	791	6135
TCGA-LL-A73Y	13.6981	208.787	391.166	30	926	2718
TCGA-E2-A2P6	23.1472	296.125	687.555	66	1020	4872
TCGA-BH-A18U	62.2582	1187.13	1243.4	162	4323	8002
TCGA-S3-AA12	7.3494	144.538	934.352	19	385	4508
TCGA-OL-A66J	6.8094	129.739	666.066	24	367	3547
TCGA-BH-A0DZ	12.7119	634.746	764.407	11	1132	2230
TCGA-E2-A14T	3.043	201.638	901.742	11	1065	7765
TCGA-AC-A2QJ	26.0951	353.236	526.13	37	325	2169
TCGA-A2-A1FZ	7.4472	88.5395	406.702	28	329	2450
TCGA-AR-A2LM	5.0217	49.1516	388.344	24	318	3203
TCGA-E9-A247	16.6907	124.605	1119.43	47	582	9228
TCGA-D8-A142	51.7928	220.983	506.507	221	1173	4485
TCGA-A2-A0D3	0.7738	35.6602	767.693	8	189	5559
TCGA-BH-A18L	12.1951	31.5391	346.93	40	157	2058
TCGA-BH-A0BR	11.1888	158.339	524.034	18	496	2989
TCGA-E9-A1NF	33.4343	121.354	887.865	58	237	3381
TCGA-E2-A1LK	83.3414	978.381	922.038	141	1884	3687
TCGA-B6-A0X7	35.091	114.583	609.681	110	445	4476
TCGA-D8-A4Z1	16.938	89.3093	298.724	47	241	1557
TCGA-A2-A04V	9.3705	159.707	576.085	19	430	3445
TCGA-UU-A93S	149.059	814.761	575.253	260	1189	1859
TCGA-E2-A1LH	264.727	6685.69	984.758	238	6963	2939
TCGA-A8-A092	17.6552	110.345	1269.41	46	569	10153
TCGA-A1-A0SM	3.2481	79.4539	646.465	18	331	4718
TCGA-AR-A24H	17.0322	234.251	522.399	74	1524	5385
TCGA-LD-A66U	8.6142	60.2996	604.869	36	219	3783
TCGA-5L-AAT0	25.2236	120.839	360.757	37	255	1519
TCGA-AC-A8OP	7.2474	129.935	710.762	16	431	3584
TCGA-E2-A1IJ	4.7335	83.8985	534.361	8	156	1966
TCGA-E2-A1LB	9.7226	238.733	178.367	13	678	945
TCGA-W8-A86G	1.8984	51.2577	452.776	11	154	2381
TCGA-AO-A0JF	10.761	146.81	490.392	36	603	3025
TCGA-EW-A423	18.6805	156.49	368.417	53	458	2618
TCGA-B6-A400	44.5967	730.4	1132.48	110	3042	9411
TCGA-BH-A1EW	17.3987	84.4473	358.37	68	747	4652
TCGA-A2-A0T5	3.2315	129.895	848.363	8	474	5326
TCGA-A7-A5ZX	0.4092	35.1918	475.089	12	158	2809
TCGA-EW-A1PA	16.5841	215.133	728.78	39	681	3918
TCGA-E2-A573	77.0769	29.8835	1330.23	183	168	7092
TCGA-B6-A0WV	8.2951	482.933	1657.67	11	1548	8847
TCGA-D8-A27L	26.2903	18.3888	427.295	47	206	4007
TCGA-AR-A255	36.5891	9.3451	522.657	88	131	4068
TCGA-E9-A1N6	23.7435	415.687	532.067	51	1232	2707
TCGA-A8-A0A2	3.5398	107.965	508.555	24	505	4412
TCGA-A7-A13E	9.5185	143.359	586.741	7	167	2363
TCGA-A2-A0T2	50.379	166.295	1171.2	112	406	6013
TCGA-A8-A07Z	17.6872	226.986	1442.49	30	649	6779
TCGA-D8-A27N	54.6851	126.396	604.486	128	610	4254
TCGA-E9-A22E	21.7147	182.703	914.639	69	540	5592
TCGA-A8-A06R	16.9874	344.447	1348.88	53	1169	9366
TCGA-GI-A2C9	8.9087	34.0439	433.026	51	226	3614
TCGA-AN-A0FZ	3.7086	117.564	412.63	15	651	3977
TCGA-BH-A0EA	3.8282	24.4048	648.403	16	92	3469
TCGA-E2-A153	24.0718	61.769	342.001	69	273	1933
TCGA-A7-A26G	4.9283	214.655	781.959	16	1217	6575
TCGA-AC-A5XU	6.9246	405.595	1272.94	8	1252	7649
TCGA-BH-A0AV	17.4345	640.725	791.807	23	2637	5405
TCGA-GM-A3XG	3.8171	51.0107	493.45	20	227	3314
TCGA-D8-A1JB	4.9983	5.7797	857.751	9	98	4664
TCGA-BH-A8G0	7.0702	39.9365	418.744	26	217	2063
TCGA-AN-A0XL	5.4606	129.276	424.793	12	557	2811
TCGA-A2-A0T0	2.3066	71.0864	2182.13	12	333	15598
TCGA-A2-A0CO	84.8042	61.4099	380.574	252	237	2531
TCGA-A2-A0SX	58.4457	1135.2	740.206	201	5031	5536
TCGA-BH-A5J0	25.4866	259.036	774.328	56	426	3815
TCGA-A8-A06X	42.5683	420.919	1813.21	74	1178	8555
TCGA-AQ-A1H2	31.1089	76.2669	1351.98	131	558	12127
TCGA-E9-A5FL	21.4406	3.1072	1168.6	33	22	4022
TCGA-BH-A18T	33.1582	1116.71	1307.29	19	4944	9918
TCGA-EW-A3E8	150.011	159.616	453.987	528	761	3911
TCGA-A8-A07L	13.965	357.522	825.908	33	1274	5716
TCGA-BH-A0B7	2.6284	89.3008	404.834	12	328	2540
TCGA-A7-A0CH	5.2335	49.2826	611.017	15	223	3423
TCGA-BH-A0HK	15.6827	75.0529	526.491	73	337	3342
TCGA-BH-A0H6	22.7088	100.973	491.079	47	371	2949
TCGA-BH-A0C0	433.531	515.761	1050.71	1041	1551	5409
TCGA-AO-A03V	10.9804	223.137	638.823	43	776	3861
TCGA-C8-A8HP	19.8329	3.2569	312.32	8	44	1240
TCGA-C8-A12O	5.0202	130.084	1432.82	12	647	9446
TCGA-E9-A1N5	16.76	223.303	590.051	28	596	2985
TCGA-BH-A0AZ	3.8333	86.7274	563.967	10	246	2796
TCGA-AR-A0U2	28.7061	1109.68	549.19	24	4880	4349
TCGA-AR-A1AM	4.5946	58.6695	454.158	28	265	3102
TCGA-E9-A1RH	16.5538	735.488	1063.52	22	3471	7669
TCGA-BH-A18V	40.1513	617.23	2281.67	68	2953	18578
TCGA-AC-A3BB	10.8587	11.2207	524.839	49	99	3478
TCGA-AN-A0FS	157.766	147.384	516.856	672	902	5156
TCGA-A2-A4S3	18.2894	429.263	764.927	67	1010	3427
TCGA-A7-A6VX	31.8706	169.332	893.185	66	628	5448
TCGA-AC-A23G	2.3401	104.491	472.384	5	245	1548
TCGA-BH-A202	13.8237	344.811	1241.53	36	1834	10966
TCGA-AR-A254	17.1474	129.042	702.463	67	717	5858
TCGA-GM-A2D9	50.2748	74.0926	751.265	25	152	2503
TCGA-A7-A13E	9.5185	143.359	586.741	12	436	3311
TCGA-BH-A8FY	9.7518	164.427	1009.57	15	308	4229
TCGA-E2-A15F	26.6188	120.841	1161.93	73	411	6674
TCGA-GI-A2C8	9.7055	22.0884	488.621	41	151	3450
TCGA-AC-A6IV	27.1852	93.3597	492.553	104	465	3392
TCGA-E9-A1NH	8.0501	84.9732	532.2	20	298	2790
TCGA-B6-A0X0	3.6232	144.928	632.85	16	364	2518
TCGA-GM-A2DD	75.2675	215.964	521.953	183	452	2546
TCGA-BH-A1FL	4.6045	76.9215	447.445	17	393	4079
TCGA-A2-A0CV	4.2979	55.2998	612.023	28	290	4914
TCGA-BH-A0DI	11.2039	98.7605	471.81	40	362	2675
TCGA-BH-A0DX	33.0517	257.235	420.543	48	899	2715
TCGA-D8-A1JG	28.9762	493.112	494.923	105	3054	4540
TCGA-A2-A0EX	0.4378	63.9229	828.809	10	236	4360
TCGA-AR-A5QQ	414.307	428.713	1396.42	1098	987	6275
TCGA-B6-A1KI	3.257	105.898	699.237	15	651	5719
TCGA-AO-A1KR	7.3779	198.642	2033.44	9	228	7191
TCGA-BH-A28O	27.5809	73.9169	347.152	117	273	2489
TCGA-A8-A07G	14.6566	41.3187	441.621	42	244	3190
TCGA-A7-A26I				35	322	2864
TCGA-E2-A14W	3.3541	91.5189	2027.31	8	218	9554
TCGA-GI-A2C8	11.3754	5.1706	352.637	25	27	1615
TCGA-AN-A0XS	7.1925	115.407	387.088	22	498	2895
TCGA-BH-A0DS	4.3207	134.902	760.442	11	348	3684
TCGA-E9-A1NG	5.3667	18.3363	331.843	17	102	1923
TCGA-EW-A1PG	13.8122	66.2983	1141.44	36	178	4857
TCGA-BH-A18P	12.3995	364.786	395.496	23	1368	2646
TCGA-HN-A2NL	10.9001	8.5157	625.735	45	57	4305
TCGA-PE-A5DD	6.5656	213.613	321.571	18	483	1748
TCGA-D8-A1XL	307.335	171.637	1315.47	1039	626	9657
TCGA-A8-A07W	24.2155	430.539	875.189	52	1970	6666
TCGA-D8-A1XW	11.7764	334.322	596.494	47	1675	4714
TCGA-BH-A0B5	8.2322	2.5997	226.603	30	28	1262
TCGA-E2-A1IF	6.795	91.308	657.418	20	204	3611
TCGA-LL-A5YN	20.3762	37.6176	804.598	60	112	3869
TCGA-E2-A108	42.8207	211.5	526.392	106	777	2951
TCGA-E2-A150	22.4605	496.358	851.882	23	1595	4821
TCGA-E9-A244	16.1875	267.053	1192.75	19	1093	8291
TCGA-AC-A3HN	19.7513	105.867	360.79	61	564	3363
TCGA-5L-AAT1	1889.72	238.232	324.368	1271	388	940
TCGA-AC-A7VB	23.9977	326.895	942.932	98	1416	7791
TCGA-BH-A1F0	457.899	1365.95	715.991	2582	9080	7846
TCGA-BH-A1EO	6.8667	104.145	942.456	12	286	3808
TCGA-E9-A229	44.2551	132.215	412.589	155	727	3850
TCGA-E9-A1RA	6.1205	92.2787	1011.77	9	317	5164
TCGA-E9-A5UP	30.3514	58.3067	455.272	87	236	2767
TCGA-E9-A5UO	3.4162	148.328	667.518	11	530	4108
TCGA-BH-A1EN	3.8073	106.061	481.39	13	523	3488
TCGA-A7-A6VV	45.7063	952.146	878.723	50	3505	5562
TCGA-AO-A1KS	12.4201	108.872	856.317	32	601	6549
TCGA-A2-A0YG	15.0943	336.998	837.08	13	1753	5977
TCGA-A2-A0CZ	8.0952	72.381	414.762	38	219	2097
TCGA-A2-A0CW	104.325	485.415	299.468	321	2274	2412
TCGA-AN-A0FW	12.826	327.474	767.623	28	1445	5740
TCGA-AR-A1AX	39.1834	73.8601	534.594	101	422	3463
TCGA-BH-A1FM	5.1904	55.8736	380.734	27	337	3328
TCGA-E9-A1R3	3.2565	86.4228	519.289	31	540	4915
TCGA-A2-A0SV	150.5	254.866	959.264	604	1073	8037
TCGA-C8-A1HK	13.6834	348.907	501.625	20	915	2416
TCGA-GM-A5PX	4.6893	43.7671	484.173	36	141	2809
TCGA-E9-A1N4	10.9898	94.1561	501.077	36	584	4441
TCGA-OL-A6VO	100.739	872.733	752.519	277	3308	5289
TCGA-OL-A66P	48.2014	397.842	477.698	69	478	1559
TCGA-A8-A093	0	0.3272	501.309	10	24	3777
TCGA-BH-A0H5	5.8995	42.2933	319.485	18	227	2039
TCGA-AO-A124	119.104	1297.26	2326.25	400	5919	18702
TCGA-E9-A1RD	9.7768	86.1903	627.259	55	510	5849
TCGA-AR-A2LO	4.5352	107.432	793.015	15	318	3938
TCGA-A2-A0YL	6.7078	175.562	397.854	30	973	2903
TCGA-E9-A1NG	4.8721	52.3752	639.16	28	276	4901
TCGA-AO-A0J2	21.6555	20.8007	649.665	99	295	5392
TCGA-A7-A4SC	4.6103	48.9845	527.88	15	160	2496
TCGA-AN-A0FL	25.7946	599.263	1002.76	58	1401	5102
TCGA-B6-A0WZ	11.3293	318.777	793.412	24	869	5242
TCGA-AR-A1AW	133.182	201.286	539.16	324	894	3451
TCGA-E2-A1B6	242.303	170.46	1286.26	1377	636	13883
TCGA-E2-A14V	8.6098	325.3	1180.39	14	1334	8309
TCGA-AO-A0J7	13.1078	340.276	1340.85	19	1293	8521
TCGA-A8-A06U	28.3936	447.297	1674.45	65	1416	10166
TCGA-E9-A1RI	4.2508	5.7965	275.142	15	62	1803
TCGA-C8-A12L	8.3261	354.555	1082.31	25	1258	6567
TCGA-BH-A1F6	282.414	1476.19	1214.05	587	3951	5899
TCGA-A8-A08J	39.5875	222.222	1010.65	111	904	7135
TCGA-AN-A0AL	53.9452	3285.43	1036.63	109	9100	6175
TCGA-E9-A1N6	5.5788	105.997	418.41	16	367	2420
TCGA-AC-A2FK	5.4558	26.5585	322.365	17	182	1890
TCGA-A7-A0DC				20	279	3711
TCGA-A7-A13D	75.9541	1471.73	983.04	126	4798	5644
TCGA-BH-A1FD	16.4159	18.1259	398.769	57	133	2846
TCGA-BH-A0H9	9.176	194.128	636.888	22	819	3721
TCGA-AR-A0TP	9.6452	786.879	1681.03	26	2914	11307
TCGA-A8-A07C	5.5851	15.6915	806.117	33	175	7435
TCGA-E9-A3QA	493.638	2592.4	1005.92	1751	11111	7613
TCGA-A7-A2KD	32.2947	363.782	1015.28	157	2027	8927
TCGA-BH-A1ET	4.1333	20.6232	399.763	11	173	4503
TCGA-E9-A1N3	1.2018	70.7344	707.795	11	417	5928
TCGA-BH-A18V	123.725	2709.98	1064.88	235	11163	7565
TCGA-BH-A0HA	5.219	53.5807	470.397	19	268	3144
TCGA-C8-A137	0.7488	99.6229	417.95	8	286	2093
TCGA-AO-A0J5	14.1856	455.116	417.438	20	2233	3742
TCGA-AN-A0XT	5.1769	65.5738	521.139	6	199	3137
TCGA-D8-A1XC	2.2143	58.0159	703.277	14	219	3850
TCGA-BH-A0HU	11.7618	342.772	740.992	20	1227	5190
TCGA-A2-A0CK	6.8687	195.556	448.081	36	518	2684
TCGA-AC-A6NO	1.5817	39.1459	462.238	9	194	2992
TCGA-OL-A5D7	246.68	4714.73	854.378	333	11051	4307
TCGA-BH-A0BD	89.601	354.48	938.522	278	1664	6864
TCGA-LL-A5YO	175.134	820.597	780.944	372	1595	3284
TCGA-A8-A08O	4.6361	112.411	766.844	8	354	4669
TCGA-OL-A5RZ	6.0563	179.11	710.997	9	399	3304
TCGA-E2-A15I	2.6613	8.5163	198.004	16	54	959
TCGA-GM-A2DK	7.1471	224.896	701.37	30	414	3551
TCGA-A2-A04U	11.8821	219.836	1836.08	7	341	7872
TCGA-E2-A574	60.6341	1953.96	1454.55	64	3270	6439
TCGA-AC-A2BK	3.0221	177.343	660.058	5	903	4824
TCGA-BH-A0BV	4.6048	131.236	838.833	21	443	5179
TCGA-A7-A3RF	7.8238	110.554	863.679	40	499	6334
TCGA-A7-A6VW	78.668	33.9985	1091.57	140	84	5430
TCGA-A8-A091	5.0502	157.006	714.321	30	1059	7370
TCGA-GM-A3NY	8.3189	131.023	717.851	18	267	4901
TCGA-AN-A0FF	19.8767	156.437	663.661	52	573	4272
TCGA-D8-A13Z	26.9906	391.093	937.382	95	2003	8091
TCGA-BH-A0BG	64.7402	1129.81	1156.21	131	5141	8468
TCGA-AN-A041	7.9681	190.571	364.21	25	824	2695
TCGA-E9-A295	10.3537	184.745	675.118	15	533	3237
TCGA-D8-A1X9	65.0057	132.541	1189.83	249	801	11165
TCGA-E2-A107	13.8579	339.2	657.521	23	1162	4628
TCGA-E2-A14X	34.6777	1116.67	457.343	64	6374	4296
TCGA-AN-A0XP	27.3312	101.286	468.81	104	467	3443
TCGA-BH-A1FH	7.4309	55.4222	415.512	23	396	3320
TCGA-BH-A0E0	15.5637	42.9372	624.619	29	85	2417
TCGA-AN-A0G0	8.0252	144.389	526.123	24	685	4225
TCGA-GM-A2DH	101.956	554.107	1036.25	395	3171	9593
TCGA-E2-A1IG	4.2306	75.0925	290.851	18	245	1517
TCGA-BH-A42V	5.8216	92.854	441.275	31	444	3699
TCGA-E2-A1LI	128.906	3118.99	1045.07	472	13427	8200
TCGA-D8-A1X6	18.8789	68.1171	906.952	73	345	8147
TCGA-AO-A03O	235.371	292.576	1036.68	527	1094	6008
TCGA-AR-A0TQ	40.7362	982.526	702.792	88	5132	6053
TCGA-S3-A6ZF	10.2464	138.899	450.066	37	612	3341
TCGA-D8-A1JL	106.582	416.061	652.203	370	2511	6189
TCGA-E2-A1LL	1.7274	28.2136	1457.9	12	63	5912
TCGA-B6-A0RE	36.0027	985.701	1286.78	40	3390	7782
TCGA-GM-A3XL	85.4967	523.711	1028.73	255	1702	7180
TCGA-A8-A09I	197.837	1057.07	1004	899	7489	11660
TCGA-B6-A0IH	3.0953	6.8414	490.871	9	46	2512
TCGA-B6-A0RH	131.362	308.803	902.682	366	1056	6063
TCGA-E2-A1IG	13.3983	146.163	342.671	46	489	2020
TCGA-E9-A5FK	50.4467	115.082	500.263	160	218	2167
TCGA-AN-A03X	9.5679	20.4114	885.983	0	68	3422
TCGA-AR-A251	59.5204	1225.06	497.85	158	10495	6319
TCGA-E2-A1IO	2.2247	80.0891	356.322	24	406	2311
TCGA-A8-A08H	39.6481	222.742	736.83	72	671	3935
TCGA-A7-A4SB	2.8685	2.8685	457.808	6	25	2038
TCGA-BH-A208	4.1521	27.148	418.718	31	227	3412
TCGA-EW-A1PD	9.1081	327.465	1090.4	14	1319	7730
TCGA-A8-A095	8.9074	305.591	839.006	17	1393	5847
TCGA-AQ-A54O	29.3955	214.088	1373.82	74	221	5954
TCGA-BH-A18M	23.508	94.7665	718.095	59	409	4593
TCGA-D8-A1XB	1.9845	94.4947	408.779	7	305	2181
TCGA-A2-A0CY	6.992	169.19	1203.19	18	326	4822
TCGA-BH-A208	19.1742	71.9033	437.085	56	257	2323
TCGA-E2-A1BC	2.8536	4.2804	181.202	20	26	691
TCGA-BH-A18Q	23.2977	370.221	1028.91	50	1127	6146
TCGA-AR-A1AY	33.8863	1575.37	1073.94	52	6013	6970
TCGA-AR-A0TS	62.8684	2354.62	1338.9	84	9530	9612
TCGA-A8-A09V	4.116	142.708	406.929	16	805	4079
TCGA-B6-A0IE	10.4307	267.16	1214.67	29	770	8145
TCGA-D8-A3Z5	4.0789	31.9511	193.406	23	128	1467
TCGA-D8-A1XZ	8.6908	181.946	1344.27	49	990	11497
TCGA-AR-A1AR	84.5279	526.94	1512.11	359	3115	14382
TCGA-BH-A1FC	59.7278	1160.72	1255.17	124	5653	9838
TCGA-D8-A143	17.2009	677.343	2075.31	22	2259	12650
TCGA-E2-A15K	1.3473	29.6396	749.747	9	110	5163
TCGA-A2-A0SU	2.1524	81.7908	727.077	6	289	3848
TCGA-B6-A408	105.77	133.444	501.578	295	560	3676
TCGA-BH-A0C1	4.946	118.045	756.08	16	550	5459
TCGA-BH-A0BW	8.1909	197.443	564.309	18	771	3416
TCGA-C8-A12U	61.8512	1048.44	871.972	131	2754	4719
TCGA-LL-A740	6.1405	123.452	239.806	16	373	1363
TCGA-AC-A4ZE	9.6881	103.637	414.292	21	415	2977
TCGA-D8-A73W	98.6622	102.007	568.562	242	403	3248
TCGA-BH-A0HL	1.8013	140.498	865.206	12	658	7064
TCGA-AO-A0JG	6.7319	44.0636	539.168	37	278	4334
TCGA-E9-A1R7	5.2589	8.4951	320.793	16	70	1996
TCGA-A2-A25C	23.3789	203.132	671.372	106	1445	7209
TCGA-AR-A1AH	4.6953	55.6726	1199.31	14	253	8525
TCGA-AC-A3W5	24.9239	265.903	430.687	37	775	2653
TCGA-BH-A1FG	40.4224	136.198	982.52	127	554	6194
TCGA-V7-A7HQ	14.6692	37.0611	464.957	30	61	1989
TCGA-EW-A2FW	7.2795	201.131	678.08	10	771	4163
TCGA-A8-A0A6	20.2155	67.5622	440.484	49	256	2030
TCGA-C8-A12N	8.1387	67.6449	769.122	24	225	4519
TCGA-BH-A18R	1.9017	34.5483	267.195	23	233	2220
TCGA-AR-A2LH	76.7613	475.289	567.298	159	1089	2443
TCGA-AC-A2FB	56.8831	67.6003	755.329	146	386	5528
TCGA-A2-A3XY	184.29	817.723	446.773	799	3838	4070
TCGA-EW-A1IX	9.7635	5.9841	417.86	10	85	2842
TCGA-AO-A0JI	9.3449	165.967	616.433	8	667	3778
TCGA-E2-A576	20.165	190.651	717.232	54	331	3832
TCGA-A2-A0T4	36.6032	255.734	895.071	60	636	4197
TCGA-D8-A1X8	10.1854	154.691	873.08	32	722	6526
TCGA-C8-A8HR	75.9577	198.625	1320.96	166	646	7523
TCGA-AC-A23E	6.4873	101.431	675.634	22	505	5158
TCGA-WT-AB41	38.9117	96.735	712.145	32	141	2160
TCGA-BH-A42U	16.5773	73.8769	516.778	77	277	4039
TCGA-AC-A3EH	6.9316	272.612	423.29	24	1023	2856
TCGA-E2-A570	12.5575	147.421	1331.73	19	352	6718
TCGA-AO-A03M	63.7365	6.2889	444.207	65	168	3920
TCGA-BH-A1ES	2.5198	88.5529	1225.7	31	399	7973
TCGA-A8-A08L	65.1808	352.332	585.025	166	1465	4348
TCGA-AQ-A04L	6.3752	288.405	818.605	6	846	4604
TCGA-B6-A0IK	35.4566	358.763	899.422	28	817	3851
TCGA-A2-A0EQ	99.4819	754.819	588.601	243	2315	3351
TCGA-A2-A0CL	347.294	780.578	837.287	990	3078	5530
TCGA-D8-A27E	7.7748	32.827	598.949	54	278	4945
TCGA-AN-A0XW	40.07	258.315	929.002	116	906	5483
TCGA-EW-A1IY	9.5462	277.151	1201.53	20	1584	9918
TCGA-A7-A13G	15.4534	6.9134	191.541	63	43	1323
TCGA-AR-A1AJ	427.376	919.341	922.822	973	3327	5779
TCGA-MS-A51U	8.3464	97.5483	528.43	25	335	2585
TCGA-BH-A0B8	18.826	503.25	1305.88	34	1617	6754
TCGA-D8-A27R	35.3231	310.515	592.826	112	1565	5023
TCGA-Z7-A8R6	29.8565	477.842	817.747	33	1637	5581
TCGA-D8-A1JN	3.9588	26.613	245.611	7	109	1182
TCGA-AC-A2FB	21.9077	23.796	478.386	78	185	3800
TCGA-AC-A2FF	10.3396	121.56	517.26	71	794	4574
TCGA-LL-A5YP	27.1248	721.519	1057.41	53	1855	5602
TCGA-WT-AB44	8.145	13.032	627.978	11	29	1784
TCGA-E2-A15E	1.6498	73.249	722.166	8	223	3481
TCGA-D8-A1JH	7.6467	68.3107	417.001	36	511	4011
TCGA-A8-A0A7	56.9925	39.1991	589.321	127	271	3478
TCGA-B6-A0RI	7.7717	230.861	584.973	28	1224	4373
TCGA-E9-A2JT	42.4929	194.759	449.717	65	495	1631
TCGA-D8-A1XO	2.6905	85.9692	532.794	11	582	4488
TCGA-BH-A1F8	8.0321	78.6001	575.445	18	250	2399
TCGA-A8-A06N	9.7361	208.254	875.402	39	1442	9464
TCGA-E2-A156	3.8837	54.9821	391.96	4	99	1258
TCGA-D8-A141	7.1477	97.3451	581.008	37	456	4177
TCGA-A7-A13F	1.3875	13.8797	281.994	17	118	1659
TCGA-EW-A1OV	104.43	165.084	594.409	189	431	2681
TCGA-EW-A6SA	15.7306	460.408	1678.9	14	1793	12756
TCGA-E2-A1IK	25.0556	221.056	843.333	44	407	3478
TCGA-D8-A27I	22.7339	63.2469	507.141	86	383	4372
TCGA-E9-A1R6	5.1082	116.759	650.93	24	435	4223
TCGA-BH-A0W5	5.9012	86.4355	435.649	33	425	3146
TCGA-BH-A1F6	29.8945	34.2907	470.985	109	238	4351
TCGA-A8-A07J	13.341	85.5664	466.015	25	350	2412
TCGA-E2-A14Q	13.1895	300.783	697.975	23	1188	4790
TCGA-A8-A07F	9.8537	67.1759	638.324	34	410	5847
TCGA-E9-A1R5	1.3383	26.542	888.561	8	141	6329
TCGA-A7-A425	16.864	82.8848	377.108	62	359	2564
TCGA-A2-A0ST	99.2407	624.104	949.631	249	1829	5206
TCGA-BH-A0HP	52.4622	232.057	361.764	173	1007	2610
TCGA-GM-A3XN	18.0979	95.8126	485.096	52	343	3523
TCGA-A2-A3XX	58.9495	1266.73	1115.59	112	4612	7774
TCGA-A8-A0A9	23.4329	232.279	447.862	69	1063	3766
TCGA-B6-A0WT	7.7937	116.507	561.84	1	308	2226
TCGA-S3-AA11	8.8849	198.578	632.608	15	516	3598
TCGA-A2-A0EO	3.5868	27.2597	576.04	16	130	3824
TCGA-A7-A13E				0	79	4454
TCGA-A8-A07E	13.7536	212.034	569.054	53	1042	4731
TCGA-EW-A6S9	34.7992	124.283	698.662	86	554	4557
TCGA-GM-A2DO	39.3701	458.661	1086.61	36	383	2591
TCGA-D8-A1JE	14.0529	371.044	1424.35	28	2069	11465
TCGA-AR-A2LN	10.591	48.3716	240.3	25	198	1168
TCGA-D8-A1Y0	24.1525	187.685	738.16	96	1101	7289
TCGA-EW-A1P1	9.716	16.146	657.708	23	109	3217
TCGA-A2-A0EY	15.3677	214.416	256.495	37	794	1865
TCGA-C8-A1HI	10.352	133.54	1018.89	55	610	8903
TCGA-EW-A1PF	10.7953	187.477	380.712	40	808	2613
TCGA-GM-A3NW	10.4472	243.803	1042.87	24	748	6727
TCGA-AO-A0J3	6.2116	104.851	1671.91	20	509	15433
TCGA-A2-A0T6	5.1391	29.3229	376.663	37	197	3094
TCGA-BH-A0BC	15.9599	109.895	485.18	34	405	2678
TCGA-BH-A18P	0.4608	18.7372	231.229	17	132	1376
TCGA-AQ-A0Y5	1.7651	42.0086	1260.26	9	192	8257
TCGA-AR-A5QM	22.259	174.956	616.576	63	465	3355
TCGA-D8-A140	13.4262	94.5016	896.389	35	432	5629
TCGA-AR-A2LL	10.8303	44.7653	902.166	41	243	5948
TCGA-BH-A1EU	4.305	27.0603	447.11	9	117	1921
TCGA-A2-A0CR	29.4282	141.344	531.49	107	340	2844
TCGA-A1-A0SO	5.1367	5.9478	932.178	26	37	8037
TCGA-BH-A0B3	12.383	83.7956	366.853	49	441	2667
TCGA-A8-A07I	40.1279	220.924	256.201	112	862	1581
TCGA-E2-A1LA	11.0814	0.9346	1141.08	13	28	5819
TCGA-A2-A0D1	14.126	266.51	493.938	28	690	2592
TCGA-BH-A0B5	38.1921	368.746	503.669	126	1485	3877
TCGA-AC-A5EH	19.3814	272.165	905.155	60	914	4988
TCGA-AR-A252	42.3704	140.148	939.556	133	813	7460
TCGA-E9-A1RF	19.7632	3.9125	262.841	59	56	1706
TCGA-B6-A0WY	16.3252	237.836	645.006	60	985	4682
TCGA-BH-A0BM	7.8838	114.8	629.859	13	506	3655
TCGA-D8-A73U	221.707	76.6695	456.599	498	336	2408
TCGA-E2-A1B1	98.7057	124.592	541.092	405	1094	6334
TCGA-EW-A2FS	48.9655	742.655	989.989	63	1885	6414
TCGA-BH-A0B4	21.7836	144.797	659.914	23	318	2501
TCGA-AN-A04A	10.8543	175.42	1796.57	49	726	11861
TCGA-BH-A0DH	13.0143	107.473	403.023	11	427	2432
TCGA-BH-A0EI	3.8625	82.6574	957.513	13	489	6027
TCGA-AO-A128	241.248	1556.31	597.558	953	7690	5295
TCGA-D8-A1XJ	18.9931	555.328	1069.53	29	2566	7863
TCGA-EW-A1J2	4.5195	20.5888	421.317	25	193	4242
TCGA-A2-A0YF	3.2306	95.0691	933.316	4	509	8036
TCGA-A7-A0CG	3.5322	91.4443	308.085	21	396	1847
TCGA-BH-A0DV	2.8183	53.8793	451.26	17	356	3645
TCGA-BH-AB28	4.7828	86.0901	436.827	28	337	2624
TCGA-E2-A153	10.0111	52.8365	813.126	26	134	3368
TCGA-E2-A1LE	24.5581	44.882	340.426	84	167	1907
TCGA-B6-A0IQ	29.0946	57.2894	1613.4	129	251	13031
TCGA-D8-A3Z6	5.2425	77.654	459.371	34	430	3487
TCGA-A2-A1FW	11.9249	242.952	406.795	30	1199	3375
TCGA-A2-A3Y0	933.838	759.154	664.259	3251	2790	4696
TCGA-A2-A0EV	16.8421	361.404	693.333	64	1591	4783
TCGA-A2-A1FV	4.9943	154.178	1032.64	14	792	8612
TCGA-OL-A5RV	1.2516	59.242	453.911	8	219	2950
TCGA-C8-A27B	99.1856	3652.84	2169.93	103	20235	18929
TCGA-E2-A15D	2.1016	72.5044	642.032	21	365	4671
TCGA-E9-A6HE	19.3942	15.115	1219.71	50	75	7200
TCGA-E2-A15L	5.7357	267.97	501.475	15	1125	3714
TCGA-A8-A082	14	679.2	631.6	19	2709	4385
TCGA-D8-A1JA	20.6203	105.328	610.78	77	618	5403
TCGA-AC-A2FE	32.1807	73.9537	647.946	127	365	4964
TCGA-BH-A1EV	12.3062	147.674	506.768	73	1018	5085
TCGA-E2-A15O	6.4119	82.184	956.835	9	309	5448
TCGA-Z7-A8R5	24.49	61.5238	623.6	63	146	2392
TCGA-BH-A0BZ	48.3629	330.836	497.245	121	1340	3780
TCGA-E9-A22H	17.9033	132.131	779.172	84	783	7377
TCGA-AO-A0J6	84.2484	1271.47	1647.54	231	6105	14561
TCGA-D8-A1JP	12.0077	121.998	1398.17	29	324	6850
TCGA-BH-A0HA	86.3551	159.963	506.552	88	387	2543
TCGA-A2-A1G6	5.0033	43.6958	590.06	20	211	4261
TCGA-AN-A04D	14.8661	372.983	931.183	20	1573	7602
TCGA-A8-A09X	32.7435	192.859	885.025	66	704	5625
TCGA-A8-A0AD	18.4619	147.551	1280.17	17	564	7026
TCGA-BH-A0W7	43.1711	15.9955	501.684	80	115	2904
TCGA-AC-A8OR	4.9407	91.4032	781.126	14	239	3690
TCGA-AR-A24M	8.5897	134.995	429.741	22	913	3862
TCGA-BH-A0E2	18.0534	542.386	888.933	33	1699	5227
TCGA-AN-A049	23.5143	160.325	598.974	56	480	3370
TCGA-BH-A0AY	13.907	125.598	572.36	44	481	3437
TCGA-AR-A0TZ	5.0251	173.965	472.123	25	1093	5019
TCGA-BH-A18U	7.5472	91.9811	514.151	21	328	2805
TCGA-C8-A1HN	11.1972	300.92	1305.19	40	1387	11244
TCGA-AR-A0TW	19.0492	118.565	826.997	73	488	5642
TCGA-AC-A2FM	17.9445	53.4258	486.542	88	204	2861
TCGA-GM-A2DB	38.0313	279.642	2010.44	51	260	6103
TCGA-BH-A1EU	11.8055	63.7597	788.067	48	625	9821
TCGA-AC-A3YJ	2.8808	86.4242	1112.47	9	257	5389
TCGA-LL-A6FR	8.0959	4.9821	1072.4	31	17	3960
TCGA-BH-A1F0	5.202	30.5998	449.51	26	226	3492
TCGA-EW-A1OW	25.4349	260.588	1123.94	67	708	5531
TCGA-EW-A1P0	9.3834	183.199	859.249	22	585	4502
TCGA-A2-A0D2	56.6845	1009.29	1410.46	139	3357	8930
TCGA-AC-A3TM	9.6293	176.509	604.269	19	334	3271
TCGA-LQ-A4E4	7.9646	262.342	437.379	16	699	2370
TCGA-AR-A5QP	2.8067	70.1684	506.014	20	255	2980
TCGA-A2-A4RX	25.2048	447.385	994.959	56	938	3911
TCGA-AC-A6IX	10.2087	96.983	340.17	38	452	2246
TCGA-A8-A06T	13.084	12.0159	1083.03	31	117	9824
TCGA-AN-A03Y	30.7253	157.199	1080.39	87	610	7571
TCGA-AN-A0AR	35.6289	733.644	1119.11	33	2383	7319
TCGA-A2-A3XW	64.1389	281.006	416.726	194	926	2733
TCGA-E2-A10E	45.0987	194.175	759.161	150	923	5874
TCGA-PE-A5DE	61.2925	199.423	663.114	164	574	3465
TCGA-BH-A5IZ	21.2573	491.65	967.945	36	1505	5352
TCGA-AC-A3QP	7.2602	48.5288	733.282	35	201	4530
TCGA-BH-A0E9	10.2628	93.7804	498.629	27	476	3478
TCGA-A8-A09R	18.4239	236.344	941.346	61	1237	7796
TCGA-B6-A0IA	21.4061	752.54	1786.59	19	1683	10243
TCGA-BH-A0BQ	8.8664	72.7981	478.788	21	225	2400
TCGA-A7-A4SA	31.4439	398.841	722.107	59	940	3090
TCGA-A7-A13D				51	438	6642
TCGA-E9-A1NC	75.2362	1972.74	982.103	84	4645	4622
TCGA-BH-A0RX	248.783	440.741	1502.33	353	1007	7396
TCGA-OL-A6VR	4.6273	94.8555	660.481	21	475	5009
TCGA-E2-A10B	22.1906	208.819	794.879	84	1083	6635
TCGA-B6-A1KN	34.1008	205.771	987.176	144	932	8437
TCGA-3C-AALK	16.9632	256.103	434.837	32	783	2531
TCGA-A2-A0YH	687.184	257.206	1132.77	1718	1111	7499
TCGA-JL-A3YW	62.3199	273.055	780.259	228	953	5128
TCGA-OL-A97C	5.5841	140.939	688.049	6	263	2454
TCGA-OL-A5D6	9.226	180.42	212.711	19	425	1013
TCGA-BH-A0B2				421	406	3119
TCGA-AO-A0JM	3.268	5.9913	430.283	7	44	2104
TCGA-BH-A0GY	62.6691	345.807	878.269	161	1020	4667
TCGA-E2-A1B5	17.0551	189.091	948.357	34	564	5068
TCGA-C8-A131	4.0712	67.6323	744.947	13	156	3526
TCGA-AC-A2FF	11.9163	155.233	428.019	44	758	3287
TCGA-E2-A1BC	2.3866	36.5951	334.129	4	101	990
TCGA-AO-A0JA	7.9576	8.6355	457.546	23	91	3149
TCGA-AR-A0TV	59.8417	663.508	1137.69	163	2378	7577
TCGA-BH-A6R9	14.2508	70.8469	816.775	52	272	4746
TCGA-D8-A1JK	38.0655	769.558	778.559	55	2111	3824
TCGA-A8-A09N	11.7827	188.959	933.013	32	559	5163
TCGA-BH-A1FM	9.4572	323.302	2778.07	5	1329	17639
TCGA-E9-A22A	124.484	289.086	788.791	448	1214	6224
TCGA-E2-A14R	108.027	408.309	1278	259	922	6461
TCGA-AN-A0XR	21.0831	260.025	745.763	36	748	4357
TCGA-BH-A0W4	6.2126	185.609	499.568	20	832	3798
TCGA-EW-A1J1	11.2287	56.4645	504.331	52	300	4126
TCGA-BH-A0B3	32.2488	662.252	1162.88	72	2205	7034
TCGA-E2-A14O	64.5772	15.984	1719.44	128	48	9731
TCGA-C8-A3M8	7.504	131.163	459.733	19	659	4154
TCGA-A1-A0SB	0.5721	42.2255	474.828	20	171	2703
TCGA-AC-A2QI	26.0524	108.658	376.807	83	476	2788
TCGA-A7-A5ZV	9.5057	172.37	1411.91	23	246	5307
TCGA-A7-A26F				127	594	4293
TCGA-BH-A1FD	103.538	220.418	1512.47	332	1106	12168
TCGA-A8-A06O	18.3564	301.521	919.181	51	1372	6792
TCGA-BH-A1EO	18.4255	27.5185	470.208	118	231	4516
TCGA-EW-A3U0	33.5159	233.804	504.758	97	825	3185
TCGA-C8-A1HG	23.915	200.425	1670.09	22	318	5159
TCGA-A2-A0SW	22.8138	648.438	826.561	50	1904	4393
TCGA-A8-A09G	42.8528	424.242	259.259	164	1892	2066
TCGA-A2-A0CX	27.0407	451.619	546.867	63	1399	3188
TCGA-C8-A12Y	59.652	109.914	1086.72	177	274	9021
TCGA-A7-A0DB				13	38	2975
TCGA-AR-A1AU	4.1407	79.8035	604.549	25	336	3984
TCGA-B6-A3ZX	2.3163	49.4861	577.085	17	372	4404
TCGA-BH-A0H0	24.1943	1100.21	763.776	46	5697	6751
TCGA-JL-A3YX	2.8647	2.7098	1079.59	9	39	8202
TCGA-E2-A2P5	11.1359	155.16	1324.42	35	472	8157
TCGA-A2-A4RY	2.9528	44.7835	305.61	20	181	1756
TCGA-OL-A5RY	11.213	433.231	645.77	26	990	2773
TCGA-E2-A15G	0.8197	39.3443	531.148	8	183	3117
TCGA-E2-A106	4.3463	67.0047	761.681	6	309	4861
TCGA-E2-A1L9	13.4735	139.315	1100.78	76	758	9690
TCGA-D8-A146	3.204	55.1798	386.615	14	245	2682
TCGA-OL-A66L	28.4934	73.608	574.142	79	146	2797
TCGA-AR-A0U3	13.1204	444.952	1111.24	13	1158	4699
TCGA-AO-A126	14.3991	223.217	717.979	44	573	4370
TCGA-A8-A08F	82.0317	395.707	688.131	139	1547	4419
TCGA-E2-A159	140.691	2.5359	951.156	94	133	6145
TCGA-BH-A1EW	148.095	264.917	819.195	384	1094	5392
TCGA-AN-A0FD	17.4036	169.802	917.215	49	438	4584
TCGA-D8-A1XM	15.8228	139.24	340.717	71	890	3200
TCGA-D8-A1XQ	68.9231	1681.35	824.615	168	8495	6502
TCGA-AN-A0FX	1.3971	68.7783	791.707	14	324	6028
TCGA-E9-A1RF	66.5579	464.54	765.245	178	1612	5392
TCGA-B6-A0RG	17.785	336.898	1015.27	30	922	5186
TCGA-BH-A0DP	5.7671	52.2432	333.814	15	338	2536
TCGA-D8-A1XT	120.907	320.656	376.745	485	1699	3530
TCGA-A2-A0ET	11.3759	129.469	692.308	46	733	6317
TCGA-BH-A42T	24.7566	249.644	653.653	39	1074	5343
TCGA-BH-A1FN	123.017	247.006	888.346	272	720	4484
TCGA-E2-A15E	2.2637	36.9077	876.46	5	191	5682
TCGA-A2-A3XS	33.8148	591.924	604.071	91	2148	4391
TCGA-OL-A5D8	9.0984	72.3739	497.105	32	286	2926
TCGA-BH-A0DL	3.7807	30.8759	477.946	23	302	3767
TCGA-A1-A0SF	26.561	272.036	550.927	62	764	3035
TCGA-D8-A1XY	26.8771	8.8136	699.934	96	52	5068
TCGA-A2-A0T7	5.3846	243.334	502.636	25	1191	3998
TCGA-E9-A1NA	148.423	126.778	732.839	450	606	5383
TCGA-A8-A07S	22.7596	203.498	862.522	71	826	6103
TCGA-BH-A0HQ	4.0489	108.869	373.845	8	347	2105
TCGA-E2-A1LG	69.7174	95.8231	1099.51	241	456	8674
TCGA-A7-A0DA	4.0161	1.3387	509.036	23	20	3720
TCGA-B6-A0WS	19.5272	372.73	707.777	48	1473	4855
TCGA-BH-A1FH	93.047	158.998	503.067	209	406	2437
TCGA-D8-A1XD	1.8279	63.7674	448.234	3	231	2549
TCGA-B6-A0IO	15.2019	219.686	996.463	32	754	7128
TCGA-BH-A0DQ	14.0866	193.923	1120.96	23	566	6679
TCGA-E2-A15C	6.4	52.4	470	20	214	2899
TCGA-BH-A1FB	5.7969	70.8101	620.781	32	440	5341
TCGA-E9-A1NF	25.2294	22.4771	242.661	56	131	1320
TCGA-B6-A0WW	2.8507	2.2601	1064.74	9	17	4877
TCGA-AO-A03P	13.3567	123.883	1024.46	47	507	7176
TCGA-A8-A08Z	8.4856	87.4674	588.773	31	435	4507
TCGA-BH-A0E7	1.7638	82.5416	278.812	10	487	2296
TCGA-E9-A54Y	33.4064	502.731	1052.73	22	545	4098
TCGA-A2-A0EU	27.8132	211.381	1185.24	76	667	7023
TCGA-AO-A1KQ	89.767	222.954	1135.26	206	482	5255
TCGA-A8-A08C	1.6932	56.8913	482.899	10	259	3524
TCGA-D8-A1XA	12.9817	43.8134	455.984	35	193	2712
TCGA-E2-A1LH	8.5098	43.7183	375.659	22	190	1912
TCGA-BH-A0HX	23.258	311.124	661.138	62	1094	4115
TCGA-D8-A1X5	11.4585	78.4291	623.541	23	336	3335
TCGA-AO-A03U	4.5774	69.2707	522.124	11	374	3982
TCGA-A2-A0CP	2.0107	36.193	790.885	6	61	2795
TCGA-D8-A1XR	3.3777	112.129	653.541	9	677	6164
TCGA-A2-A25D	331.302	174.41	918.507	930	634	5724
TCGA-AO-A1KP	3.9788	196.29	1804.74	7	659	12826
TCGA-AC-A2QH				11	91	2978
TCGA-A2-A04R	9.3634	203.984	820.429	19	738	5339
TCGA-AC-A5XS	59.2993	11.7762	577.431	88	141	2855
TCGA-BH-A0DP	7.7968	133.652	727.818	18	521	4048
TCGA-A7-A13G				17	338	3122
TCGA-E9-A1RG	13.7015	194.709	2047.6	19	453	10248
TCGA-BH-A18F	19.1958	347.615	536.681	30	1184	3225
TCGA-BH-A0EB	7.244	127.099	526.177	30	517	3694
TCGA-A2-A3XV	6.2237	139.583	235.699	16	227	1343
TCGA-PL-A8LY	7.11	99.6223	675.424	10	255	2862
TCGA-LL-A9Q3	42.9681	179.961	457.99	82	366	2014
TCGA-S3-AA10	124.203	464.909	766.057	288	1600	4299
TCGA-EW-A1J5	284.211	262.895	560.263	1014	1628	5507
TCGA-E2-A14N	119.276	926.905	2096.04	182	2314	10642
TCGA-AO-A0JL	14.9408	345.129	1336.36	8	420	5183
TCGA-D8-A1XK	72.5002	197.678	1957.78	296	1122	16801
TCGA-A8-A096	15.047	156.113	517.868	63	1164	5964
TCGA-BH-A0HW	4.4515	141.558	578.994	19	725	4713
TCGA-A7-A26J				48	83	3528
TCGA-A1-A0SI	49.5939	448.64	586.227	142	2179	4518
TCGA-E2-A10F	35.2375	85.7324	588.502	105	404	3825
TCGA-C8-A26Z	5.0913	119.197	689.727	16	557	5528
TCGA-BH-A18S	37.0019	70.6831	467.742	95	180	2481
TCGA-B6-A0I9	6.1695	307.406	696.622	18	1236	5330
TCGA-AN-A0FV	6.771	165.288	650.216	18	590	4194
TCGA-B6-A0I8	4.3788	77.5667	512.628	19	388	3911
TCGA-AN-A0XV	4.5328	198.396	938.633	21	734	6223
TCGA-C8-A26V	8.5879	137.959	693.984	22	1061	7158
TCGA-AR-A1AL	2.0844	59.5228	592.451	14	322	4773
TCGA-B6-A0RN	0.4112	30.8427	635.772	6	112	3711
TCGA-E2-A1IL	2.2928	45.3972	297.146	10	175	1650
TCGA-E9-A1RB	7.2841	156.087	1933.14	37	800	17539
TCGA-B6-A0X5	20.2758	645.768	879.645	10	1960	4632
TCGA-A8-A0AB	5.1528	163.429	676.648	15	967	6661
TCGA-AQ-A54N	2.7343	0	998.713	18	25	3440
TCGA-E2-A15P	3.2847	65.1466	674.459	23	391	5916
TCGA-BH-A0HN	7.2736	89.6427	1229.07	10	170	5855
TCGA-C8-A275	115.622	542.513	673.433	292	2635	5320
TCGA-A2-A0CT	16.4674	378.181	570.652	21	1200	3162
TCGA-A2-A3XZ	15.8511	107.857	383.529	76	457	2878
TCGA-OL-A66I	108.503	1468.54	838.393	293	4160	4622
TCGA-EW-A2FR	6.7936	92.1866	512.298	28	420	3967
TCGA-E2-A1II	377.476	370.699	1435.87	773	1021	6462
TCGA-3C-AAAU	5.8592	139.931	719.303	14	644	5090
TCGA-AC-A62Y	34.6106	95.1792	1049.03	104	308	5926
TCGA-E2-A158	20.6379	8.1301	246.404	57	34	1006
TCGA-A8-A099	5.5896	140.272	523.556	14	1098	4553
TCGA-C8-A274	6.45	117.461	853.824	16	732	7294
TCGA-A2-A04N	3.5658	107.766	664.422	7	401	3963
TCGA-PE-A5DC	14.5037	461.942	1204.42	34	1278	6606
TCGA-EW-A1P5	121.823	121.823	864.567	316	513	5287
TCGA-GM-A2DC	2.1885	20.2435	1320.75	11	65	5636
TCGA-E2-A14Y	87.8772	280.572	917.417	180	680	3938
TCGA-BH-A0C3	3.2349	52.1634	380.51	7	241	2499
TCGA-E9-A1ND	23.2282	116.141	438.917	40	280	2126
TCGA-E9-A1R0	10.4999	137.907	529.688	20	800	4332
TCGA-E9-A1NI	25.0261	275.287	923.358	40	627	4136
TCGA-E2-A15S	4.4975	207.724	644.428	21	1061	5676
TCGA-A7-A26E	4.5129	63.9766	404.831	10	84	1257
TCGA-BH-A0EE	124.238	925.804	1677.99	232	2975	11440
TCGA-E2-A155	11.346	562.02	810.105	12	2659	6771
TCGA-BH-A18H	91.6149	203.934	803.313	219	477	3780
TCGA-B6-A0RU	6.5181	317.436	1239.4	6	1247	7988
TCGA-AN-A0FY	6.8036	42.7269	692.883	49	247	6499
TCGA-A8-A097	16.5733	280.66	530.346	46	1466	4768
TCGA-A2-A4S0	1.0434	14.6081	419.982	6	83	1980
TCGA-E9-A228	19.0276	669.584	873.298	17	3301	7235
TCGA-A8-A08T	4.5025	90.0067	594.343	15	407	4565
TCGA-BH-A1F2	13.6005	43.1165	236.418	68	297	2233
TCGA-A7-A26J	26.1769	126.944	493.983	35	159	1544
TCGA-EW-A1J6	216.696	97.6722	2678.04	597	237	13799
TCGA-OL-A66K	1.2434	44.3477	807.378	12	188	4821
TCGA-AQ-A04H	13.9348	644.014	821.334	25	3027	6794
TCGA-E2-A56Z	12.1731	296.213	1479.71	44	765	8060
TCGA-A8-A083	3.3766	29.8701	236.883	28	408	2358
TCGA-AC-A3W7	25.475	196.281	245.43	64	702	2127
TCGA-BH-A0BQ	4.4045	75.0629	512.311	5	403	3120
TCGA-BH-A1FR	11.622	58.6155	484.083	29	194	2479
TCGA-BH-A0DT	4.6436	80.1016	592.829	20	306	3599
TCGA-AO-A0J4	136.481	3883.66	1059.97	214	19956	9805
TCGA-E9-A249	3.6922	42.4606	1200.24	20	235	10630
TCGA-AO-A0JJ	5.8516	184.642	797.263	16	847	5187
TCGA-AR-A24S	59.5033	77.0904	911.015	223	460	7567
TCGA-D8-A1JJ	14.1187	224.134	1039.19	28	1099	8124
TCGA-OL-A5DA	9.967	83.4735	410.723	27	247	2467
TCGA-4H-AAAK	11.8255	107.749	511.915	15	326	2925
TCGA-D8-A1JI	5.7869	137.343	1602.59	18	556	9723
TCGA-A2-A04W	12.9677	271.241	654.87	26	548	2795
TCGA-BH-A1FU	2.6219	40.3776	326.691	12	151	1736
TCGA-D8-A1XF	21.3156	550.712	910.632	46	2202	6116
TCGA-BH-A0DK	43.2043	755.626	560.306	60	2105	3037
TCGA-A1-A0SJ	10.0192	677.681	684.774	13	2384	4281
TCGA-BH-A204	2.7079	17.0213	267.311	10	118	1836
TCGA-E2-A1L7	1.6287	32.1661	478.827	15	240	3036
TCGA-E2-A15I	6.0052	26.8468	392.457	27	177	2987
TCGA-BH-A28Q	3.4137	49.6094	445.394	9	354	4217
TCGA-B6-A40B	10.5584	156.776	677.018	66	594	5156
TCGA-E2-A152	56.5944	1262.49	735.332	124	4728	4258
TCGA-E9-A2JS	12.0648	139.952	1030.68	43	594	7321
TCGA-BH-A18L	13.2948	233.526	947.399	48	1071	7589
TCGA-LD-A9QF	37.6897	157.122	546.745	75	430	2544
TCGA-AR-A0U0	382.779	510.372	518.2	879	1909	3068
TCGA-AR-A24Z	103.468	213.803	1334.33	407	1392	13436
TCGA-E2-A1L6	3.1165	212.232	664.433	10	866	5317
TCGA-AR-A1AS	2.9356	111.877	941.918	1	319	4748
TCGA-AO-A03N	27.0406	216.825	958.438	72	261	4304
TCGA-A7-A3IZ	10.3553	248.19	528.934	14	962	3911
TCGA-AQ-A7U7	89.013	115.561	460.291	249	619	3094
TCGA-AR-A24P	7.6551	92.1568	670.331	24	497	5571
TCGA-D8-A147	79.1609	1092.82	777.186	201	4583	5732
TCGA-GM-A2DM	0.7742	19.3554	638.728	11	98	3762
TCGA-LL-A442	17.6623	75.8442	699.221	89	453	6415
TCGA-E2-A1L8	4.9746	97.0247	1583.87	18	366	11313
TCGA-LL-A8F5	52.4659	472.718	1862.54	128	948	8421
TCGA-E2-A1LS	13.1041	3.9431	170.472	36	61	1152
TCGA-A8-A07U	289.146	794.652	1247.77	776	2759	7339
TCGA-BH-A0BZ	12.2755	6.4988	269.338	37	78	1910
TCGA-E9-A243	65.3442	84.7141	1502.22	352	799	15111
TCGA-E2-A15A	28.1532	151.964	1062.15	111	665	7767
TCGA-A7-A0D9	13.5858	84.8086	421.161	36	368	2699
TCGA-B6-A0RM	7.4654	176.995	615.679	11	667	4112
TCGA-A2-A0T3	6.488	294.786	1048.83	4	1276	7896
TCGA-AC-A7VC	7.7923	191.386	925.336	8	357	3474
TCGA-E2-A3DX	12.8338	59.0353	416.776	39	361	3348
TCGA-AR-A24T	9.2954	136.932	688.622	24	688	5101
TCGA-E2-A15R	8.5123	229.945	942.273	27	1576	9656
TCGA-BH-A0B7	16.4403	243.388	318.799	41	957	2083
TCGA-EW-A1IZ	56.4404	403.207	516.943	134	1121	2866
TCGA-D8-A1XU	5.7323	84.8381	1001.15	20	511	8486
TCGA-E9-A1ND	438.778	429.783	1549.72	922	1052	7308
TCGA-A2-A04T	253.151	1224.72	1394.07	765	4485	9419
TCGA-A8-A08I	130.369	158.605	1281.19	692	1324	14663
TCGA-A7-A0CD	7.6643	188.671	920.593	38	1123	7387
TCGA-A2-A0EP	65.4486	178.738	569.104	255	769	4013
TCGA-BH-A0BF	105.172	127.901	678.417	257	511	4312
TCGA-BH-A204	4.6442	266.154	2075.36	16	1792	22057
TCGA-AR-A1AV	1.5991	51.609	785.976	5	273	6369
TCGA-BH-A0DG	2.9735	61.1217	377.302	24	394	2962
TCGA-S3-AA0Z	54.1281	582.049	585.132	120	2355	4564
TCGA-AO-A12D	42.2924	354.68	426.769	84	932	2145
TCGA-AC-A62V	44.9797	887.314	1177.33	27	1868	6379
TCGA-A2-A04Y	71.4721	166.4	455.336	237	623	3349
TCGA-BH-A0BT	2.81	75.469	547.151	12	363	3426
TCGA-B6-A0IN	5.814	199.774	833.196	11	430	4130
TCGA-BH-A1EN	13.2743	17.1091	371.976	39	161	3023
TCGA-D8-A27H	64.5108	2036.32	745.699	69	8070	5306
TCGA-A7-A3J1	32.4228	76.2584	403.339	116	536	3957
TCGA-BH-A0DD	4.3365	12.5759	177.363	20	78	1071
TCGA-A2-A0SY	9.0592	151.568	544.251	30	617	3608
TCGA-AO-A129	64.3784	1373.85	1052.9	129	3778	6535
TCGA-E2-A1B4	4.6183	68.3445	343.93	8	222	3056
TCGA-5T-A9QA	43.2897	797.191	541.318	31	1705	2464
TCGA-BH-A0BM	85.6752	57	598.089	135	115	2252
TCGA-AC-A2BM	40.3657	180.093	1273.42	167	824	9280
TCGA-D8-A73X	20.0563	45.0387	527.094	84	213	3582
TCGA-LL-A7SZ	21.6028	391.638	678.049	32	489	2262
TCGA-BH-A6R8	260.457	91.4187	907.288	745	420	6209
TCGA-A2-A0CU	7.2547	157.694	513.937	23	591	3298
TCGA-BH-A0B8	6.203	11.4517	188.477	12	71	1043
TCGA-A7-A3J0	12.3935	145.365	819.003	35	982	7316
TCGA-BH-A0AY	7.3913	56.5217	435.217	25	330	2578
TCGA-BH-A1FE	3.4928	86.6224	525.672	31	430	4128
TCGA-A7-A4SE	38.7137	847.008	546.684	80	1799	2385
TCGA-C8-A133	4.9071	61.2266	796.25	14	200	4097
TCGA-D8-A1Y3	182.381	25.2718	1321.34	519	116	9350
TCGA-A8-A08B	74.2049	295.053	1212.9	149	587	3774
TCGA-D8-A27T	76.279	194.346	699.777	268	807	5067
TCGA-D8-A1JU	9.0597	35.3015	400.812	36	269	3024
TCGA-E9-A1R7	2.4806	175.915	777.973	9	749	5376
TCGA-AO-A0JE	181.744	458.012	498.174	482	1883	3082
TCGA-B6-A0RL	12.5969	251.095	1448.92	40	1035	11470
TCGA-E9-A1N8	7.985	84.077	501.644	15	300	2618
TCGA-AO-A0J8	76.1571	125.509	625.039	301	626	5815
TCGA-B6-A1KF	12.9845	670.809	1028.06	1	1734	5029
TCGA-BH-A0H7	4.6481	180.967	477.572	8	604	2989
TCGA-A7-A4SD	58.3632	17.2587	1240.3	136	129	5874
TCGA-BH-A0DH	17.3128	239.368	1152.05	29	848	7117
TCGA-D8-A1X7	3.1473	83.1363	859.549	13	478	7437
TCGA-A8-A06Q	2.1328	62.0722	907.964	15	358	8130
TCGA-BH-A0W3	10.6017	163.75	506.807	11	553	2672
TCGA-AC-A3QQ				15	137	2005
TCGA-A1-A0SH	2.1741	97.504	911.91	10	378	5839
TCGA-A2-A25F	113.003	568.172	868.916	353	3613	7924
TCGA-C8-A1HJ	21.4951	148.323	2673.32	59	577	18723
TCGA-E9-A1N4	9.0103	194.29	1400.89	30	1343	13093
TCGA-E9-A1NE	40.849	160.993	563.877	152	1151	5347
TCGA-EW-A1J3	15.3619	121.433	962.248	46	469	7090
TCGA-OK-A5Q2	27.3868	393.305	563.332	77	1335	3754
TCGA-A8-A06P	5.2875	69.729	477.198	13	303	3442
TCGA-BH-A0C3	20.7276	96.0237	392.978	48	338	2238
TCGA-C8-A8HQ	9.0448	7.1621	532.414	11	130	3758
TCGA-A7-A26J	26.1769	126.944	493.983	105	806	4268
TCGA-D8-A1XV	1.6435	80.7883	1042.25	1	259	4782
TCGA-E2-A15A	17.3424	166.121	1539.82	71	855	11905
TCGA-BH-A0H3	2.5976	72.9106	587.609	11	356	4453
TCGA-AN-A0XU	30.7202	788.715	1596.83	49	3295	10774
TCGA-BH-A2L8	20.8188	138.194	459.808	53	574	2942
TCGA-BH-A1FJ	16.2574	445.669	873.407	34	2348	7436
TCGA-BH-A8FZ	142.812	128.111	581.329	350	463	3593
TCGA-A1-A0SD	15.2179	46.6463	606.732	43	275	4342
TCGA-BH-A0WA	63.2198	1183.32	1041.63	117	4884	7178
TCGA-A7-A4SF	9.4781	342.327	728.699	31	822	3098
TCGA-LL-A6FQ	21.1964	174.753	671.22	71	324	3260
TCGA-BH-A201	25.7768	220.944	783.122	107	1005	6187
TCGA-AR-A1AN	3.1164	76.8704	612.539	21	360	4086
TCGA-BH-A0DO	4.4805	76.8793	488.923	22	338	3137
TCGA-A8-A06Z	4.8129	96.2574	845.798	36	582	7938
TCGA-BH-A209	33.1408	42.5661	554.272	117	305	4445
TCGA-AN-A0FT	13.2769	286.885	1027.94	31	548	5906
TCGA-BH-A1FU	14.7293	375.483	367.259	19	1317	1984
TCGA-D8-A1Y1	10.6751	156.123	882.026	33	751	7765
TCGA-E2-A1AZ	69.0173	104.276	1347.34	102	250	4451
TCGA-PL-A8LX	1.7803	49.8498	1011.68	5	155	5372
TCGA-E2-A15H	0	2.4145	799.598	7	26	4757
TCGA-AR-A2LK	4.8579	160.613	1100	30	818	8994
TCGA-BH-A18V	9.2968	37.6764	420.312	30	98	2177
TCGA-E9-A227	7.8419	144.291	1111.67	37	685	8165
TCGA-BH-A1FJ	7.7269	51.0188	689.601	32	382	6393
TCGA-AR-A5QN	15.1469	132.081	563.163	71	545	4491
TCGA-BH-A1FB	10.1745	41.1824	410.37	27	146	2248
TCGA-AQ-A04J	12.6944	369.089	852.11	66	1642	6779
TCGA-D8-A145	2.155	86.2228	381.76	8	340	2378
TCGA-AC-A3W6	48.9745	262.453	370.866	132	722	2187
TCGA-A8-A09A	4.9841	104.214	777.979	18	324	4107
TCGA-3C-AALI	36.3078	269.837	357.259	43	704	1598
TCGA-BH-A18K	26.2063	156.529	1171.85	94	604	7496
TCGA-B6-A0RV	8.5806	135.371	684.677	19	496	4105
TCGA-AN-A0AK	28.1402	267.41	333.753	35	807	1828
TCGA-A8-A09K	15.6069	287.251	997.996	27	1138	6515
TCGA-LL-A50Y	1.9617	180.525	210.366	2	346	983
TCGA-E2-A1IN	7.1608	78.9428	727.248	25	452	6163
TCGA-AR-A2LJ	14.0023	156.996	471.412	56	437	2602
TCGA-BH-A1FN	9.8042	89.6794	605.553	43	554	5101
TCGA-AC-A2FG	1.9176	45.504	454.522	14	336	4137
TCGA-BH-A0H9	9.5866	5.9916	235.47	20	37	858
TCGA-AN-A0AS	6.7583	159.045	665.916	49	469	3707
TCGA-BH-A0DG	19.1776	345.614	385.637	49	1059	2265
TCGA-BH-A0BJ	4.1503	69.7876	406.863	19	338	2485
TCGA-BH-A1EX	3.4421	41.1781	586.673	15	321	5887
TCGA-AC-A2FO	5.6982	55.2017	508.146	13	222	3150
TCGA-OL-A5RX	4.7707	109.527	502.329	17	400	2979
TCGA-A8-A07R	74.7299	874.85	1302.22	239	4009	10015
TCGA-PL-A8LZ	544.465	350.592	1024.45	1712	1047	5623
TCGA-BH-A0HB	53.0464	409.89	1190.82	110	1080	5864
TCGA-E9-A1RH	7.1189	25.9631	277.219	28	117	1574
TCGA-E2-A1IH	18.7023	76.1217	1385.94	75	403	10114
TCGA-AC-A3OD				12	196	1207
TCGA-BH-A0HI	4.5714	135.736	540.132	27	496	3466
TCGA-AR-A1AT	41.4723	288.751	569.725	60	798	2520
TCGA-BH-A0B1	15.2757	142.697	1057	49	574	6680
TCGA-A8-A084	70.3858	378.227	480.712	178	1334	3140
TCGA-A7-A0DB	7.4452	98.3121	495.45	21	371	3148
TCGA-BH-A0C7	13.2465	294.406	1013.87	24	1666	9086
TCGA-A2-A4RW	16.9492	175.545	481.235	55	438	2121
TCGA-BH-A1FR	7.3421	158.101	1014.68	15	498	4987
TCGA-BH-A18K	4.1978	30.7836	244.869	19	169	1439
TCGA-EW-A6SD	20.9155	15.9548	198.596	35	128	1157
TCGA-AO-A12A	6.8236	72.3303	635.619	27	322	4551
TCGA-A8-A09B	6.0918	85.1634	585.148	14	386	4251
TCGA-BH-A18I	15.7607	203.553	559.37	52	1038	5079
TCGA-B6-A402	54.6659	1474.66	1107.99	67	4309	6919
TCGA-BH-A0H7	10.8339	294.485	648.063	19	1234	4554
TCGA-A1-A0SE	6.9107	247.47	480.79	14	1056	3471
TCGA-C8-A12K	358.421	5309.69	1284.39	685	21957	9958
TCGA-AR-A0TY	15.5821	499.413	1219.93	9	2159	8777
TCGA-PL-A8LV	77.7138	1148.62	1170.1	80	2721	6185
TCGA-S3-AA17	406.375	268.026	595.034	894	890	3525
TCGA-D8-A1JD	18.6529	146.245	414.671	58	888	4014
TCGA-BH-A0AW	54.3294	550.085	806.452	116	1120	3399
TCGA-A2-A3XT	212.446	5055.3	1325.74	221	22568	10967
TCGA-A8-A079	17.1758	750.635	893.859	15	3005	6615
TCGA-B6-A409	80.4928	1591.05	587.599	142	4785	4153
TCGA-E2-A1LB	2.0483	50.3892	426.874	20	179	2584
TCGA-E2-A15T	3.4507	150.576	603.247	17	709	4659
TCGA-GM-A2DN	13.4979	212.109	827.999	38	760	4809
TCGA-EW-A1PE	242.549	136.375	379.878	728	782	2902
TCGA-BH-A0DQ	5.7736	46.4496	392.544	20	309	3370
TCGA-C8-A3M7	6.3156	101.952	423.885	26	457	3269
TCGA-AR-A24W	5.1414	10.2828	802.057	26	99	7171
TCGA-AO-A1KO	1.3382	34.7942	441.954	11	206	3291
TCGA-A8-A075	10.9824	226.379	1382.22	26	850	9282
TCGA-XX-A89A	9.1261	86.2919	449.693	22	282	2385
TCGA-A2-A25E	10.3082	185.289	925.472	24	910	7048
TCGA-D8-A27F	29.6854	871.111	1674.07	48	4703	15115
TCGA-D8-A1JF	5.2178	140.59	671.063	12	715	5323
TCGA-D8-A27P	5.7526	132.939	475.177	18	533	2899
TCGA-BH-A203	5.9791	57.1749	388.64	23	283	2728
TCGA-GM-A5PV	12.287	106.619	826.793	36	373	4749
TCGA-BH-A0AZ	5.7914	8.2298	289.568	32	153	2673
TCGA-B6-A2IU	46.0101	252.336	539.18	67	446	1761
TCGA-GI-A2C9	27.5004	395.275	1044.58	66	1700	7244
TCGA-D8-A1J8	53.41	382.087	1288.96	247	2203	10876
TCGA-D8-A27K	4.2331	89.5474	490.068	17	526	3805
TCGA-C8-A26Y	9.4845	84.1365	1448.06	39	416	11285
TCGA-C8-A12V	100.255	37.6196	878.751	238	324	4999
TCGA-BH-A0BV	3.9746	48.3063	347.316	27	319	3055
TCGA-AO-A03T	29.0063	926.386	1002.19	56	1416	4643
TCGA-D8-A13Y	4.9574	316.288	1333.17	16	1118	9426
TCGA-AN-A0FN	8.4288	146.661	580.237	61	624	4095
TCGA-BH-A0B0	166.873	205.287	609.252	389	561	3478
TCGA-D8-A1XG	0.936	1.7714	927.874	9	48	5779
TCGA-BH-A0BP	16.0481	194.584	704.112	29	474	3422
TCGA-LD-A74U	15.1583	99.6527	437.589	43	405	2673
TCGA-B6-A0RS	100.379	350.694	584.28	352	1319	4247
TCGA-B6-A1KC	11.5313	201.235	1445.2	23	895	10737
TCGA-E9-A22B	92.3052	403.077	1002.58	326	1691	7264
TCGA-AR-A24U	68.5913	911.237	337.312	154	4014	2467
TCGA-E2-A15M	11.4956	27.5894	325.095	43	111	1651
TCGA-A7-A0CJ	135.862	137.749	2120.95	400	519	13195
TCGA-OL-A66O	31.3241	550.58	1344.22	32	1430	8654
TCGA-AC-A6IW	176.896	3183.01	805.005	114	13675	5705
TCGA-EW-A1OY	20.6718	114.212	1427.91	61	344	6451
TCGA-BH-A0BA	29.8175	204.267	388.656	103	831	2799
TCGA-AQ-A1H3	5.048	79.3652	730.552	26	493	6149
TCGA-A2-A0YI	7.4538	62.6118	609.123	26	395	4861
TCGA-AN-A0AM	27.8942	537.993	760.118	76	2178	5131
TCGA-A7-A26E				24	30	2733
TCGA-A8-A0A1	58.7349	144.076	646.586	117	460	3311
TCGA-A2-A04X	239.344	503.92	723.078	904	1631	4857
TCGA-AN-A046	53.7675	113.972	494.131	154	415	3383
TCGA-BH-A0E1	14.6494	389.594	842.537	17	1357	5042
TCGA-LL-A441	12.9607	177.231	591.671	61	918	4862
TCGA-AR-A1AQ	74.8967	696.281	1174.59	136	1679	5126
TCGA-B6-A0IP	2.521	86.8331	641.725	17	465	5445
TCGA-A8-A090	54.5985	89.9934	796.385	139	389	4871
TCGA-A7-A13E	8.4211	8.1674	312.743	30	91	1549
TCGA-BH-A1FE	22.0861	376.81	616.524	71	2146	5665
TCGA-A2-A1FX	22.7473	373.976	812.673	73	1871	7272
TCGA-OL-A6VQ	8.0814	62.6307	371.743	13	106	888
TCGA-AO-A12C	2.955	48.5464	451.692	9	143	2578
TCGA-BH-A203	54.2033	1658.65	921.671	80	6293	6144
TCGA-AR-A0U4	96.8705	2155.28	1126.76	168	9483	7563
TCGA-GM-A2DA	9.772	193.268	875.136	10	164	1975
TCGA-BH-A0HF	29.0719	416.399	834.587	87	1340	4627
TCGA-BH-A0E0	6.2084	149.446	363.193	21	531	1972
TCGA-BH-A0C0	2.1665	23.5221	382.854	19	207	3146
TCGA-C8-A12P	49.6752	719.908	1865.49	106	2397	11026
TCGA-E9-A3HO	31.4406	315.473	950.441	22	752	5782
TCGA-EW-A1OZ	57.1118	841.586	880.421	128	3134	5872
TCGA-A2-A1G1	8.9506	4.5193	1693.08	17	158	14606
TCGA-A8-A09E	16.8457	160.253	1376.87	28	631	8252
TCGA-A1-A0SK	3.8765	258.021	1271.04	14	1196	9222
TCGA-AN-A0FK	8.5605	141.063	1123.29	43	582	6976
TCGA-AC-A3YI	123.831	127.312	614.677	356	380	3402
TCGA-A2-A0EW	4.2827	56.6454	331.562	24	284	2284
TCGA-AN-A0XN	5.4795	51.8057	925.529	20	163	4399
TCGA-AR-A24Q	10.1397	176.178	1023.58	27	895	8085
TCGA-GM-A4E0	11.0146	44.0582	515.481	28	80	1760
TCGA-AO-A125	6.0362	105.605	1007.42	10	284	6655
TCGA-BH-A18J	0	3.1194	349.376	5	49	2018
TCGA-BH-A0AU	2.8069	2.157	748.646	9	69	4063
TCGA-BH-A1F5	2.3029	45.9654	1126.01	6	241	7509
TCGA-EW-A1P7	19.8675	484.685	420.53	28	1615	2427
TCGA-C8-A132	3.861	1.1583	413.514	9	66	2547
TCGA-A7-A26H	23.2376	63.1854	407.311	96	449	3747
TCGA-A2-A0YD	14.816	81.166	410.983	45	441	3044
TCGA-LL-A5YL	13.9692	492.852	536.069	49	917	2812
TCGA-E9-A1N9	15.5088	328.676	457.397	22	1041	2370
TCGA-C8-A1HF	19.3407	482.887	1095.04	49	1788	8387
TCGA-E2-A572	29.214	55.7541	637.761	30	95	2933
TCGA-AR-A1AI	24.8979	27.5187	1504.77	66	260	10432
TCGA-E9-A22G	58.4623	295.11	1452.23	218	1241	10808
TCGA-AR-A1AK	67.4021	241.02	542.507	131	906	3332
TCGA-A8-A07B	13.3897	422.789	1244.29	12	1077	4384
TCGA-GM-A2DI	9.7389	95.4826	431.962	12	201	1274
TCGA-C8-A12X	24.4604	438.13	412.23	35	799	1342
TCGA-B6-A0IJ	169.151	4011.35	1783.48	273	16745	14299
TCGA-E2-A14Z	30.0448	165.919	691.48	57	505	3765
TCGA-AO-A0JC	16.6375	193.082	706.217	75	849	3998
TCGA-C8-A12M	0	2.1457	708.624	8	50	3620
TCGA-AC-A2FM	3.6752	119.947	534.915	16	481	3935
TCGA-A8-A08P	224.684	209.976	861.681	333	889	5427
TCGA-A2-A0EM	8.1676	146.307	591.974	18	592	4059
TCGA-E2-A9RU	97.7254	322.831	692.839	209	361	2440
TCGA-A7-A26E	4.5129	63.9766	404.831	16	388	3833
TCGA-A8-A09T	0	92.7673	648.585	0	240	2151
TCGA-C8-A12W	12.9737	154.484	537.764	14	459	2972
TCGA-AN-A0XO	3.4113	81.5862	858.219	13	434	6989
TCGA-A2-A4S1	11.2822	175.053	612.61	19	241	1721
TCGA-A8-A09W	11.7413	308.208	839.501	31	982	4605
TCGA-B6-A0RO	8.0867	107.951	992.299	33	474	7512
TCGA-C8-A1HL	21.1668	404.233	1056.27	1	891	4795
TCGA-D8-A27V	5.8725	106.753	289.22	25	778	3305
TCGA-AN-A04C	11.3495	190.105	440.858	55	591	2971
TCGA-EW-A424	5.7398	83.9148	840.392	30	380	6271
TCGA-AO-A12G	8	325.2	1021.6	14	975	5727
TCGA-D8-A1Y2	53.9201	103.54	828.981	200	404	5796
TCGA-GM-A2DL	25.4455	126.756	821.797	60	338	4044
TCGA-BH-A0B9	37.8415	348.41	1007.84	127	2274	10454
TCGA-AC-A3TN	1.0311	48.0877	191.601	12	185	1315
TCGA-BH-A0E6	7.0093	2.8037	3479.91	27	20	16969
TCGA-BH-A0DZ	16.4007	211.879	560.727	31	578	2849
TCGA-EW-A1P3	9.476	171.683	1020.07	34	312	4473
TCGA-B6-A0I5	7.94	213.238	1096.93	20	371	4617
TCGA-GM-A2DF	64.759	2420.68	1635.54	84	5014	7890
TCGA-AO-A12F	4.7639	83.7091	2217.61	30	302	15136
TCGA-AN-A0FJ	2.8631	41.5546	672.869	5	106	2679
TCGA-BH-A209	165.73	157.739	832.495	685	795	6782
TCGA-C8-A1HE	4.1503	3.0839	617.858	12	162	5549
TCGA-D8-A27W	20.589	303.337	694.969	68	1915	6525
TCGA-LD-A7W6	15.1114	73.6683	541.368	49	343	3648
TCGA-C8-A130	8.1746	246.854	776.471	13	665	4967
TCGA-A7-A56D	145.527	269.693	590.788	350	170	2176
TCGA-E2-A1B0	25.622	322.503	502.599	122	2441	6580
TCGA-A2-A0YK	25.6462	124.257	411.784	88	623	2927
TCGA-A2-A0CM	229.067	3395.72	1437.64	360	10269	7314
TCGA-AR-A250	30.6291	353.753	375.276	82	1788	3188
TCGA-E9-A3X8	7.1507	89.6252	510.761	22	169	2536
TCGA-BH-A0DD	61.9748	197.129	1569.33	164	761	10649
TCGA-B6-A0RQ	5.2877	39.2927	521.653	22	134	4099
TCGA-A8-A07O	81.3636	3312.18	2450.36	82	15882	20360
TCGA-BH-A1ET	8.9195	12.9969	330.53	44	156	3417
TCGA-A7-A5ZW	7.5935	91.569	577.554	26	301	2955
TCGA-E2-A1IE	16.4509	415.564	576.767	19	2459	5569
TCGA-E9-A1R2	10.1196	190.432	687.673	28	612	3630
TCGA-E9-A1R4	11.9224	123.596	533.329	32	496	3321
TCGA-D8-A1J9	45.0026	335.165	504.186	171	1773	4539
TCGA-A2-A0T1	29.9629	598.884	395.511	60	2005	2455
TCGA-A7-A0CE	9.5238	61.2698	520.317	48	328	4060
TCGA-E9-A1QZ	8.8106	120.614	768.955	23	590	5955
TCGA-D8-A1JT	122.394	93.508	1765.04	485	465	13608
TCGA-BH-A0DV	2.0832	87.4935	421.992	13	505	3280
TCGA-BH-A0HK	25.2898	268.704	903.056	57	656	4207
TCGA-AO-A12H	3.619	94.7524	927.126	24	331	6341
TCGA-A2-A0CQ	9.7901	222.457	1480.66	30	764	9588
TCGA-AR-A0TR	1.3733	34.6065	370.784	14	265	3426
TCGA-E9-A22D	106.471	931.683	1188.19	380	4625	10685
TCGA-S3-AA14	5.2632	136.179	330.783	10	354	1533
TCGA-EW-A1OX	7.0668	335.632	655.598	13	1269	3687
TCGA-A8-A086	18.1264	180.639	978.201	61	817	7509
TCGA-C8-A138	24.1428	232.182	795.685	44	491	3530
TCGA-AC-A62X	71.1981	206.1	1060.89	254	537	5934
TCGA-AC-A8OS	13.1694	89.5522	229.587	46	367	1471
TCGA-AN-A0AT	35.3243	793.157	1973.48	56	3848	15957
TCGA-D8-A1XS	4.802	85.8019	629.551	18	427	5104
TCGA-A1-A0SQ	11.3807	199.613	429.652	22	639	2423
TCGA-BH-A0H5	366.156	173.482	571.625	868	780	3525
TCGA-C8-A12Q	6.3258	105.623	725.129	20	532	5724
TCGA-BH-A0HO	30.2602	70.7014	736.143	117	434	5989
TCGA-AC-A2B8	24.4394	95.994	583.018	88	661	5904
TCGA-B6-A401	33.1851	120.082	876.497	160	481	6124
TCGA-E2-A15J	8.2898	131.286	666.431	23	503	4493
TCGA-BH-A0B6	268.164	29.5752	539.032	246	277	3184
TCGA-A7-A0CE	23.0528	85.77	1063.14	68	375	7587
TCGA-AO-A0J9	7.8592	32.0269	1335.37	19	90	7893
TCGA-B6-A40C	20.579	150.089	651.393	73	678	5980
TCGA-A7-A13D	75.9541	1471.73	983.04	45	1265	3537
TCGA-S3-A6ZH	7.5585	194.945	1117.71	16	859	8058
TCGA-BH-A1F8	47.1036	275.234	1852.14	144	1408	15006
TCGA-BH-A0GZ	5.9909	134.914	1512.09	8	321	7255
TCGA-C8-A273	26.1681	394.421	602.728	66	1735	4743
TCGA-EW-A1PC	79.2662	2120.17	1127.23	167	12165	11208
TCGA-EW-A6SB	43.6654	819.743	1229.32	57	1340	4383
TCGA-EW-A1IW	14.1159	181.019	1177.92	55	955	10070
TCGA-E9-A1RC	31.1107	18.5266	191.908	109	127	1418
TCGA-A1-A0SP	32.4699	678.585	902.226	46	2223	5682
TCGA-B6-A0RT	144.333	929.9	1098.71	429	3580	8635
TCGA-A2-A259	97.9812	121.932	770.785	327	555	6107
TCGA-AC-A6IX	22.9506	179.015	319.587	93	1125	2675
TCGA-BH-A1ES	2.541	172.869	654.918	3	320	1985
TCGA-AR-A24R	41.2794	328.868	1199.29	155	1790	10637
TCGA-B6-A0X1	196.222	813.154	1780.68	396	2204	7692
TCGA-BH-A0BS	2.8063	107.69	445.843	20	428	3071
TCGA-BH-A0BO	151.261	70.9617	610.461	409	314	4739
TCGA-AC-A23H	3.936	31.4876	622.238	27	180	4289
TCGA-A8-A094	41.8488	695.191	787.633	44	1698	3068
TCGA-AR-A0TX	27.2961	393.685	267.344	84	1609	1873
TCGA-A8-A081	80.6242	880.884	1221.07	232	4923	11122
TCGA-AR-A256	29.8839	450.625	875.509	76	2118	6785
TCGA-A2-A3KD	6.226	128.374	526.542	25	682	4141
TCGA-B6-A0IG	15.673	101.106	1236.63	66	397	9106
TCGA-E2-A15M	22.896	197.814	815.8	95	1481	9339
TCGA-A2-A1G4	8.2631	241.411	988.558	26	1250	8550
TCGA-A2-A25B	33.7655	402.084	1143.2	73	1588	7771
TCGA-A2-A25A	13.3605	108.696	627.491	75	787	6674
TCGA-E2-A1LS	4.034	173.644	1314.31	2	391	6339
TCGA-E2-A10A	3.5562	123.172	822.764	23	552	6100
TCGA-BH-A0BA	6.6036	87.5358	323.95	32	379	1794
TCGA-BH-A18R	15.162	413.961	725.409	29	2093	5757
TCGA-A7-A0DC				30	248	2580
TCGA-B6-A0IB	12.1913	327.175	1178.73	17	1166	8489
TCGA-AR-A0TT	48.124	92.1697	354.812	97	418	2109
TCGA-LL-A6FP	0.4335	21.744	593.078	11	113	4118
TCGA-A2-A0YM	159.17	3073.83	859.345	301	14545	6980
TCGA-C8-A1HO	95.9284	416.41	980.568	304	1893	7615
TCGA-AR-A2LE	21.9561	134.731	640.22	53	515	3347
TCGA-AO-A03L	29.103	481.854	644.897	87	1952	4734
TCGA-BH-A18M	47.1573	58.1754	297.929	115	230	1822
TCGA-LL-A440	13.6678	59.6716	432.703	54	279	3526
TCGA-BH-A1EV	5.864	153.639	876.298	14	562	5272
TCGA-AO-A03R	44.0661	924.72	1515.61	72	1249	5291
TCGA-AC-A23H	201.238	476.587	880.161	299	2440	7123
TCGA-A2-A0EN	28.0706	65.3881	861.604	97	356	6297
TCGA-AR-A1AO	354.168	311.786	650.185	987	1421	4529
TCGA-E9-A54X	2.428	79.4985	1078.45	1	134	4930
TCGA-A2-A0YT	37.0764	559.512	666.442	83	2761	5823
TCGA-OL-A5S0	110.506	2662.78	1584.08	207	4877	6935
TCGA-AO-A0JD	30.1006	463.174	1289.44	76	1731	8206
TCGA-A1-A0SG	7.5601	110.161	331.563	22	429	2198
TCGA-BH-A0HY	23.5515	750.346	414.338	44	2784	2688
TCGA-AO-A1KT	23.4516	295.851	996.993	84	1069	7922
TCGA-A7-A0DB	14.433	98.9691	399.485	25	352	1871
TCGA-AR-A24L	7.8428	168.705	1749.54	11	1004	15867
TCGA-A8-A08A	10.5143	140.362	661.758	27	546	4286
TCGA-A7-A0DC				5	103	4592
TCGA-E9-A1N5	8.7416	156.804	430.014	13	426	1576
TCGA-OL-A66H	76.7306	163.053	1035.86	234	503	5694
TCGA-D8-A27M	103.02	2485.34	644.089	198	12441	5337
TCGA-A2-A3XU	9.3635	267.971	1447.77	17	607	8382
TCGA-EW-A1P6	1.5875	82.0214	640.826	5	235	2849
TCGA-BH-A18Q	7.006	77.8197	300.974	38	509	2793
TCGA-A7-A3IY	25.1496	196.656	994.457	90	759	6499
TCGA-E2-A10C	14.4291	198.701	1208.85	28	430	5801
TCGA-LL-A7T0	2.8719	5.1318	517.42	5	20	2640
TCGA-A1-A0SN	12.3894	356.757	954.458	25	1552	6922
TCGA-A8-A0A4	9.1402	166.699	435.245	33	554	2625
TCGA-A2-A0ES	17.0893	89.5328	481.471	58	338	3284
TCGA-A7-A0CH	11.6596	39.4922	421.251	24	223	2679
TCGA-A8-A08X	33.6314	1709.19	406.579	19	4347	1764
TCGA-C8-A26W	27.2753	337.323	1006.12	81	1576	8515
TCGA-B6-A0IM	8.5803	196.016	1272.01	30	1044	11586
TCGA-E2-A15K	2.7557	59.6307	964.884	6	260	5904
TCGA-E9-A248	36.9051	691.486	987.375	117	3311	6902
TCGA-EW-A1P8	8.9606	374.193	1283.15	21	1430	8231
TCGA-A8-A09D	18.0433	169.206	493.585	53	586	2968
TCGA-BH-A1EY	6.3973	68.6932	560.741	18	232	2737
TCGA-BH-A18S	6.0876	45.8401	719.151	12	244	5051
TCGA-AO-A12E	25.1366	153.825	574.317	104	794	5150
TCGA-E9-A1NA	11.8922	23.7844	343.723	33	155	2124
TCGA-A2-A1G0	5.9172	52.597	391.519	27	284	3068
TCGA-BH-A0DL	169.778	377.165	1220.51	401	1542	9347
TCGA-A2-A3KC	4.1825	151.685	417.539	11	703	2957
TCGA-BH-A0DO	1.4609	49.6713	504.748	9	218	3330
TCGA-E2-A1L7	14.155	234.298	749.242	18	733	3699
TCGA-B6-A0I2	66.2909	477.565	1467.42	223	1244	7902
TCGA-E2-A1BD	9.9195	115.647	583.543	28	566	5275
TCGA-A7-A0D9	34.1141	23.4216	204.684	74	89	1034
TCGA-BH-A18G	3.6125	249.512	1303.12	3	463	4673
TCGA-LL-A5YM	17.9289	556.265	537.002	24	765	2446
TCGA-AR-A24N	5.5604	73.7489	901.961	43	470	7309
TCGA-BH-A0DK	3.6523	54.644	377.76	14	362	3159
TCGA-OL-A5RW	239.226	64.1386	1129.58	734	109	5404
TCGA-AR-A24K	2.0576	46.4433	991.769	9	264	8043
TCGA-XX-A899	29.1339	134.646	547.638	107	535	3516
TCGA-AO-A12B	13.5321	160.271	618.247	25	503	3321
TCGA-C8-A12T	12.8136	1.8534	953.355	15	44	4937
TCGA-BH-A18N	4.4612	68.9774	574.125	10	289	4042
TCGA-BH-A0AU	0.4041	2.8286	314.375	5	75	2168
TCGA-B6-A0RP	8.653	45.5725	535.333	42	276	4412
TCGA-S3-A6ZG	9.82	112.735	574.105	20	627	4418
TCGA-BH-A0BJ	7.1479	167.514	711.199	18	665	4625
TCGA-AR-A1AP	15.7445	135.403	476.833	50	466	2537
TCGA-E9-A3Q9	10.5539	19.9352	765.747	35	119	4776
TCGA-A7-A13H	57.2598	63.8534	355.011	204	276	2757
TCGA-E2-A158	3.3622	17.5443	991.175	13	120	7119
TCGA-E2-A1IU	8.222	79.7533	474.82	29	234	2712
TCGA-BH-A0BL	30.0917	255.932	904.272	113	1239	7292
TCGA-S3-AA15	20.0486	170.717	648.238	38	471	2595
TCGA-E9-A1RB	59.0302	36.2302	391.036	230	234	3077
TCGA-A2-A0CS	4.1532	27.688	1088.6	21	143	5281
TCGA-B6-A0I1	54.3356	1240.85	2461.69	76	3791	17791
TCGA-E9-A1RI	12.5382	88.0887	628.195	49	450	4610
TCGA-E9-A226	6.4872	133.96	515.407	17	864	4140
TCGA-AN-A0AJ	142.953	466.542	757.533	485	2008	5925
TCGA-AR-A0TU	17.4926	252.033	1918.3	30	890	14104
TCGA-AR-A24O	10.8622	95.723	556.348	28	453	4170
TCGA-D8-A1JC	50.4023	307.654	1293.74	214	1871	12313
TCGA-A8-A085	4.9087	205.223	1422.32	6	1258	14709
TCGA-C8-A12Z	0.4917	3.9336	668.224	1	47	3104
TCGA-HN-A2OB	3.4263	41.9874	306.655	14	193	1667
TCGA-A7-A13F	6.5863	120.723	773.494	17	453	4337
TCGA-C8-A135	2.765	81.106	518.894	7	250	2674
TCGA-E9-A1RD	4.041	24.557	301.523	30	168	2350
TCGA-AR-A2LQ	7.9283	153.071	319.191	12	493	1662
TCGA-AC-A8OQ	326.806	3077.88	270.936	66	8202	1236
TCGA-C8-A278	34.5542	225.267	519.642	106	933	3595
TCGA-EW-A1P4	20.8808	244.495	995.824	50	872	5954
TCGA-A2-A04P	42.666	374.865	1939.32	80	519	8705
TCGA-A8-A08G	62.0965	170.04	580.921	208	916	4937
TCGA-A2-A0YE	18.3777	304.183	1218.95	51	1343	8860
TCGA-E2-A109	16.7575	434.051	1010.01	39	1984	7854
TCGA-D8-A1JM	23.6359	175.274	1900.7	117	768	14169
TCGA-BH-A1F2	15.1942	468.453	1124.13	18	2344	8690
TCGA-E9-A1N9	8.2831	52.7108	258.283	13	276	1940
TCGA-A2-A04Q	62.0902	187.813	907.443	196	569	5525
TCGA-C8-A27A	13.5547	581.979	1421.65	22	3112	13436
TCGA-BH-A0BT	29.9111	45.2501	1397.38	86	155	8547
TCGA-A2-A0D0	36.2438	61.3674	2764	94	203	15439
TCGA-BH-A1FG	1.4914	27.8341	1213.66	2	159	6633
TCGA-A8-A07P	24.5335	368.348	1105.04	78	1500	7331
TCGA-A8-A09Q	24.2427	105.623	1159.96	68	516	8654
TCGA-E9-A1RC	2.19	66.5104	1242.31	7	390	12108
TCGA-C8-A1HM	81.3684	35.5824	2358.9	116	219	11604
TCGA-BH-A1FE	23.5501	50.6151	558.172	76	271	3828
TCGA-BH-A0BC	38.3516	445.044	872.587	94	2014	6924
TCGA-A8-A09Z	22.4054	428.701	548.537	44	1699	3586
TCGA-A8-A076	24.8505	242.494	821.471	88	1241	6751
TCGA-A2-A0YJ	9.0114	579.679	752.238	2	1883	4227
TCGA-E2-A15K	6.259	83.2932	388.541	28	230	1939
TCGA-BH-A0BW	207.074	971.26	799.558	590	4065	5317
TCGA-E9-A24A	11.3977	72.5855	560.588	40	343	4359
TCGA-B6-A0WX	6.0677	12.1354	796.004	13	98	4836
TCGA-AR-A24V	73.3973	157.149	766.865	225	751	5847
TCGA-AR-A24X	3.9294	41.75	1008.88	14	166	4828
TCGA-A7-A0DB	7.4452	98.3121	495.45	6	92	1419
TCGA-A8-A08R	182.68	2877.3	1349.14	421	13203	10605
TCGA-A2-A4S2	213.714	59.0915	553.982	487	269	2821
TCGA-A7-A426	4.7144	84.5813	344.426	35	460	3392
TCGA-E9-A1RE	1.4586	3.2089	1670.65	16	34	14055
TCGA-BH-A18J	0.8422	0.5556	643.712	3	12	4367
TCGA-C8-A26X	16.3298	192.673	770.326	38	505	3740
TCGA-UL-AAZ6	42.4055	367.996	867.911	105	1058	5210
TCGA-B6-A0X4	1.6647	18.9965	1028.93	6	69	4173
TCGA-EW-A1PB	217.836	1001.08	1162.76	704	3855	8271
TCGA-E2-A14P	21.1053	701.362	662.795	26	2175	3738
TCGA-A8-A08S	40.3226	187.097	1214.84	135	906	9187
TCGA-OL-A5RU	24.1901	60.9071	529.158	56	256	2917
TCGA-E2-A105	15.8782	134.122	592.949	29	508	4388
TCGA-AR-A2LR	24.8196	1.8838	632.142	43	27	3113
TCGA-A7-A6VY	42.1999	144.241	2374.61	112	643	15866
TCGA-3C-AALJ	10.7434	205.938	711.695	4	270	1858
TCGA-LL-A73Z	73.4619	804.867	581.267	185	1829	2858
TCGA-BH-A18N	11.2434	19.8413	343.254	52	189	2662
TCGA-B6-A0IC	8.638	192.899	319.241	14	1127	3254
TCGA-A8-A06Y	6.2118	20.7061	1000.1	19	78	5618
TCGA-OL-A66N	8.269	116.916	580.364	23	348	3071
TCGA-EW-A2FV	73.4467	645.933	471.71	255	3047	3935
TCGA-BH-A0DE	21.9583	150.115	808.065	68	472	4929
TCGA-BH-A0DT	3.2859	68.2731	401.241	28	298	2817
TCGA-A8-A09M	53.3476	135.858	750.778	185	633	5236
TCGA-A2-A0ER	22.6018	408.942	662.082	60	2017	5104
TCGA-E9-A245	4.2343	102.329	597.036	12	235	2277
TCGA-AO-A0JB	18.7415	26.4022	1564.98	9	32	2771
TCGA-EW-A6SC	14.4458	188.325	669.186	18	662	3786
TCGA-EW-A1PH	80.6916	694.164	664.265	169	2678	4363
TCGA-BH-A1FC	42.0118	46.1538	450.296	104	164	1969
TCGA-C8-A134	7.0267	1.6561	1066.92	7	57	11604
TCGA-A2-A0YC	13.3827	169.419	375.854	55	806	3192
TCGA-E2-A14U	1.8699	18.0756	377.094	27	144	3009

## Sheet: TCGA BLCA expression
Tumor Sample	A3A_RSEM RNA-seq	A3B_RSEM RNA-seq	HPRT1_RSEM RNA-seq
TCGA-2F-A9KO	137.026	507.872	813.411
TCGA-2F-A9KP	36.6209	546.817	763.213
TCGA-2F-A9KQ	36.6249	177.974	594.344
TCGA-2F-A9KR	190.895	438.299	513.328
TCGA-2F-A9KT	72.883	1027.74	647.258
TCGA-2F-A9KW	234.883	6664.27	464.97
TCGA-4Z-AA7M	13.1155	230.349	857.843
TCGA-4Z-AA7N	237.945	235.241	314.556
TCGA-4Z-AA7O	40.5653	74.4805	722.86
TCGA-4Z-AA7Q	227.815	262.252	823.179
TCGA-4Z-AA7R	150.677	3239.62	967.067
TCGA-4Z-AA7S	16.0162	165.196	1557.23
TCGA-4Z-AA7W	994.265	1034.9	1009.34
TCGA-4Z-AA7Y	15.1859	312.946	1129.88
TCGA-4Z-AA80	92.9782	1378.21	578.208
TCGA-4Z-AA81	53.4435	226.446	785.124
TCGA-4Z-AA82	99.5874	1031.55	1510.31
TCGA-4Z-AA83	1394.72	102.97	801.98
TCGA-4Z-AA84	16.9397	470.103	1362.16
TCGA-4Z-AA86	242.718	360.562	1189.15
TCGA-4Z-AA87	46.6625	920.895	661.657
TCGA-4Z-AA89	44.1577	95.7706	986.953
TCGA-5N-A9KI	151.844	1783.01	671.878
TCGA-5N-A9KM	20.8738	129.612	1537.86
TCGA-BL-A0C8	54.3349	1451.5	323.804
TCGA-BL-A13I	22.4717	743.71	1061.08
TCGA-BL-A13J	18.44	3.688	300.203
TCGA-BL-A13J	36.0923	73.5728	990.456
TCGA-BL-A3JM	16.4342	366.565	658.134
TCGA-BL-A5ZZ	39.8769	134.298	812.664
TCGA-BT-A0S7	40.3963	177.591	1008.38
TCGA-BT-A0YX	117.902	212.006	1000
TCGA-BT-A20J	175.214	1486.57	732.601
TCGA-BT-A20N	96.1242	18.4864	354.331
TCGA-BT-A20N	14.2254	266.381	1212.35
TCGA-BT-A20O	93.5406	488.434	1053.22
TCGA-BT-A20P	15.2766	272.915	875.31
TCGA-BT-A20Q	0	5.3004	303.003
TCGA-BT-A20Q	16.5193	74.7319	698.024
TCGA-BT-A20R	39.9683	20.182	589.236
TCGA-BT-A20R	311.205	3824.47	902.904
TCGA-BT-A20T	190.704	319.709	451.118
TCGA-BT-A20U	487.597	120.93	799.225
TCGA-BT-A20U	46.3506	182.138	750.097
TCGA-BT-A20V	38.5053	872.551	2014.21
TCGA-BT-A20W	62.4658	623.562	650.411
TCGA-BT-A20W	45.601	1522.81	691.816
TCGA-BT-A20X	111.682	362.191	1765.58
TCGA-BT-A2LA	568.354	316.034	639.662
TCGA-BT-A2LA	7.3465	29.9736	1088.45
TCGA-BT-A2LB	6329.24	86.3404	678.108
TCGA-BT-A2LB	274.831	906.016	592.382
TCGA-BT-A2LD	187.323	1677.58	804.088
TCGA-BT-A3PH	75.7372	2283.8	454.577
TCGA-BT-A3PJ	23.5619	513.747	1185.27
TCGA-BT-A3PK	349.37	991.253	1034.47
TCGA-BT-A42C	22.6702	265.565	1026.64
TCGA-BT-A42E	189.249	743.225	2341.63
TCGA-BT-A42F	375.654	36.6144	1385.64
TCGA-C4-A0EZ	5.8743	71.5925	1260.03
TCGA-C4-A0F0	46.4533	37.8263	3553.01
TCGA-C4-A0F1	18.7592	118.451	802.358
TCGA-C4-A0F6	34.5652	378.746	857.511
TCGA-C4-A0F7	123.37	223.94	1051.92
TCGA-CF-A1HR	763.259	673.645	553.561
TCGA-CF-A1HS	130.293	2.4029	2252.24
TCGA-CF-A27C	69.4202	255.575	692.651
TCGA-CF-A3MF	9.5364	57.2185	765.033
TCGA-CF-A3MG	11.5592	291.758	1360.66
TCGA-CF-A3MH	21.8883	341.712	1087.59
TCGA-CF-A3MI	130.825	71.7426	599.261
TCGA-CF-A47S	85.6269	90.9786	762.742
TCGA-CF-A47T	23.4199	249.088	969.788
TCGA-CF-A47V	151.96	114.091	686.006
TCGA-CF-A47W	5.6651	66.9764	816.981
TCGA-CF-A47X	201.595	173.314	563.452
TCGA-CF-A47Y	2.381	21.1417	1073.44
TCGA-CF-A5U8	20.0846	93.5518	722.516
TCGA-CF-A5UA	5.9642	60.1392	836.978
TCGA-CF-A7I0	24.1048	246.477	761.082
TCGA-CF-A8HX	14.652	72.6496	866.911
TCGA-CF-A8HY	141.786	342.877	522.836
TCGA-CF-A9FF	278.236	292.967	924.727
TCGA-CF-A9FH	118.644	171.055	1119.63
TCGA-CF-A9FL	0.5706	0	732.074
TCGA-CF-A9FM	181.427	52.8967	881.148
TCGA-CU-A0YN	6.0275	220.456	463.82
TCGA-CU-A0YN	577.452	769.421	1115.94
TCGA-CU-A0YO	76.3926	314.589	471.087
TCGA-CU-A0YR	5.2941	29.4118	417.647
TCGA-CU-A0YR	74.8405	2226.04	630.913
TCGA-CU-A3KJ	92.5731	127.639	1493.51
TCGA-CU-A3QU	19.037	675.385	958.207
TCGA-CU-A3YL	31.6279	292.558	603.256
TCGA-CU-A5W6	112.018	291.304	746.983
TCGA-CU-A72E	37.8134	182.491	1208.38
TCGA-DK-A1A3	142.165	4774.94	474.997
TCGA-DK-A1A5	20.979	195.168	959.631
TCGA-DK-A1A6	1062.11	2945.98	771.551
TCGA-DK-A1A7	225.008	485.478	1148.88
TCGA-DK-A1AA	20.6284	42.8435	1031.42
TCGA-DK-A1AB	585.311	537.044	983.992
TCGA-DK-A1AC	20.301	280.014	497.375
TCGA-DK-A1AD	39.9562	1256.86	995.617
TCGA-DK-A1AE	11.0922	287.598	998.328
TCGA-DK-A1AF	694.186	459.196	637.981
TCGA-DK-A1AG	32.3678	109.609	996.414
TCGA-DK-A2HX	32.4634	749.119	578.457
TCGA-DK-A2I1	123.734	1206.3	557.93
TCGA-DK-A2I2	39.7543	167.707	2867.15
TCGA-DK-A2I4	113.85	350.883	903.025
TCGA-DK-A2I6	33.1218	1140.97	1329.63
TCGA-DK-A3IK	44.5697	604.45	562.426
TCGA-DK-A3IL	101.775	1567.54	630.64
TCGA-DK-A3IM	1105.1	900.377	1817.87
TCGA-DK-A3IN	22.4299	330.467	1157.38
TCGA-DK-A3IQ	26.3385	323.405	402.564
TCGA-DK-A3IS	33.1074	248.846	1133.59
TCGA-DK-A3IT	21.2934	391.956	1038.25
TCGA-DK-A3IU	377.664	778.934	480.954
TCGA-DK-A3IV	116.838	286.123	986.862
TCGA-DK-A3WW	485.769	161.29	1143.74
TCGA-DK-A3WX	151.181	227.997	981.859
TCGA-DK-A3WY	34.6895	668.951	824.839
TCGA-DK-A3X1	64.0438	485.416	2164.73
TCGA-DK-A3X2	144.475	880.696	1240.76
TCGA-DK-A6AV	2.725	146.198	986.058
TCGA-DK-A6AW	17.3031	139.022	354.415
TCGA-DK-A6B0	55.4818	119.165	812.93
TCGA-DK-A6B1	27.4127	402.603	1233.57
TCGA-DK-A6B2	96.3149	1126.47	483.25
TCGA-DK-A6B5	69.3094	662.666	1000.42
TCGA-DK-A6B6	157.938	243.439	1134.07
TCGA-DK-AA6L	51.3653	551.032	1105.26
TCGA-DK-AA6M	15.1082	274.915	763.503
TCGA-DK-AA6P	86.3379	2059.86	920.119
TCGA-DK-AA6Q	381.865	168.923	1979.75
TCGA-DK-AA6R	3077.5	1156.68	2176.7
TCGA-DK-AA6S	60.9526	225.151	565.988
TCGA-DK-AA6T	4.0509	45.1389	1993.63
TCGA-DK-AA6U	160.829	11.5253	513.561
TCGA-DK-AA6W	14.368	100.08	521.211
TCGA-DK-AA6X	32.19	434.82	835.165
TCGA-DK-AA71	463.354	486.335	1118.01
TCGA-DK-AA74	57.117	210.335	1061.65
TCGA-DK-AA75	510.502	1391.78	757.078
TCGA-DK-AA76	16.4851	433.828	339.183
TCGA-DK-AA77	553.905	711.548	1243.41
TCGA-E5-A2PC	9.2148	171.062	1708.54
TCGA-E5-A4TZ	1021.94	567.672	763.443
TCGA-E5-A4U1	24.1754	351.158	805.847
TCGA-E7-A3X6	27.907	282.03	1433.83
TCGA-E7-A3Y1	3.0199	41.3727	380.257
TCGA-E7-A4IJ	12.9331	250.225	842.105
TCGA-E7-A4XJ	4.5177	252.484	1118.8
TCGA-E7-A519	315.895	106.64	298.793
TCGA-E7-A541	110.236	2037.4	1197.34
TCGA-E7-A5KE	8.3671	141.422	656.962
TCGA-E7-A5KF	225.604	24.2	860
TCGA-E7-A677	10.4185	247.928	908.582
TCGA-E7-A678	23.4834	24.788	589.693
TCGA-E7-A6MD	221.608	403.518	1188.94
TCGA-E7-A6ME	15.5462	3.8183	1206.06
TCGA-E7-A6MF	4.2415	6.8529	182.631
TCGA-E7-A7DU	162.401	243.601	723.742
TCGA-E7-A7DV	151.269	1083.96	1916.33
TCGA-E7-A7PW	44.2089	18.6223	1465.56
TCGA-E7-A7XN	1399.56	504.807	702.982
TCGA-E7-A85H	98.9256	2410.32	972.452
TCGA-E7-A8O7	66.1188	154.165	336.471
TCGA-E7-A8O8	49.3984	398.353	996.833
TCGA-E7-A97P	488.567	310.375	932.179
TCGA-E7-A97Q	39.0212	477.746	508.858
TCGA-FD-A3B3	1610.56	606.335	866.365
TCGA-FD-A3B4	503.112	238.144	1737.01
TCGA-FD-A3B5	241.15	241.15	856.932
TCGA-FD-A3B6	98.3545	365.046	1216.57
TCGA-FD-A3B7	170.876	350.829	1311.37
TCGA-FD-A3B8	137.139	458.416	770.832
TCGA-FD-A3N5	41.9891	330.703	1222.59
TCGA-FD-A3N6	447.543	131.405	1100.03
TCGA-FD-A3NA	48.1055	508.298	1410.75
TCGA-FD-A3SJ	41.808	574.937	615.846
TCGA-FD-A3SL	48.6229	1732.37	815.359
TCGA-FD-A3SM	137.439	169.55	676.489
TCGA-FD-A3SN	15.0822	370.524	576.188
TCGA-FD-A3SO	29.1777	112.29	1072.06
TCGA-FD-A3SP	18.1145	450.391	650.062
TCGA-FD-A3SQ	23.616	116.815	491.718
TCGA-FD-A3SR	2086.54	1645.23	400.715
TCGA-FD-A3SS	315.808	1511.34	829.553
TCGA-FD-A43N	168.214	786.731	368.022
TCGA-FD-A43P	165.631	1467.91	787.095
TCGA-FD-A43S	54.4865	96.2545	515.585
TCGA-FD-A43U	45.3403	215.366	756.049
TCGA-FD-A43X	3.9231	41.5849	764.221
TCGA-FD-A43Y	20.3433	264.463	1288.62
TCGA-FD-A5BR	53.9242	348.639	373.732
TCGA-FD-A5BS	240.997	671.284	862.419
TCGA-FD-A5BT	160	147.368	625.263
TCGA-FD-A5BU	347.896	180.075	665.423
TCGA-FD-A5BV	5.9532	562.438	1335.22
TCGA-FD-A5BX	13.8158	382.895	1017.76
TCGA-FD-A5BY	3.0174	6.9713	1413.4
TCGA-FD-A5BZ	100.703	567.33	485.363
TCGA-FD-A5C0	116.579	1566.36	584.51
TCGA-FD-A5C1	1130.06	1255.34	782.192
TCGA-FD-A62N	61.2354	391.374	1275.29
TCGA-FD-A62O	67.2711	382.604	848.246
TCGA-FD-A62P	168.191	1124.37	1060.48
TCGA-FD-A62S	66.7787	265.486	733.344
TCGA-FD-A6TA	212.678	1034.36	585.308
TCGA-FD-A6TB	36.004	280.476	245.805
TCGA-FD-A6TC	87.3208	679.162	653.583
TCGA-FD-A6TD	44.0061	229.641	1780.48
TCGA-FD-A6TE	21.0189	336.079	1243.85
TCGA-FD-A6TF	100.905	888.512	735.007
TCGA-FD-A6TG	74.6745	1635.8	283.866
TCGA-FD-A6TH	61.977	783.665	637.884
TCGA-FD-A6TI	34.4401	211.994	464.337
TCGA-FD-A6TK	35.785	9.2843	984.226
TCGA-FJ-A3Z7	39.2157	387.255	288.603
TCGA-FJ-A3Z9	39.801	526.119	996.89
TCGA-FJ-A3ZE	15.5155	373.858	858.446
TCGA-FJ-A3ZF	61.0121	1736.57	577.644
TCGA-FJ-A871	30.3241	907.446	1005.62
TCGA-FT-A3EE	14.54	100.025	663.324
TCGA-FT-A61P	0.9665	1.499	1142.5
TCGA-G2-A2EC	10.5582	248.788	513.777
TCGA-G2-A2EF	46.5512	111.147	1155.15
TCGA-G2-A2EJ	1529.43	682.469	807.826
TCGA-G2-A2EK	9.7527	247.272	556.763
TCGA-G2-A2EL	2.8943	20.6388	1729.52
TCGA-G2-A2EO	27.5338	271.002	2450.44
TCGA-G2-A2ES	10914.5	568.526	1138.5
TCGA-G2-A3IB	2517.63	680.93	989.032
TCGA-G2-A3IE	10.1366	307.184	410.754
TCGA-G2-A3VY	73.4355	1406.45	483.397
TCGA-G2-AA3B	110.018	1844.76	940.178
TCGA-G2-AA3C	48.6847	883.123	1175.73
TCGA-G2-AA3D	133.038	2271.09	593.227
TCGA-G2-AA3F	84.7746	2202.61	281.8
TCGA-GC-A3BM	302.767	108.587	381.333
TCGA-GC-A3BM	25.3454	73.9922	990.515
TCGA-GC-A3I6	356.437	1454.41	1650.29
TCGA-GC-A3OO	40.7062	609.613	842.57
TCGA-GC-A3RB	26.6655	1162.19	889.357
TCGA-GC-A3RC	328.96	467.666	1101.69
TCGA-GC-A3RD	259.241	1196.01	468.872
TCGA-GC-A3WC	297.376	121.866	285.714
TCGA-GC-A3WC	33.419	406.684	609.769
TCGA-GC-A3YS	13.0056	377.912	1072.57
TCGA-GC-A4ZW	151.493	3975.58	10870.1
TCGA-GC-A6I1	444.911	174.187	990.032
TCGA-GC-A6I3	160.691	519.256	1401.73
TCGA-GC-A6I3	60.642	624.613	1194.65
TCGA-GD-A2C5	80.7337	139.362	618.82
TCGA-GD-A2C5	51.6725	160.264	1242.03
TCGA-GD-A3OP	2570.79	232.238	466.827
TCGA-GD-A3OP	13.429	331.756	836.563
TCGA-GD-A3OQ	160.288	74.9789	364.897
TCGA-GD-A3OQ	163.069	592.403	802.106
TCGA-GD-A3OS	17.409	403.308	1697.37
TCGA-GD-A6C6	35.5462	824.398	482.608
TCGA-GD-A76B	53.3569	701.135	1063.17
TCGA-GU-A42P	26.3236	616.805	612.73
TCGA-GU-A42Q	9.4064	185.977	762.572
TCGA-GU-A42R	17.6885	191.553	710.991
TCGA-GU-A762	34.1386	594.001	1141.46
TCGA-GU-A763	27.1857	125.785	1181.16
TCGA-GU-A764	72.4627	1951.36	1427.19
TCGA-GU-A766	4653.04	287.723	809.674
TCGA-GU-A767	355.311	2307.67	306.646
TCGA-GU-AATO	148.517	793.85	1074.62
TCGA-GU-AATP	71.7423	473.646	416.545
TCGA-GU-AATQ	12.7224	189.434	1464.51
TCGA-GV-A3JV	14.2574	670.781	761.073
TCGA-GV-A3JW	59.3005	1276.3	664.373
TCGA-GV-A3JX	112.114	401.117	883.396
TCGA-GV-A3JZ	85.1959	2252.49	501.447
TCGA-GV-A3QF	66.2615	642.593	760.815
TCGA-GV-A3QG	366.133	1133.05	612.945
TCGA-GV-A3QH	81.0592	1050.33	817.06
TCGA-GV-A3QI	7.1546	706.979	1544.63
TCGA-GV-A3QK	58.1614	598.499	751.97
TCGA-GV-A40E	524.609	4435.51	1354.04
TCGA-GV-A40G	266.427	653.155	1896.04
TCGA-GV-A6ZA	75.2678	1054.24	1092.99
TCGA-H4-A2HO	20.9488	643.526	487.866
TCGA-H4-A2HQ	22.3438	380.301	958.96
TCGA-HQ-A2OE	97.727	230.062	1243.24
TCGA-HQ-A2OF	6.1275	185.049	669.118
TCGA-HQ-A5ND	7.8787	524.706	2652.13
TCGA-HQ-A5NE	738.157	1028.42	1279.07
TCGA-K4-A3WS	27.3775	363.593	851.585
TCGA-K4-A3WU	231.583	760.059	543.804
TCGA-K4-A3WV	19.2857	15.3782	435.924
TCGA-K4-A3WV	8.0365	389.121	468.866
TCGA-K4-A4AB	49.7965	73.2583	830.261
TCGA-K4-A4AC	58.6867	309.339	1429.32
TCGA-K4-A54R	797.24	194.397	446.237
TCGA-K4-A54R	373.644	499.201	1179.31
TCGA-K4-A5RH	64.6445	394.139	1547.37
TCGA-K4-A5RI	186.979	64.8348	648.348
TCGA-K4-A5RI	4.8962	124.873	1510.7
TCGA-K4-A5RJ	37.5071	58.2436	1025.5
TCGA-K4-A6FZ	909.145	356.635	902.948
TCGA-K4-A6MB	290.356	1357.95	361.411
TCGA-K4-A83P	137.643	487.577	494.912
TCGA-K4-AAQO	36.1762	450.812	443.576
TCGA-KQ-A41N	5.2771	124.878	772.552
TCGA-KQ-A41O	8.1574	135.352	2503.86
TCGA-KQ-A41P	114.934	1403.1	915.292
TCGA-KQ-A41Q	86.3347	1099.47	1640.36
TCGA-KQ-A41R	55.534	563.177	498.676
TCGA-KQ-A41S	218.919	657.658	508.559
TCGA-LC-A66R	406.386	2476.05	921.625
TCGA-LT-A5Z6	152.504	1944.64	905.455
TCGA-LT-A8JT	18.6672	47.462	895.602
TCGA-MV-A51V	259.533	1190.04	879.459
TCGA-PQ-A6FI	746.053	328.09	1250.82
TCGA-PQ-A6FN	50.3637	355.344	1813.65
TCGA-R3-A69X	14.3028	535.807	648.71
TCGA-S5-A6DX	80.9339	927.626	502.724
TCGA-S5-AA26	9.359	84.9508	893.423
TCGA-SY-A9G0	17.8336	267.503	533.025
TCGA-SY-A9G5	123.331	557.545	529.128
TCGA-UY-A78K	210.621	3830.5	750
TCGA-UY-A78L	54.229	554.63	1695.78
TCGA-UY-A78M	86.708	499.762	409.719
TCGA-UY-A78N	2.6545	3.564	1282.56
TCGA-UY-A78O	91.5892	412.14	1658.63
TCGA-UY-A78P	153.887	270.489	888.947
TCGA-UY-A8OB	49.0777	590.823	1726.86
TCGA-UY-A8OC	19.7783	352.024	1127.35
TCGA-UY-A8OD	8.4146	158.766	846.391
TCGA-UY-A9PA	177.34	200.123	955.049
TCGA-UY-A9PB	95.3299	177.986	1475.13
TCGA-UY-A9PD	78.2941	1405.54	551.462
TCGA-UY-A9PE	39.1599	750.361	813.912
TCGA-UY-A9PF	61.8182	621.818	445.454
TCGA-UY-A9PH	285.231	390.622	784.704
TCGA-XF-A8HB	83.4584	1740.53	1147.08
TCGA-XF-A8HC	1.777	2.3693	1739.64
TCGA-XF-A8HD	36.105	354.121	845.368
TCGA-XF-A8HE	1634.5	192.294	912.671
TCGA-XF-A8HF	15.5474	467.153	416.903
TCGA-XF-A8HG	15.9338	327.869	1302.28
TCGA-XF-A8HH	222.54	1382.72	493.135
TCGA-XF-A8HI	439.143	171.373	885.102
TCGA-XF-A9SH	39.5584	0	678.933
TCGA-XF-A9SI	282.089	1973.16	994.631
TCGA-XF-A9SJ	34.6074	258.781	993.802
TCGA-XF-A9SK	43.1458	134.353	707.264
TCGA-XF-A9SL	86.0234	1220.2	489.101
TCGA-XF-A9SM	114.035	838.694	1389.86
TCGA-XF-A9SP	54.4475	1086.96	451.316
TCGA-XF-A9ST	17.0662	219.681	361.294
TCGA-XF-A9SU	23.5642	89.8099	619.145
TCGA-XF-A9SV	19.5062	292.935	1001.9
TCGA-XF-A9SW	34.2679	374.87	773.624
TCGA-XF-A9SX	99.8215	466.319	719.152
TCGA-XF-A9SY	175.104	363.312	1651.58
TCGA-XF-A9SZ	49.4201	487.248	344.514
TCGA-XF-A9T0	21.1371	300.861	681.19
TCGA-XF-A9T2	1.885	122.526	740.811
TCGA-XF-A9T3	20.1485	76.3521	669.141
TCGA-XF-A9T4	72.1329	156.56	660.353
TCGA-XF-A9T5	38.3286	178.286	1910.04
TCGA-XF-A9T6	37.1499	845.736	1136.52
TCGA-XF-A9T8	138.295	458.973	1973.72
TCGA-XF-AAME	267.275	132.854	842.991
TCGA-XF-AAMG	106.479	2839.1	413.243
TCGA-XF-AAMH	37.1339	114.54	422.071
TCGA-XF-AAMJ	23.1716	282.404	1100.65
TCGA-XF-AAML	15.9359	4.7927	527.638
TCGA-XF-AAMQ	258.459	633.68	1098.02
TCGA-XF-AAMR	17.2382	130.423	598.941
TCGA-XF-AAMT	23.9596	61.3703	1717.95
TCGA-XF-AAMW	63.3536	157.866	868.406
TCGA-XF-AAMX	10.0529	297.354	371.429
TCGA-XF-AAMY	8.3419	14.4087	207.789
TCGA-XF-AAMZ	71.4504	1079.53	594.572
TCGA-XF-AAN0	56.8635	244.839	691.416
TCGA-XF-AAN1	7.9155	93.1925	1391.97
TCGA-XF-AAN2	292.209	301.926	1145.93
TCGA-XF-AAN3	90.2062	112.807	1107.45
TCGA-XF-AAN4	383.718	72.5575	841.389
TCGA-XF-AAN5	428.571	513.718	1673.6
TCGA-XF-AAN7	13.2798	310.473	795.435
TCGA-XF-AAN8	323.837	29.4397	653.371
TCGA-YC-A89H	38.7882	707.47	1268.35
TCGA-YC-A8S6	237.849	267.246	567.229
TCGA-YC-A9TC	3.8449	58.0051	999.293
TCGA-YF-AA3L	1.8932	3.8122	289.419
TCGA-YF-AA3M	42.0997	872.766	1110.39
TCGA-ZF-A9R0	37.8733	333.576	649.672
TCGA-ZF-A9R1	43.234	425.324	1009.46
TCGA-ZF-A9R2	13.7685	179.755	551.155
TCGA-ZF-A9R3	52.9495	167.626	557.442
TCGA-ZF-A9R4	19.4834	563.045	946.241
TCGA-ZF-A9R5	14.2857	69.5853	510.138
TCGA-ZF-A9R7	21.3866	194.618	667.974
TCGA-ZF-A9R9	242.769	401.402	592.463
TCGA-ZF-A9RC	18.3807	403.976	490.634
TCGA-ZF-A9RD	2627.35	361.93	2020.55
TCGA-ZF-A9RE	50.7459	76.0522	1042.62
TCGA-ZF-A9RF	21.6732	252.709	1839.62
TCGA-ZF-A9RL	24.9753	559.317	1008.22
TCGA-ZF-A9RM	24.135	643.437	694.725
TCGA-ZF-A9RN	54.6375	1433.12	709.553
TCGA-ZF-AA4N	21.1392	189.078	2455.08
TCGA-ZF-AA4R	23.7231	343.351	1296.68
TCGA-ZF-AA4T	34.4995	4.8591	1005.35
TCGA-ZF-AA4U	32.224	149.498	1343.9
TCGA-ZF-AA4V	17.36	382.099	1992.28
TCGA-ZF-AA4W	98.302	305.416	1085.65
TCGA-ZF-AA4X	206.904	904.452	1117.36
TCGA-ZF-AA51	136.398	1409.95	808.591
TCGA-ZF-AA52	95.4064	993.522	570.671
TCGA-ZF-AA53	61.9835	486.915	825.069
TCGA-ZF-AA54	19.2206	394.747	1284.92
TCGA-ZF-AA56	136.304	209.087	850.904
TCGA-ZF-AA58	124.789	405.565	2089.8
TCGA-ZF-AA5H	39.4678	148.813	1113.51
TCGA-ZF-AA5N	80.2577	2431.4	322.699
TCGA-ZF-AA5P	101.723	734.297	848.249

## Sheet: TCGA CESC expression
Tumor Sample	A3A_RSEM RNA-seq	A3B_RSEM RNA-seq	HPRT1_RSEM RNA-seq
TCGA-2W-A8YY	46.1373	391.273	750.715
TCGA-4J-AA1J	504.058	741.991	986.758
TCGA-BI-A0VR	2342.08	955.3	1486.98
TCGA-BI-A0VS	198.088	2601.32	1714.93
TCGA-BI-A20A	141.64	2560.77	1720.53
TCGA-C5-A0TN	18.3852	623.063	2532.06
TCGA-C5-A1BE	1097.63	930.769	1135.5
TCGA-C5-A1BF	78.1042	104.258	1189.84
TCGA-C5-A1BI	1460.31	1672.42	1010.32
TCGA-C5-A1BJ	961.569	1067.76	1180.02
TCGA-C5-A1BK	318.29	892.208	1471.45
TCGA-C5-A1BL	1349.96	491.267	2018.94
TCGA-C5-A1BM	2445.09	1031.34	839.258
TCGA-C5-A1BN	10.2114	0.4144	1695.88
TCGA-C5-A1BQ	2322.82	1187.22	1206.49
TCGA-C5-A1M5	1356.21	1767.8	1200.76
TCGA-C5-A1M6	19.1822	376.073	2529.53
TCGA-C5-A1M7	407.078	305.671	701.987
TCGA-C5-A1M8	180.967	2967.92	1098.14
TCGA-C5-A1M9	19.8811	579.227	1510.9
TCGA-C5-A1ME	57.0953	682.927	1003.33
TCGA-C5-A1MF	76.43	155.086	1449.2
TCGA-C5-A1MH	377.677	765.405	1270.41
TCGA-C5-A1MI	101.084	1303.49	866.4
TCGA-C5-A1MJ	19.8473	553.607	1228.41
TCGA-C5-A1MK	1424.14	597.907	802.691
TCGA-C5-A1ML	422.067	608.998	1077.13
TCGA-C5-A1MN	260.754	842.786	1466.69
TCGA-C5-A1MP	87.2894	660.643	635.834
TCGA-C5-A1MQ	51.0919	14.3472	690.815
TCGA-C5-A2LS	41.9314	1714.1	1878.44
TCGA-C5-A2LT	7.7539	3.0354	3032.49
TCGA-C5-A2LV	6.6128	301.644	2564.04
TCGA-C5-A2LX	310.56	5972.35	675.565
TCGA-C5-A2LY	266.337	838.001	2283.36
TCGA-C5-A2LZ	290.272	1300.32	635.058
TCGA-C5-A2M1	35.4505	754.59	858.62
TCGA-C5-A2M2	22.8427	694.563	1300.4
TCGA-C5-A3HD	16.1887	628.236	1449.71
TCGA-C5-A3HE	73.464	84.4457	1215.56
TCGA-C5-A3HF	408.021	284.735	666.235
TCGA-C5-A3HL	240.806	886.153	1249.44
TCGA-C5-A7CG	1482.02	563.463	1201.39
TCGA-C5-A7CH	995.814	1127.82	1534.26
TCGA-C5-A7CJ	1057.11	916.639	702.332
TCGA-C5-A7CK	51.2262	1121.8	1410.42
TCGA-C5-A7CL	292.599	33.1255	1143.11
TCGA-C5-A7CM	24.4552	216.465	851.151
TCGA-C5-A7CO	1630.83	794.681	1652.47
TCGA-C5-A7UC	23.1248	391.353	1394.71
TCGA-C5-A7UE	2139.77	1562.95	997.782
TCGA-C5-A7UH	25.8684	70.0949	1658.91
TCGA-C5-A7UI	1231.82	1296.38	929.801
TCGA-C5-A7X3	15.8103	103.332	1614.91
TCGA-C5-A7X5	177.395	2404.57	1789.67
TCGA-C5-A7X8	36.3538	439.501	883.342
TCGA-C5-A7XC	617.759	705.603	492.877
TCGA-C5-A8XH	299.21	2143.05	2564.1
TCGA-C5-A8XI	732.733	826.201	1165.92
TCGA-C5-A8XJ	33.7466	491.553	752.414
TCGA-C5-A8XK	123.906	373.513	1106.62
TCGA-C5-A8YQ	46.8293	153.171	1428.78
TCGA-C5-A8YR	53.7298	22.4309	1277.52
TCGA-C5-A8YT	20.8945	351.724	799.021
TCGA-C5-A8ZZ	149.137	998.188	1100.41
TCGA-C5-A901	3955.98	1703.66	1019.05
TCGA-C5-A902	16.7659	260.386	910.7
TCGA-C5-A905	1130.51	1492.78	760.883
TCGA-C5-A907	94.321	90.8642	1114.57
TCGA-DG-A2KH	48.261	1446.48	1613.91
TCGA-DG-A2KJ	35.3659	168.293	689.024
TCGA-DG-A2KK	207.499	1345.41	1086.75
TCGA-DG-A2KL	1816.69	343.591	1441.12
TCGA-DG-A2KM	1553.15	951.636	700.238
TCGA-DR-A0ZL	92.4226	1265.26	1493.69
TCGA-DR-A0ZM	4736.32	481.25	1243.24
TCGA-DS-A0VK	73.5621	960.635	1117.37
TCGA-DS-A0VL	556.134	1484.24	785.969
TCGA-DS-A0VM	144.767	1879.31	2572.12
TCGA-DS-A0VN	909.817	905.176	2784.35
TCGA-DS-A1O9	70.3935	473.644	2465.71
TCGA-DS-A1OA	747.335	94.5895	826.27
TCGA-DS-A1OB	3519.28	907.044	1536.06
TCGA-DS-A1OC	601.332	1207.21	1450.81
TCGA-DS-A1OD	148.643	3029.95	1232.95
TCGA-DS-A3LQ	90.841	1340.3	1843.39
TCGA-DS-A5RQ	9972.33	1404.54	1599.09
TCGA-DS-A7WF	17.5412	314.823	2714.37
TCGA-DS-A7WH	135.079	2114.04	888.889
TCGA-DS-A7WI	44.2401	313.139	1520.93
TCGA-EA-A1QS	22.3341	307.644	1003.77
TCGA-EA-A1QT	735.381	1510.52	1422.8
TCGA-EA-A3HQ	26.4172	582.955	734.559
TCGA-EA-A3HR	1080.18	1049.76	857.042
TCGA-EA-A3HS	20.8802	3.9312	836.698
TCGA-EA-A3HT	631.625	1276.84	1255.15
TCGA-EA-A3HU	2988.43	837.963	1983.22
TCGA-EA-A3QD	133.922	3329.29	1600.81
TCGA-EA-A3QE	959.057	1806.88	844.602
TCGA-EA-A3Y4	65.2432	40.7276	1132.07
TCGA-EA-A410	18.8452	12.0289	502.807
TCGA-EA-A411	102.246	1115.37	806.249
TCGA-EA-A439	9.4959	241.453	2044.18
TCGA-EA-A43B	367.123	1666.96	1091.34
TCGA-EA-A44S	2018.06	2224.92	1649.13
TCGA-EA-A4BA	13.2223	488.788	1251.58
TCGA-EA-A50E	73.3749	274.328	1226.32
TCGA-EA-A556	74.4573	594.139	874.578
TCGA-EA-A5FO	86.7784	1000.56	2684.49
TCGA-EA-A5O9	703.689	1317.16	2050.52
TCGA-EA-A5ZD	550.449	1090.56	972.605
TCGA-EA-A5ZE	3.3167	42.2886	998.756
TCGA-EA-A5ZF	51.668	1812.34	2470.42
TCGA-EA-A6QX	1340.44	825.735	889.678
TCGA-EA-A78R	559.473	698.761	1531.39
TCGA-EA-A97N	472.853	938.302	1112.54
TCGA-EK-A2GZ	74.2234	494.109	1603.85
TCGA-EK-A2H0	816.741	906.993	2089.56
TCGA-EK-A2H1	113.344	600.884	2078.38
TCGA-EK-A2IP	280.867	457.408	1945.56
TCGA-EK-A2IR	48.7748	1373.8	2970.34
TCGA-EK-A2PG	160.962	674.75	2067.6
TCGA-EK-A2PI	451.907	3349.53	1111.18
TCGA-EK-A2PK	58.0401	77.9643	583
TCGA-EK-A2PL	1875.7	195.726	1443.76
TCGA-EK-A2PM	88.2644	597.316	1244.71
TCGA-EK-A2R7	156.053	877.59	1385.35
TCGA-EK-A2R8	24.7652	47.8795	2318.85
TCGA-EK-A2R9	20.7209	450.244	1515.29
TCGA-EK-A2RA	1140.62	1293.44	1359.06
TCGA-EK-A2RB	1207.26	2083.7	1763.13
TCGA-EK-A2RC	606.416	1762.09	786.221
TCGA-EK-A2RE	721.234	773.835	1416.51
TCGA-EK-A2RJ	85.2384	26.6157	924.012
TCGA-EK-A2RK	2324.12	1366.43	1613.82
TCGA-EK-A2RL	23.8935	541.702	1470.08
TCGA-EK-A2RM	62.3317	739.13	1594.07
TCGA-EK-A2RN	178.029	179.126	1375.84
TCGA-EK-A2RO	311.517	1513.01	1141.51
TCGA-EK-A3GJ	6278.74	2827.27	2482.93
TCGA-EK-A3GK	290.479	1454.55	1499.73
TCGA-EK-A3GM	10.0652	501.608	1262.94
TCGA-EK-A3GN	6.2595	346.85	1197.34
TCGA-EX-A1H5	76.7563	1762.47	1223.32
TCGA-EX-A1H6	113.994	653.728	1581.61
TCGA-EX-A3L1	250.024	782.028	1597.14
TCGA-EX-A449	27.3879	539.401	1620.52
TCGA-EX-A69L	217.863	1277.13	982.888
TCGA-EX-A69M	52.2155	145.584	716.856
TCGA-EX-A8YF	26.7618	37.4665	1051.74
TCGA-FU-A23K	131.525	511.303	1270.04
TCGA-FU-A23L	1017.26	1564.11	814.247
TCGA-FU-A2QG	236.417	430.339	773.265
TCGA-FU-A3EO	2.8269	31.4488	374.558
TCGA-FU-A3EO	49.1124	847.929	1736.69
TCGA-FU-A3HY	1768.99	3435.75	1664.18
TCGA-FU-A3HZ	19.6344	112.757	1203.31
TCGA-FU-A3NI	32.2712	801.925	1995.75
TCGA-FU-A3TQ	6444.33	2118.82	754.971
TCGA-FU-A3TX	63.0618	1892.85	976.834
TCGA-FU-A3WB	86.6654	1754.6	1520.35
TCGA-FU-A3YQ	5257.94	1061.83	746.584
TCGA-FU-A40J	112.32	1849.22	1663.69
TCGA-FU-A57G	47.539	274.022	642.673
TCGA-FU-A5XV	793.755	485.048	928.76
TCGA-FU-A770	81.1004	459.399	881.304
TCGA-GH-A9DA	154.752	2101	1384.79
TCGA-HG-A2PA	1009.2	968.053	783.576
TCGA-HM-A3JJ	1.9802	6.9307	351.485
TCGA-HM-A3JJ	49.4083	10.5917	1222.78
TCGA-HM-A3JK	58.8235	370.887	672.981
TCGA-HM-A4S6	676.112	1793.22	606.474
TCGA-HM-A6W2	12.5833	281.306	685.556
TCGA-HM-A6W2	20.4713	78.4732	830.792
TCGA-IR-A3L7	38.4092	662.415	1242.57
TCGA-IR-A3LA	87.3378	1798.26	2323.95
TCGA-IR-A3LB	29.1101	257.555	2060.16
TCGA-IR-A3LC	38.9478	422.613	911.495
TCGA-IR-A3LF	74.5473	1028.37	1394.9
TCGA-IR-A3LH	42.5565	393.648	1266.68
TCGA-IR-A3LI	288.206	1908.79	1775.55
TCGA-IR-A3LK	1663.1	1035.06	1151.05
TCGA-IR-A3LL	16229.9	2822.92	2397.97
TCGA-JW-A5VG	25.0896	580.81	1151.85
TCGA-JW-A5VH	6.6122	44.7297	889.537
TCGA-JW-A5VI	827.08	2456.34	1303.41
TCGA-JW-A5VJ	214.956	397.635	1272.8
TCGA-JW-A5VK	441.336	1487.36	1582.58
TCGA-JW-A5VL	2230.99	2196.65	845.03
TCGA-JW-A69B	1.9887	3.0301	1412.48
TCGA-JW-A852	391.451	442.044	1072.93
TCGA-JW-AAVH	149.282	1125.84	1358.85
TCGA-JX-A3PZ	16.1364	164.84	1228.54
TCGA-JX-A3Q0	2038.7	634.1	1542.91
TCGA-JX-A3Q8	47.0693	1625.06	1268.65
TCGA-JX-A5QV	232.699	293.012	1664.9
TCGA-LP-A4AU	180.162	1.0431	661.826
TCGA-LP-A4AV	563.439	345.576	1020.87
TCGA-LP-A4AW	147.436	28.8709	2206.19
TCGA-LP-A4AX	16.6754	165.711	752.996
TCGA-LP-A5U2	124.406	4340.1	1747.02
TCGA-LP-A5U3	645.01	972.193	1210.77
TCGA-LP-A7HU	60.6787	441.457	1703.84
TCGA-MA-AA3W	43.0103	15.5239	1681.75
TCGA-MA-AA3X	106.97	343.175	854.308
TCGA-MA-AA3Y	1657.22	807.704	1283.34
TCGA-MA-AA3Z	856.352	1280.97	1020.69
TCGA-MA-AA41	357.911	445.067	1261.54
TCGA-MA-AA42	397.35	29.5388	1595.68
TCGA-MA-AA43	222.344	504.65	986.104
TCGA-MU-A51Y	3103.35	2427.9	469.161
TCGA-MU-A5YI	181.857	557.922	1467.63
TCGA-MU-A8JM	4317.11	1442.03	1317.23
TCGA-MY-A5BD	155.749	3972.06	1214.38
TCGA-MY-A5BE	298.551	2578.74	1855.07
TCGA-MY-A5BF	65.7985	68.5401	567.512
TCGA-MY-A5BF	2417.2	1519.21	5969.35
TCGA-MY-A913	813.69	969.866	1396.31
TCGA-PN-A8MA	29.1714	777.495	1203.33
TCGA-Q1-A5R1	48.4051	1298.63	1096.69
TCGA-Q1-A5R2	962.389	1104.39	1008.43
TCGA-Q1-A5R3	1446.66	857.597	389.341
TCGA-Q1-A6DT	41.8226	415.645	2388.54
TCGA-Q1-A6DV	39.5732	489.924	1137.59
TCGA-Q1-A6DW	1057.1	783.951	932.099
TCGA-Q1-A73O	464.594	183.215	1310.23
TCGA-Q1-A73P	121.139	1030.69	1338.57
TCGA-Q1-A73Q	65.0087	496.073	980.366
TCGA-Q1-A73R	22.5041	313.083	795.836
TCGA-Q1-A73S	358.101	1801.31	1220.34
TCGA-R2-A69V	1284.01	176.101	1407.15
TCGA-RA-A741	94.8707	766.395	901.272
TCGA-UC-A7PD	220.474	679.689	1143.75
TCGA-UC-A7PF	369.271	917.708	1849.48
TCGA-UC-A7PG	338.052	459.375	688.851
TCGA-UC-A7PG	668.58	309.9	648.015
TCGA-UC-A7PI	42.2539	533.094	2195.74
TCGA-VS-A8EB	38.229	456.829	1706.75
TCGA-VS-A8EC	114.665	1649.69	2206.99
TCGA-VS-A8EG	609.096	1023.19	884.661
TCGA-VS-A8EH	49.8812	739.905	1301.66
TCGA-VS-A8EI	468.452	695.837	1717.18
TCGA-VS-A8EJ	44.5314	770.608	995.366
TCGA-VS-A8EK	68.2594	418.791	880.546
TCGA-VS-A8EL	2501.68	908.101	955.199
TCGA-VS-A8Q8	10643.7	1217.49	1272.89
TCGA-VS-A8Q9	8.6798	149.428	1061.12
TCGA-VS-A8QA	44.1994	858.26	1580.25
TCGA-VS-A8QC	149.242	975.259	774.541
TCGA-VS-A8QF	125.716	823.847	1779.89
TCGA-VS-A8QH	8.0559	109.56	712.138
TCGA-VS-A8QM	666.656	603.898	806.721
TCGA-VS-A94W	125.942	2027.84	1697.86
TCGA-VS-A94X	56.5791	78.7692	2837.49
TCGA-VS-A94Y	31.746	106.996	1242.21
TCGA-VS-A94Z	169.756	1703.45	924.179
TCGA-VS-A950	264.996	800.645	745.006
TCGA-VS-A952	5.0569	24.0202	942.267
TCGA-VS-A953	120.747	656.946	1676.47
TCGA-VS-A954	142.226	756.312	1493.11
TCGA-VS-A957	55.5163	1337.04	905.116
TCGA-VS-A958	209.161	151.751	928.657
TCGA-VS-A959	435.22	850.314	740.252
TCGA-VS-A9U5	34.9424	215.641	1342.3
TCGA-VS-A9U6	32.2465	292.01	959.154
TCGA-VS-A9U7	808.875	1657.48	1021.46
TCGA-VS-A9UB	90.6878	170.42	858.795
TCGA-VS-A9UC	272.954	545.006	413.034
TCGA-VS-A9UD	268.421	907.895	2131.58
TCGA-VS-A9UH	1033.36	1390.42	1441.43
TCGA-VS-A9UI	6694.36	1241.07	1209.34
TCGA-VS-A9UJ	19.5164	642.545	485.895
TCGA-VS-A9UL	28.4016	647.524	1801.17
TCGA-VS-A9UM	659.882	479.379	1244.78
TCGA-VS-A9UO	11.661	366.285	1002.29
TCGA-VS-A9UP	55.3387	1748	1073.81
TCGA-VS-A9UQ	15.5246	613.121	874.184
TCGA-VS-A9UR	45.446	986.487	926.093
TCGA-VS-A9UT	38.0097	123.704	376.641
TCGA-VS-A9UU	1047.15	538.46	641.908
TCGA-VS-A9UV	1259.23	2186.88	1672.48
TCGA-VS-A9UY	498.316	464.563	645.088
TCGA-VS-A9UZ	65.1589	1338.18	1472.27
TCGA-VS-A9V0	17.7905	783.162	762.857
TCGA-VS-A9V1	88.359	324.684	690.743
TCGA-VS-A9V2	58.8109	295.814	822.988
TCGA-VS-A9V3	602.707	655.68	973.514
TCGA-VS-A9V4	19.6996	157.597	1152
TCGA-VS-A9V5	22.3011	302.243	615.053
TCGA-VS-AA62	51.5903	160.28	864.012
TCGA-WL-A834	34.0136	458.212	930.029
TCGA-XS-A8TJ	622.044	1173.6	874.968
TCGA-ZJ-A8QO	57.7167	1036.15	1345.58
TCGA-ZJ-A8QQ	773.716	1446.91	1342.04
TCGA-ZJ-A8QR	1881.71	1816.69	1703.19
TCGA-ZJ-AAX4	148.194	759.339	1247.4
TCGA-ZJ-AAX8	2501.11	347.538	908.524
TCGA-ZJ-AAXA	58.6163	850.786	1106.4
TCGA-ZJ-AAXB	60.6164	1340.54	1358.06
TCGA-ZJ-AAXD	296.453	335.995	1373.97
TCGA-ZJ-AAXF	806.452	1090.05	611.559
TCGA-ZJ-AAXI	72.0222	542.936	1371.19
TCGA-ZJ-AAXJ	3867.23	3009.45	3218.67
TCGA-ZJ-AAXN	248.579	451.153	1267.46
TCGA-ZJ-AAXT	760.034	276.26	1098.21
TCGA-ZJ-AAXU	889.957	597.282	1310.24
TCGA-ZJ-AB0H	724.515	961.165	544.296
TCGA-ZJ-AB0I	511.217	495.442	1149.52
TCGA-ZX-AA5X	2962.1	911.06	610.982

## Sheet: TCGA HNSC expression
Tumor Sample	A3A_RSEM RNA-seq	A3B_RSEM RNA-seq	HPRT1_RSEM RNA-seq
TCGA-4P-AA8J	310.584	280.388	830.072
TCGA-BA-4074	110.188	2624.09	3644.17
TCGA-BA-4075	62.7094	561.704	1544.69
TCGA-BA-4076	104.421	423.98	1656.04
TCGA-BA-4077	1141.48	1750.72	1221.85
TCGA-BA-4078	38.0238	1020.95	769.788
TCGA-BA-5149	775.496	486.995	975.702
TCGA-BA-5151	1305.94	209.74	761.041
TCGA-BA-5152	730.106	2318.91	869.289
TCGA-BA-5153	85.5495	1656.98	500.353
TCGA-BA-5555	472.375	698.223	1037.8
TCGA-BA-5556	1774.97	216.937	624.494
TCGA-BA-5557	4810.68	619.15	736.908
TCGA-BA-5558	954.177	220.195	757.502
TCGA-BA-5559	103.196	1555.57	756.862
TCGA-BA-6868	110.686	541.432	893.888
TCGA-BA-6869	975.889	1155.7	1213.32
TCGA-BA-6870	815.865	220.66	854.625
TCGA-BA-6871	121.543	376.527	1379.42
TCGA-BA-6872	3120.39	414.619	1070.02
TCGA-BA-6873	602.946	379.834	1234.06
TCGA-BA-7269	250.53	537.492	1581.53
TCGA-BA-A4IF	29.9345	369.036	805.893
TCGA-BA-A4IG	612.019	1435.92	1439.87
TCGA-BA-A4IH	1089.74	1299.22	1032.02
TCGA-BA-A4II	355.062	458.051	1152.54
TCGA-BA-A6D8	58.2192	518.493	1130.82
TCGA-BA-A6DA	555.918	123.778	1262.76
TCGA-BA-A6DB	826.074	224.978	740.698
TCGA-BA-A6DD	1063.89	945.623	1136.91
TCGA-BA-A6DE	315.387	312.986	1145.25
TCGA-BA-A6DG	493.731	116.373	980.645
TCGA-BA-A6DI	549.47	312.871	1009.05
TCGA-BA-A6DJ	9892.91	990.081	912.653
TCGA-BA-A6DL	4622.16	1182.95	1296.78
TCGA-BA-A8YP	76.5161	280.016	907.611
TCGA-BB-4217	662.87	552.771	850.038
TCGA-BB-4223	173.562	3292.13	685.671
TCGA-BB-4224	624.008	727.343	1925.33
TCGA-BB-4225	626.087	2804.84	468.31
TCGA-BB-4227	331.065	634.913	1122.85
TCGA-BB-4228	420.949	5483.33	595.528
TCGA-BB-7861	795.085	492.18	1495.69
TCGA-BB-7862	323.314	1075.15	1453.08
TCGA-BB-7863	455.732	166.751	749.57
TCGA-BB-7864	126.71	780.461	807.272
TCGA-BB-7866	1729.04	1505.45	653.293
TCGA-BB-7870	1256.51	764.405	2580.39
TCGA-BB-7871	129.967	539.917	1334.01
TCGA-BB-7872	629.063	348.03	604.737
TCGA-BB-8596	261.842	1709.87	771.053
TCGA-BB-8601	227.04	2768.99	1789.88
TCGA-BB-A5HU	1113.43	509.344	1985.22
TCGA-BB-A5HY	4.7294	6.9259	3480.44
TCGA-BB-A5HZ	400.959	165.602	687.966
TCGA-BB-A6UM	5454.75	2083.48	1296.91
TCGA-BB-A6UO	684.183	252.104	1393.78
TCGA-C9-A47Z	3896.94	476.01	1088.85
TCGA-C9-A480	606.257	264.739	1379.53
TCGA-CN-4722	286.974	45.2866	478.131
TCGA-CN-4723	421.761	1159.94	924.644
TCGA-CN-4725	376.577	363.636	1080.88
TCGA-CN-4726	523.554	171.039	906.218
TCGA-CN-4727	37.8931	614.923	686.871
TCGA-CN-4728	670.793	1300.35	550.618
TCGA-CN-4729	1064.55	587.189	568.099
TCGA-CN-4730	69.1244	349.812	1133.22
TCGA-CN-4731	310.792	768.411	742.937
TCGA-CN-4733	275.062	532.346	578.272
TCGA-CN-4734	4497.73	506.546	898.762
TCGA-CN-4735	133.942	1348.54	1017.88
TCGA-CN-4736	737.232	860.379	593.493
TCGA-CN-4737	52.085	72.2931	437.811
TCGA-CN-4738	1704.29	410.926	827.949
TCGA-CN-4739	1909.34	505.988	527.987
TCGA-CN-4740	293.658	281.851	524.852
TCGA-CN-4741	832.197	574.011	589.359
TCGA-CN-4742	1489.16	560.113	758.951
TCGA-CN-5355	274.279	174.613	633.314
TCGA-CN-5356	191.685	161.853	906.696
TCGA-CN-5358	400.425	209.362	367.234
TCGA-CN-5359	680.748	1344.08	637.859
TCGA-CN-5360	915.542	325.087	604.222
TCGA-CN-5361	39.6825	856.261	831.57
TCGA-CN-5363	50.0541	354.229	1039.1
TCGA-CN-5364	2893.68	1489.97	1007.31
TCGA-CN-5365	380.8	341.58	902.976
TCGA-CN-5366	510.113	453.703	1141.18
TCGA-CN-5367	83.0028	230.477	1652.33
TCGA-CN-5369	6694.56	611.716	724.268
TCGA-CN-5370	748.719	338.706	827.75
TCGA-CN-5373	2116.06	439.976	445.881
TCGA-CN-5374	192.742	1427.17	990.682
TCGA-CN-6010	143.685	996.674	1285.57
TCGA-CN-6011	708.854	447.219	633.939
TCGA-CN-6012	359.174	662.183	833.038
TCGA-CN-6013	1678.92	923.955	859.557
TCGA-CN-6016	559.917	589.36	557.851
TCGA-CN-6017	943.233	212.876	477.674
TCGA-CN-6018	368.773	579.243	1733.23
TCGA-CN-6019	382.801	243.932	503.987
TCGA-CN-6020	3198.42	876.04	553.658
TCGA-CN-6021	112.471	385.882	667.294
TCGA-CN-6022	34.4444	350.741	690.37
TCGA-CN-6023	37.1294	385.33	1245.87
TCGA-CN-6024	563.195	394.603	1357.68
TCGA-CN-6988	5555.6	1242.18	828.571
TCGA-CN-6989	520.283	1185.13	1182.23
TCGA-CN-6992	82.9977	517.118	1221.13
TCGA-CN-6994	263.349	1384.14	1013.48
TCGA-CN-6995	847.078	826.772	1432.24
TCGA-CN-6996	1327.68	235.117	770.681
TCGA-CN-6997	33.3049	403.074	1497.01
TCGA-CN-6998	1266.35	445.549	723.174
TCGA-CN-A497	170.611	194.773	1042.41
TCGA-CN-A498	1958.33	966.499	1093.24
TCGA-CN-A499	762.812	1011.64	1716.69
TCGA-CN-A49A	173.171	232.706	569.71
TCGA-CN-A49B	2946.79	2178.53	1248.36
TCGA-CN-A49C	632.804	723.452	974.155
TCGA-CN-A63T	3479.58	945.608	1497.86
TCGA-CN-A63U	46.4098	38.9667	1023.2
TCGA-CN-A63V	41.5031	291.082	444.195
TCGA-CN-A63W	1396.05	1143.27	1342.94
TCGA-CN-A641	844.984	439.145	846.628
TCGA-CN-A642	12.5363	46.4306	1542.43
TCGA-CN-A6UY	422.188	3568.99	575.524
TCGA-CN-A6V1	5179.52	874.186	755.134
TCGA-CN-A6V3	839.585	382.752	716.865
TCGA-CN-A6V6	948.427	714.035	776.625
TCGA-CN-A6V7	144.599	1547.61	1269.77
TCGA-CQ-5323	2989.41	1522.29	673.907
TCGA-CQ-5324	316.781	163.132	845.976
TCGA-CQ-5325	2379.89	942.301	828.259
TCGA-CQ-5326	5693.17	1206.44	1028.1
TCGA-CQ-5327	1029.15	221.363	819.897
TCGA-CQ-5329	323.593	866.883	858.766
TCGA-CQ-5330	161.656	571.186	766.307
TCGA-CQ-5331	3105.31	299.322	671.376
TCGA-CQ-5332	247.697	567.554	1270.21
TCGA-CQ-5333	191.402	508.775	976.579
TCGA-CQ-5334	613.226	402.842	1225.51
TCGA-CQ-6218	1373.25	692.763	627.592
TCGA-CQ-6219	584.844	990.891	1289.89
TCGA-CQ-6220	1371.29	712.233	917.416
TCGA-CQ-6221	19.4455	411.856	529.885
TCGA-CQ-6222	4332.56	511.973	645.679
TCGA-CQ-6223	914.528	363.41	674.838
TCGA-CQ-6224	60.0134	662.919	573.638
TCGA-CQ-6225	381.26	487.884	1427.03
TCGA-CQ-6227	763.504	141.163	1381.41
TCGA-CQ-6228	199.488	357.715	1445.87
TCGA-CQ-6229	1421.11	698.288	890.54
TCGA-CQ-7063	1136.48	288.906	648.009
TCGA-CQ-7065	118.722	218.265	1270.78
TCGA-CQ-7067	335.439	461.506	589.379
TCGA-CQ-7068	1308.15	949.57	722.213
TCGA-CQ-7069	328.627	70.5993	521.465
TCGA-CQ-7071	3432.05	263.02	981.449
TCGA-CQ-7072	11.0556	237.093	1123.15
TCGA-CQ-A4C6	874.823	326.878	849.315
TCGA-CQ-A4C7	460.211	322.627	761.266
TCGA-CQ-A4C9	3527.88	2049.72	533.402
TCGA-CQ-A4CA	114.784	796.875	631.01
TCGA-CQ-A4CB	305.998	778.674	1250.39
TCGA-CQ-A4CD	461.898	566.097	1012.96
TCGA-CQ-A4CE	753.846	178.348	913.39
TCGA-CQ-A4CG	56.5428	455.574	1363.89
TCGA-CQ-A4CH	1810.32	190.495	891.322
TCGA-CQ-A4CI	471.973	2025.25	1801.03
TCGA-CR-5243	593.95	1865.21	532.101
TCGA-CR-5247	53.4872	496.591	1171.47
TCGA-CR-5248	2815.34	4062.04	900.342
TCGA-CR-5249	264.691	478.612	622.024
TCGA-CR-5250	313.35	1615.65	256.235
TCGA-CR-6467	96.9344	1771.57	688.34
TCGA-CR-6470	57.2592	626.896	579.611
TCGA-CR-6471	5752.88	3955.71	823.438
TCGA-CR-6472	177.678	711.712	730.23
TCGA-CR-6473	442.062	1736.74	1539
TCGA-CR-6474	222.405	1400.99	1327.51
TCGA-CR-6477	340.058	1168.72	1180.77
TCGA-CR-6478	650.034	656.138	1262.23
TCGA-CR-6480	380.937	2665.9	406.992
TCGA-CR-6481	1616.89	1437.21	821.726
TCGA-CR-6482	170.038	271.004	621.95
TCGA-CR-6484	2260.51	344.358	512.832
TCGA-CR-6487	72.1577	846.885	1730.73
TCGA-CR-6488	723.148	327.361	816.062
TCGA-CR-6491	4932.06	650.814	725.769
TCGA-CR-6492	601.533	238.217	641.706
TCGA-CR-6493	238.168	113.505	1303.96
TCGA-CR-7364	453.926	373.019	760.943
TCGA-CR-7365	2208.3	773.962	841.887
TCGA-CR-7367	451.877	213.264	482.295
TCGA-CR-7368	1555.44	1445.73	481.754
TCGA-CR-7369	932.568	622.055	1129.64
TCGA-CR-7370	177.333	3515.83	929.84
TCGA-CR-7371	835.348	1178.52	1132.29
TCGA-CR-7372	791.536	214.617	692.216
TCGA-CR-7373	536.79	235.382	1128.42
TCGA-CR-7374	170.417	1436.14	877.288
TCGA-CR-7376	673.97	719.751	514.716
TCGA-CR-7377	222.645	500.602	838.421
TCGA-CR-7379	184.745	269.12	1009.3
TCGA-CR-7380	202.012	241.817	924.477
TCGA-CR-7382	407.996	586.495	429.089
TCGA-CR-7383	112.366	1343.33	1355.98
TCGA-CR-7385	854.654	1650.56	857.387
TCGA-CR-7386	217.223	379.997	698.094
TCGA-CR-7388	1204.66	581.7	743.775
TCGA-CR-7389	556.533	140.703	395.729
TCGA-CR-7390	1017.8	1300.86	1654.93
TCGA-CR-7391	307.767	157.024	503.926
TCGA-CR-7392	454.909	182.258	556.11
TCGA-CR-7393	211.866	136.508	444.115
TCGA-CR-7394	1634.69	241.174	471.385
TCGA-CR-7395	736.462	311.913	740.794
TCGA-CR-7397	291.714	480.136	768.445
TCGA-CR-7398	181.31	30.3514	698.882
TCGA-CR-7399	627.033	402.947	1116.35
TCGA-CR-7401	1266.4	455.51	706.827
TCGA-CR-7402	212.941	136.318	788.578
TCGA-CR-7404	616.505	1684.31	763.035
TCGA-CV-5430	1120.99	279.224	1076.55
TCGA-CV-5431	83.0171	34.2537	1015.99
TCGA-CV-5432	226.901	472.659	944.689
TCGA-CV-5434	104.834	727.672	1498.9
TCGA-CV-5435	14.2673	411.548	1312.36
TCGA-CV-5436	466.058	171.038	697.581
TCGA-CV-5439	1083.5	556.033	1630.43
TCGA-CV-5440	524.404	741.865	1129.07
TCGA-CV-5441	183.138	23.8876	1188.76
TCGA-CV-5442	1054.15	483.824	1046.1
TCGA-CV-5443	460.842	2482.87	771.423
TCGA-CV-5444	92.5	271	453
TCGA-CV-5966	125.58	724.122	1450.89
TCGA-CV-5970	1264.9	272.508	1196.32
TCGA-CV-5971	208.036	483.973	738.601
TCGA-CV-5973	1825.81	213.316	1655.17
TCGA-CV-5976	97.0354	439.228	799.588
TCGA-CV-5977	527.006	336.712	843.687
TCGA-CV-5978	284.851	305.352	1139.78
TCGA-CV-5979	18.431	118.147	1262.76
TCGA-CV-6003	2192.66	1522.02	1701.95
TCGA-CV-6433	176.383	3160.12	1291.28
TCGA-CV-6436	534.492	261.918	1424.57
TCGA-CV-6441	189.069	940.997	1060.09
TCGA-CV-6933	40.1632	40.1632	332.601
TCGA-CV-6933	668.356	1155.56	1283.96
TCGA-CV-6934	283.553	107.055	323.99
TCGA-CV-6934	294.846	424.379	918.672
TCGA-CV-6935	226.256	102.997	470.663
TCGA-CV-6935	89.9105	309.601	739.219
TCGA-CV-6936	2512.43	142.778	459.877
TCGA-CV-6936	221.662	171.826	1042.57
TCGA-CV-6937	184.16	787.508	1003.22
TCGA-CV-6938	128.368	93.8986	515.452
TCGA-CV-6938	1000.81	195.419	738.203
TCGA-CV-6939	2.6019	19.0807	390.286
TCGA-CV-6939	887.533	775.066	701.187
TCGA-CV-6940	269.343	975.742	1771.23
TCGA-CV-6941	824.992	431.002	981.793
TCGA-CV-6942	518.984	248.944	1226.89
TCGA-CV-6943	1000	200.818	582.524
TCGA-CV-6943	2021.53	430.652	689.994
TCGA-CV-6945	73.4463	462.408	1049.54
TCGA-CV-6948	112.28	315.332	1845.5
TCGA-CV-6950	177.858	820.2	1207.82
TCGA-CV-6951	625.588	398.374	1361.15
TCGA-CV-6952	2512.68	430.721	702.374
TCGA-CV-6953	2224.25	135.251	836.37
TCGA-CV-6954	141.381	160.029	515.347
TCGA-CV-6955	1437.88	263.077	532.319
TCGA-CV-6955	1274.21	158.784	654.279
TCGA-CV-6956	2870.88	127.803	576.286
TCGA-CV-6956	191.297	689.03	399.365
TCGA-CV-6959	17.7319	126.882	496.493
TCGA-CV-6959	1297.9	347.955	906.862
TCGA-CV-6960	114.163	51.6963	651.589
TCGA-CV-6960	274.972	915.293	1149.79
TCGA-CV-6961	707.444	35.3722	817.22
TCGA-CV-6961	488.646	654.814	1070.67
TCGA-CV-6962	500.203	33.1045	403.751
TCGA-CV-6962	28.9091	1.5349	1361.94
TCGA-CV-7089	1135.76	278.384	847.677
TCGA-CV-7090	537.781	334.896	734.157
TCGA-CV-7091	31.5209	9.4563	513.002
TCGA-CV-7091	1125.57	739.695	1185.5
TCGA-CV-7095	689.348	670.418	1331.9
TCGA-CV-7097	188.429	109.342	558.386
TCGA-CV-7097	442.177	1780.42	1282.69
TCGA-CV-7099	2284.51	293.247	808.884
TCGA-CV-7100	33.5697	821.749	1362.65
TCGA-CV-7101	2585.3	483.946	336.557
TCGA-CV-7101	1387.92	742.5	1286.67
TCGA-CV-7102	21.3435	277.786	1226.95
TCGA-CV-7103	63.82	176.309	529.385
TCGA-CV-7103	70.0549	696.085	825.893
TCGA-CV-7104	3331.1	1106.49	929.307
TCGA-CV-7177	1308.03	179.644	386.896
TCGA-CV-7177	175.265	440.989	930.035
TCGA-CV-7178	13.4198	127.321	483.951
TCGA-CV-7178	114.948	197.764	1430.06
TCGA-CV-7180	329.909	147.26	1123.29
TCGA-CV-7183	164.663	227.764	887.019
TCGA-CV-7183	1911.38	52.23	551.056
TCGA-CV-7235	33.2201	349.566	479.804
TCGA-CV-7235	490.99	236.201	1614.87
TCGA-CV-7236	31.2615	295.53	1194.48
TCGA-CV-7238	1201.55	95.2151	446.593
TCGA-CV-7238	354.158	542.394	742.394
TCGA-CV-7242	300.369	168.583	633.124
TCGA-CV-7242	583.381	456.976	1170.73
TCGA-CV-7243	55.2442	315.052	1117.29
TCGA-CV-7245	64.2602	38.711	337.56
TCGA-CV-7245	915.154	515.391	1789.27
TCGA-CV-7247	306.96	692.785	1395.43
TCGA-CV-7248	215.691	691.358	786.3
TCGA-CV-7250	1050.9	273.418	564.703
TCGA-CV-7250	2185.26	1081.36	1073.25
TCGA-CV-7252	2788.8	313.832	601.884
TCGA-CV-7252	386.509	187.721	689.814
TCGA-CV-7253	262.016	535.396	781.627
TCGA-CV-7254	93.9983	1700.56	2333.78
TCGA-CV-7255	6055.02	478.37	553.969
TCGA-CV-7255	232.438	214.705	857.727
TCGA-CV-7261	123.121	103.436	415.175
TCGA-CV-7261	182.247	858.597	908.256
TCGA-CV-7263	152.942	401.191	650.407
TCGA-CV-7406	9411.27	1362.25	667.606
TCGA-CV-7406	283.106	4184.53	649.519
TCGA-CV-7407	175.133	370.389	1914.88
TCGA-CV-7409	386.215	663.44	1773.95
TCGA-CV-7410	328.019	350.931	697.279
TCGA-CV-7411	2102.55	294.899	547.822
TCGA-CV-7413	252.525	357.488	1281.51
TCGA-CV-7414	352.721	483.331	800.721
TCGA-CV-7415	703.432	2160.82	1360.97
TCGA-CV-7416	4825.32	579.98	677.625
TCGA-CV-7416	363.267	745.51	946.459
TCGA-CV-7418	380.668	2513.13	1536.2
TCGA-CV-7421	393.098	785.822	729.933
TCGA-CV-7422	1758.36	1638.27	1128.96
TCGA-CV-7423	358.324	137.156	689.47
TCGA-CV-7423	339.69	121.261	599.745
TCGA-CV-7424	748.398	234.972	291.466
TCGA-CV-7424	285.621	1351.2	1037.84
TCGA-CV-7425	377.611	122.644	734.015
TCGA-CV-7425	1138.8	327.483	1924.5
TCGA-CV-7427	3682.04	302.377	639.564
TCGA-CV-7428	497.399	282.113	788.716
TCGA-CV-7429	29.3015	275.98	1624.19
TCGA-CV-7430	1909.79	1792.94	982.215
TCGA-CV-7432	11.2534	188.711	369.631
TCGA-CV-7432	451.712	939.977	1965.37
TCGA-CV-7433	851.937	496.477	899.072
TCGA-CV-7434	78.908	100.598	489.529
TCGA-CV-7434	624.39	353.217	694.879
TCGA-CV-7435	982.027	467.304	1277.25
TCGA-CV-7437	564.011	290.776	491.823
TCGA-CV-7437	99.4255	978.789	2634.11
TCGA-CV-7438	370.674	271.403	739.071
TCGA-CV-7438	517.606	967.87	1012.32
TCGA-CV-7440	4437.59	709.031	493.173
TCGA-CV-7440	188.299	559.861	1831.46
TCGA-CV-7446	224.397	299.678	806.743
TCGA-CV-7568	1103.22	820.211	1150.65
TCGA-CV-A45O	2562.72	233.983	337.584
TCGA-CV-A45P	3097.98	285.676	581.109
TCGA-CV-A45Q	387.486	41.4239	617.044
TCGA-CV-A45R	529.355	235.322	788.258
TCGA-CV-A45T	626.358	278.211	971.702
TCGA-CV-A45U	366.402	496.914	1432.54
TCGA-CV-A45V	1330.44	184.607	571.181
TCGA-CV-A45W	479.308	841.045	896.925
TCGA-CV-A45X	3532.58	902.809	664.607
TCGA-CV-A45Y	1357.44	1662.95	710.584
TCGA-CV-A45Z	781.431	2734.04	939.072
TCGA-CV-A460	1064.97	490.098	491.434
TCGA-CV-A461	194.698	426.678	1071.67
TCGA-CV-A463	2201.43	215.281	781.058
TCGA-CV-A464	378.717	656.598	870.818
TCGA-CV-A465	177.411	257.865	1134.09
TCGA-CV-A468	2297.32	425.052	698.966
TCGA-CV-A6JD	43.5142	177.492	805.252
TCGA-CV-A6JE	611.674	320.952	2482.71
TCGA-CV-A6JM	289.165	2362.32	590.062
TCGA-CV-A6JN	1961.15	279.52	871.333
TCGA-CV-A6JO	544.125	236.51	942.007
TCGA-CV-A6JT	512.385	367.304	762.208
TCGA-CV-A6JU	22.1239	430.644	951.597
TCGA-CV-A6JY	141.488	69.4215	629.422
TCGA-CV-A6JZ	280.708	1485.6	1053.42
TCGA-CV-A6K0	49.231	285.339	741.982
TCGA-CV-A6K1	1551.9	129.129	409.692
TCGA-CV-A6K2	629.805	251.331	1124.19
TCGA-CX-7082	249.176	590.639	728.082
TCGA-CX-7085	6117.27	171.745	423.361
TCGA-CX-7086	3360.39	406.261	973.79
TCGA-CX-7219	1672.02	592.676	401.542
TCGA-CX-A4AQ	101.38	1515.92	643.312
TCGA-D6-6515	396.977	550.915	826.969
TCGA-D6-6516	717.093	279.953	2166.21
TCGA-D6-6517	327.819	395.976	1157.01
TCGA-D6-6823	355.267	353.705	1280.71
TCGA-D6-6824	288.642	188.458	599.352
TCGA-D6-6825	1589.58	318.074	1153.91
TCGA-D6-6826	838.15	71.1953	1200.25
TCGA-D6-6827	37.6869	250.67	876.826
TCGA-D6-8568	1138.93	440.367	1276.54
TCGA-D6-8569	629.778	521.483	749.1
TCGA-D6-A4Z9	902.554	385.052	992.904
TCGA-D6-A4ZB	1229.94	931.313	1014.98
TCGA-D6-A6EK	8862.62	224.261	1036.04
TCGA-D6-A6EM	807.884	465.907	2082.54
TCGA-D6-A6EN	256.403	871.271	1193.02
TCGA-D6-A6EO	233.486	568.601	826.951
TCGA-D6-A6EP	11.0269	90.9717	498.966
TCGA-D6-A6EQ	1576.95	145.149	786.287
TCGA-D6-A6ES	338.04	84.2929	854.226
TCGA-D6-A74Q	2002.6	746.571	1170.32
TCGA-DQ-5624	1825.29	841.054	683.703
TCGA-DQ-5625	4656.29	1165.45	1138.74
TCGA-DQ-5629	1021.02	1295.64	1441.98
TCGA-DQ-5630	7462.83	1513.47	784.46
TCGA-DQ-5631	12.8829	335.015	1472.33
TCGA-DQ-7588	147.834	488.404	1503.34
TCGA-DQ-7589	309.827	536.032	1685.77
TCGA-DQ-7590	941.728	1290.97	664.187
TCGA-DQ-7591	88.3135	3690.1	2008.99
TCGA-DQ-7592	1013	622.242	1026.54
TCGA-DQ-7593	713.542	1025.67	684.152
TCGA-DQ-7594	857.994	1411.12	840.45
TCGA-DQ-7595	117.881	227.119	861.464
TCGA-DQ-7596	2170.96	1070.06	885.03
TCGA-F7-7848	2049.54	242.323	826.051
TCGA-F7-8298	26.6991	590.681	1081.71
TCGA-F7-8489	596.097	581.904	1091.07
TCGA-F7-A50G	2599.78	262.023	635.158
TCGA-F7-A50I	1817.5	525.519	946.75
TCGA-F7-A50J	1173.08	441.946	970.752
TCGA-F7-A61S	2000.99	469.505	1096.17
TCGA-F7-A61V	249.497	450.704	659.423
TCGA-F7-A61W	100.793	134.969	1191.54
TCGA-F7-A620	4847.41	1037.03	1352.96
TCGA-F7-A622	1702.02	337.873	1036.98
TCGA-F7-A623	95.9179	323.779	1086.62
TCGA-F7-A624	315.316	865.033	1978.38
TCGA-H7-7774	1097.05	148.299	586.395
TCGA-H7-8501	1454.57	724.137	1405.46
TCGA-H7-8502	137.975	679.114	963.924
TCGA-H7-A6C4	350.163	40.7367	605.851
TCGA-H7-A6C4	4570.2	518.303	823.365
TCGA-H7-A6C5	16.5683	55.2278	458.893
TCGA-H7-A76A	1441.01	467.44	536.428
TCGA-HD-7229	1247.48	185.955	613.947
TCGA-HD-7753	2940.86	85.945	1226.67
TCGA-HD-7754	83.7399	5.523	526.139
TCGA-HD-7831	73.9137	579.183	644.435
TCGA-HD-7832	1331.88	874.367	793.406
TCGA-HD-7917	3006.73	752.104	1519.36
TCGA-HD-8224	38.9841	395.747	393.975
TCGA-HD-8314	167.288	1008.52	605.754
TCGA-HD-8634	3718.2	666.872	642.773
TCGA-HD-8635	555.556	162.393	576.594
TCGA-HD-8635	943.225	249.064	1151.77
TCGA-HD-A4C1	2114.61	272.598	942.259
TCGA-HD-A633	934.092	218.857	1139.78
TCGA-HD-A634	26.1436	624.626	3247.18
TCGA-HD-A6HZ	23.6613	93.3998	496.887
TCGA-HD-A6HZ	3697.17	1534.02	1599.04
TCGA-HD-A6I0	646.31	58.621	802.003
TCGA-HD-A6I0	2915.57	82.6737	625.33
TCGA-HL-7533	1064.25	1111.76	1021.43
TCGA-IQ-7630	411.155	112.194	1101.96
TCGA-IQ-7631	3.3249	90.3275	505.391
TCGA-IQ-7632	504.381	99.1238	662.103
TCGA-IQ-A61E	1402.81	814.269	1564.6
TCGA-IQ-A61G	180.431	361.317	1159.13
TCGA-IQ-A61H	821.066	1692.79	1512.23
TCGA-IQ-A61I	1751.94	3813.35	1266.31
TCGA-IQ-A61J	1085.49	432.532	603.512
TCGA-IQ-A61O	7.1672	62.3223	999.271
TCGA-IQ-A6SG	703.075	548.604	1605.16
TCGA-IQ-A6SH	841.051	1086.36	1520.79
TCGA-KU-A66S	283.668	112.098	1069.64
TCGA-KU-A66T	221.334	773.472	1029.96
TCGA-KU-A6H7	5046.41	7043.38	521.051
TCGA-KU-A6H7	10058.4	4740.15	1301.47
TCGA-KU-A6H8	386.938	86.6887	694.694
TCGA-MT-A51W	2112.57	503.693	954.699
TCGA-MT-A51X	783.828	288.759	572.543
TCGA-MT-A67A	648.84	140.262	812.311
TCGA-MT-A67D	2689.87	187.5	694.129
TCGA-MT-A67F	29742.4	2156.6	1404
TCGA-MT-A7BN	105.522	1156.7	843.333
TCGA-MZ-A5BI	562.208	28.3557	708.892
TCGA-MZ-A6I9	78.6877	1707.04	798.103
TCGA-MZ-A7D7	1136.95	1992.25	2434.75
TCGA-P3-A5Q5	505.397	1369.66	558.527
TCGA-P3-A5Q6	140.178	916.584	2749.26
TCGA-P3-A5QA	53.4376	249.375	806.908
TCGA-P3-A5QE	4166.35	1276.9	1337.33
TCGA-P3-A5QF	3129	2672.87	1524.48
TCGA-P3-A6SW	319.825	752.308	831.169
TCGA-P3-A6SX	144.338	263.955	1480.06
TCGA-P3-A6T0	7.8011	95.9277	1160.69
TCGA-P3-A6T2	1235.9	368.92	927.68
TCGA-P3-A6T3	4724.13	388.536	1195.49
TCGA-P3-A6T4	1601.5	172.757	1734.52
TCGA-P3-A6T5	2318.69	880.751	541.894
TCGA-P3-A6T6	79.6665	1359.34	2549.2
TCGA-P3-A6T7	3045.6	718.874	901.134
TCGA-P3-A6T8	28.9479	248.568	912.3
TCGA-QK-A64Z	61.4356	329.328	883.92
TCGA-QK-A652	1889.8	780.319	586.454
TCGA-QK-A6IF	108.53	1601.95	794.801
TCGA-QK-A6IG	38.3274	355.881	1549.65
TCGA-QK-A6IH	714.958	107.076	1319.61
TCGA-QK-A6II	7675.1	1015.03	2153.69
TCGA-QK-A6IJ	690.409	186.178	1059.94
TCGA-QK-A6V9	446.609	1403.52	1718.25
TCGA-QK-A6VB	188.977	75.5239	1487.65
TCGA-QK-A6VC	3400.21	431.209	1224.17
TCGA-QK-A8Z7	58.1306	146.207	667.18
TCGA-QK-A8Z8	72.3527	52.8519	1032.32
TCGA-QK-A8Z9	104.052	359.18	470.735
TCGA-QK-A8ZA	518.513	1440.09	1084.88
TCGA-QK-A8ZB	1137.48	818.908	622.836
TCGA-QK-AA3J	152.333	713.076	711.434
TCGA-QK-AA3K	18.3769	509.499	1263.94
TCGA-RS-A6TO	365.736	142.264	1443.2
TCGA-RS-A6TP	1405.52	1273.41	907.687
TCGA-T2-A6WX	1314.64	335.543	1175.93
TCGA-T2-A6WZ	1061.6	812.979	907.055
TCGA-T2-A6X0	104.567	946.496	1120.72
TCGA-T2-A6X2	1125.66	409.783	780.425
TCGA-T3-A92M	540.627	325.926	1610.94
TCGA-T3-A92N	750.272	754.081	1749.73
TCGA-TN-A7HI	208.762	1041.05	1781.38
TCGA-TN-A7HJ	1134	244.602	1286.3
TCGA-TN-A7HL	4251.19	1958.17	935.866
TCGA-UF-A718	120.589	133.009	551.769
TCGA-UF-A719	9770.66	347.721	1395.86
TCGA-UF-A71A	33.9586	353.719	2910.58
TCGA-UF-A71A	28.0885	236.746	2215.43
TCGA-UF-A71B	499.786	516.864	2079.41
TCGA-UF-A71D	3593.06	795.741	700.316
TCGA-UF-A71E	1336.32	523.511	806.986
TCGA-UF-A7J9	139.643	1566.26	809.75
TCGA-UF-A7JA	194	364.667	695.333
TCGA-UF-A7JC	1739.1	61.1853	869.253
TCGA-UF-A7JD	66.3749	466.083	1235.59
TCGA-UF-A7JF	551.402	563.418	1023.36
TCGA-UF-A7JH	163.701	466.701	884.087
TCGA-UF-A7JJ	1213.07	407.712	855.275
TCGA-UF-A7JK	73.3741	300.167	1394.11
TCGA-UF-A7JO	1087.06	682.273	1468.44
TCGA-UF-A7JS	1037.37	230.194	950.673
TCGA-UF-A7JT	1890.91	304.329	946.753
TCGA-UF-A7JV	382.197	452.562	1145.44
TCGA-UP-A6WW	2080.13	2163.86	1304.98
TCGA-WA-A7GZ	38.5109	71.2452	388.96
TCGA-WA-A7GZ	315.767	1052.27	606.48
TCGA-WA-A7H4	148.237	528.846	709.135
