# Supplementary material for: APOBEC3A is a prominent cytidine deaminase in breast cancer
Source: PLoS Genet. 2019 Dec 16;15(12):e1008545. doi: 10.1371/journal.pgen.1008545 (PMC6936861; doi:10.1371/journal.pgen.1008545)
Supplement: S3 Table — (XLSX) [file pgen.1008545.s018.xlsx]

## Sheet: Sheet1
Breast Cancer Cell Line	# of A3H Alleles Identified	Zygosity	A3H Allele number	A3H Amino Acid 15	A3H Amino Acid 18	A3H Amino Acid 105	A3H Amino Acid 121	A3H Amino Acid 178	A3H Haplotype
AU565	2	Heterozygous	1	deletion	L	R	D	D	4
AU565	2	Heterozygous	2	N	R	G	K	E	1
SKBR3	3	Heterozygous	1	deletion	L	R	D	D	4
SKBR3	3	Heterozygous	2	N	R	G	K	E	1
SKBR3	3	Heterozygous	3	N	R	R	D	D	2
BT474	1	Homozygous	1	N	R	G	K	E	1
CAMA1	2	Heterozygous	1	N	R	R	D	D	2
CAMA1	2	Heterozygous	2	N	R	G	K	E	1
MDA-MB-453	2	Heterozygous	1	N	R	G	K	E	1
MDA-MB-453	2	Heterozygous	2	deletion	L	R	D	D	4
