# Supplementary material for: APOBEC3A is a prominent cytidine deaminase in breast cancer
Source: PLoS Genet. 2019 Dec 16;15(12):e1008545. doi: 10.1371/journal.pgen.1008545 (PMC6936861; doi:10.1371/journal.pgen.1008545)
Supplement: S4 Table — (XLSX) [file pgen.1008545.s019.xlsx]

## Sheet: Antibiotic concentrations
Parent Cell Line	Puromycin (µg/ml)	HygromycinB (µg/ml)	Blasticidin (µg/ml)
AU-565	1	500	10
BT-474	1	500	NA
CAMA-1	0.5	200	NA
MDA-MB-453	NA	200	NA
SK-BR-3	2	100	NA
HEK-293T	1	300	10
