# Supplementary material for: APOBEC3A is a prominent cytidine deaminase in breast cancer
Source: PLoS Genet. 2019 Dec 16;15(12):e1008545. doi: 10.1371/journal.pgen.1008545 (PMC6936861; doi:10.1371/journal.pgen.1008545)
Supplement: S5 Table — (XLSX) [file pgen.1008545.s020.xlsx]

## Sheet: Table S5
S5 Table: Sequences of sgRNAs, shRNA targets, and oligonucleotides
shRNA Targets	origin	external identifier
A3A-shRNA GCCCAGACACTTGATGGATCC	designed for this study	NA
A3B-shRNA-1 GCAAAGCAATGTGCTCCTGAT	Broad Institute, GPP Web Portal:	TRCN0000140546
A3B-shRNA-2 GCTCAAATCTCCTTTGGGACA	Broad Institute, GPP Web Portal:	TRCN0000157469
non-targeting, scrambled shRNA CCTAAGGTTAAGTCGCCCTCG	Nat Cell Biol. 2010 Nov;12(11):1035-45.	NA
Oligonucleotides for shRNA cloning	origin	external identifier
oTM-410 (A3A shRNA): CCGGGCCCAGACACTTGATGGATCCCTCGA GGGATCCATCAAGTGTCTGGGCTTTTTG oTM-420 (A3A shRNA): AATTCAAAAAGCCCAGACACTTGATGGATCCCTCGAGGGATCCATCAAGTGTCTGGGC	designed for this study	NA
oTM-569 (A3B-shRNA-1): CCGGGCAAAGCAATGTGCTCCTGATCTCGAGATCAGGAGCACATTGCTTTGCTTTTTG oTM-571 (A3B-shRNA-1): AATTCAAAAAGCAAAGCAATGTGCTCCTGATCTCGAGATCAGGAGCACATTGCTTTGC	Broad Institute, GPP Web Portal	TRCN0000140546
oTM-570 (A3B-shRNA-2): CCGGGCTCAAATCTCCTTTGGGACACTCGAGTGTCCCAAAGGAGATTTGAGCTTTTTG oTM-572 (A3B-shRNA-2): AATTCAAAAAGCTCAAATCTCCTTTGGGACACTCGAGTGTCCCAAAGGAGATTTGAGC	Broad Institute, GPP Web Portal	TRCN0000157469
oTM-162 (non-targeting shRNA): CCGGCCTAAGGTTAAGTCGCCCTCGCTCGAGCGAGGGCGACTTAACCTTAGGTTTTTG oTM-163 (non-targetting shRNA): AATTCAAAAACCTAAGGTTAAGTCGCCCTCGCTCGAGCGAGGGCGACTTAACCTTAGG	Nat Cell Biol. 2010 Nov;12(11):1035-45.	NA
sgRNA target sequences	origin	external identifier
sgRNA-A3A-1:GGCGCTCCACTTCGTAGCACAGG	this study	NA
sgRNA-A3A-2:CTCCACTTCGTAGCACAGGTAGG	this study	NA
sgRNA-A3A-3:TCCAATGCCATTGTTAAAGTTGG	this study	NA
sgRNA-A3A-4:CGGTCAAGATGGACCAGCACAGG	this study	NA
sgRNA-A3A-5:GACCTACCTGTGCTACGAAGTGG	this study	NA
Oligonucleotides for sgRNA cloning
sgRNA-A3A-1: oTM-458: CCGGGGCGCTCCACTTCGTAGCAC oTM-471: AAACGTGCTACGAAGTGGAGCGCC	designed for this study	NA
sgRNA-A3A-2: oTM-459: CCGGCTCCACTTCGTAGCACAGGT oTM-472: AAACACCTGTGCTACGAAGTGGAG	designed for this study	NA
sgRNA-A3A-3: oTM-460: CCGGTCCAATGCCATTGTTAAAGT oTM-473: AAACACTTTAACAATGGCATTGGA	designed for this study	NA
sgRNA-A3A-4: oTM-461: CCGGCGGTCAAGATGGACCAGCAC oTM-474: AAACGTGCTGGTCCATCTTGACCG	designed for this study	NA
sgRNA-A3A-5: oTM-462: CCGGGACCTACCTGTGCTACGAAG oTM-475: AAACCTTCGTAGCACAGGTAGGTC	designed for this study	NA
Oligonucleotides for qRT-PCR	origin	external identifier
APOBEC3A: oTM-190: GAGAAGGGACAAGCACATGG oTM-200: TGGATCCATCAAGTGTCTGG	Nucleic Acids Res. 2010 Jul;38(13):4274-84	NA
APOBEC3B: oTM-191: GACCCTTTGGTCCTTCGAC oTM-201: GCACAGCCCCAGGAGAAG	Nucleic Acids Res. 2010 Jul;38(13):4274-85	NA
APOBEC3C: oTM-192: AGCGCTTCAGAAAAGAGTGG oTM-202: AAGTTTCGTTCCGATCGTTG	Nucleic Acids Res. 2010 Jul;38(13):4274-86	NA
APOBEC3D: oTM-193: ACCCAAACGTCAGTCGAATC oTM-203: CACATTTCTGCGTGGTTCTC	Nucleic Acids Res. 2010 Jul;38(13):4274-87	NA
APOBEC3F: oTM-194: CCGTTTGGACGCAAAGAT oTM-204: CCAGGTGATCTGGAAACACTT	Nucleic Acids Res. 2010 Jul;38(13):4274-88	NA
APOBEC3G: oTM-195: CCGAGGACCCGAAGGTTAC oTM-205: TCCAACAGTGCTGAAATT	Nucleic Acids Res. 2010 Jul;38(13):4274-89	NA
APOBEC3H: oTM-196: AGCTGTGGCCAGAAGCAC oTM-206: CGGAATGTTTCGGCTGTT	Nucleic Acids Res. 2010 Jul;38(13):4274-90	NA
HPRT1: oTM-199: TGACCTTGATTTATTTTGCATACC oTM-209: CGAGCAAGACGTTCAGTCCT	Nucleic Acids Res. 2010 Jul;38(13):4274-91	NA
Oligonucleotides (other)	origin	external identifier
Confirming A3A knockouts: oTM-499: CTACCCCAGGGAGAGGAGCAGG oTM-501: CCTCAGATCCCACATTGCTGAATTG	designed for this study	NA
A3A- and A3B-geneblock amplificaiton: oTM-58: ACACCCCGTTCTCCTGTG oTM-59: TCAGGTTCTGGGAGAGGGTA	designed for this study	NA
substrates for deaminase assays: oTM-814: /5Cy5/TTTTATTTTGCAATTGTTCAATTGCAAAATTT*G*T*T oTM-818: /5Cy5/TTTTATTTTGCAATTGATCAATTGCAAAATTT*G*T*T oTM-910: /5Cy5/T*T*T*GTAGATGTAGATGTAGATTCAGTAGTAGAGTATGTAGT* A*T*T* T	designed for this study	NA
Determining A3H haplotypes: oTM-883: GTGCCTCAGACAAGCAGGGG oTM-884: ACGGGTCCAAGCTGCAAACT oTM-885: AGTGCTTGCTTACAGGACCAGC	designed for this study	NA
