# Supplementary material for: APOBEC3A is a prominent cytidine deaminase in breast cancer
Source: PLoS Genet. 2019 Dec 16;15(12):e1008545. doi: 10.1371/journal.pgen.1008545 (PMC6936861; doi:10.1371/journal.pgen.1008545)
Supplement: S6 Table — (XLSX) [file pgen.1008545.s021.xlsx]

## Sheet: Antibiotic concentrations
	Extracts Containing RNA					Extracts Without RNA
Parent Cell Line	% Substrate Cleavage Replicate 1	% Substrate Cleavage Replicate 2	% Substrate Cleavage Replicate 3	Mean	Standard Deviation	% Substrate Cleavage Replicate 1	% Substrate Cleavage Replicate 2	% Substrate Cleavage Replicate 3	Mean	Standard Deviation
AU545	1.9	2.3	0.9	1.7	0.588784	0.5	0.7	0.5	0.566667	0.0942809
BT474	14.3	18.8	19.4	17.5	2.27596	90.9	94.4	88.8	91.3667	2.30988
CAMA-1	17.6	12.7	16.5	15.6	2.09921	48.9	55.6	51.5	52	2.75802
HCC70	1.7	1.5	1.2	1.46667	0.20548	5.9	4.5	0.4	3.6	2.33381
HCC202	12.9	13.5	17.1	14.5	1.85472	81.6	81.3	78.5	80.4667	1.39603
MCF7	4.1	1.4	2.2	2.56667	1.13235	40	35	37.6	37.5333	2.04179
MDA-MB-361	16.7	23.5	17.2	19.1333	3.09444	59.8	48.6	46.7	51.7	5.77985
MDA-MB-453	10.9	9.4	9.6	9.96667	0.664998	28.4	19	27.5	24.9667	4.23504
SKBR3	1.7	1.1	0.2	1	0.616441	0.9	0.2	0.2	0.433333	0.329983
T-47D	3.7	1.6	2.1	2.46667	0.895669	86.2	91.3	88.1	88.5333	2.10449
